# Supplementary material for: MUC13-Associated Molecular Interactome in Pancreatic Cancer
Source: Comput Struct Biotechnol J. 2026 Apr 22;35(1):0056. doi: 10.34133/csbj.0056 (PMC13100349; doi:10.34133/csbj.0056)
Supplement: Supplementary 1 — Files S1 to S6 Figs. S1 to S4 [file csbj.0056.f1.zip]

Archive with 7 entries (7 files):
- Supplemantary Figures.docx
- Supplementary File_1.csv
- Supplementary File_2.csv
- Supplementary File_3.xlsx
- Supplementary File_4.csv
- Supplementary File_5.xlsx
- Supplementary File_6.csv
