# Supplementary material for: MUC13-Associated Molecular Interactome in Pancreatic Cancer
Source: Comput Struct Biotechnol J. 2026 Apr 22;35(1):0056. doi: 10.34133/csbj.0056 (PMC13100349; doi:10.34133/csbj.0056)
Supplement: Supplementary 1 — Files S1 to S6 Figs. S1 to S4 [file csbj.0056.f1.zip › Supplementary File_2.csv]

Checked	Protein FDR Confidence: Combined	Master	Accession	Description	Exp. q-value: Combined	Sum PEP Score	Coverage [%]	# Peptides	# PSMs	# Unique Peptides	# AAs	MW [kDa]	calc. pI	Score Sequest HT: Sequest HT	# Peptides (by Search Engine): Sequest HT	Biological Process	Cellular Component	Molecular Function	Pfam IDs	Entrez Gene ID	Ensembl Gene ID	Gene Symbol	Gene ID	Reactome Pathways	WikiPathways	# Protein Pathway Groups	# Razor Peptides	Abundance Ratio: (HIgIP) / (IHIgIn)	Abundance Ratio: (HMIP) / (IHMIn)	Abundance Ratio: (PIgIP) / (IPIgIn)	Abundance Ratio: (PMIP) / (IPMIn)	Abundance Ratio Adj. P-Value: (HIgIP) / (IHIgIn)	Abundance Ratio Adj. P-Value: (HMIP) / (IHMIn)	Abundance Ratio Adj. P-Value: (PIgIP) / (IPIgIn)	Abundance Ratio Adj. P-Value: (PMIP) / (IPMIn)	Abundance Ratio Variability [%]: (HIgIP) / (IHIgIn)	Abundance Ratio Variability [%]: (HMIP) / (IHMIn)	Abundance Ratio Variability [%]: (PIgIP) / (IPIgIn)	Abundance Ratio Variability [%]: (PMIP) / (IPMIn)	Abundances (Grouped): HIgIP	Abundances (Grouped): HMIP	Abundances (Grouped): IHIgIn	Abundances (Grouped): IHMIn	Abundances (Grouped): IPIgIn	Abundances (Grouped): IPMIn	Abundances (Grouped): PIgIP	Abundances (Grouped): PMIP	Abundances (Grouped) CV [%]: AIgGIP	Abundances (Grouped) CV [%]: AMIP
FALSE	High	Master Protein	Q6ZSR9	Uncharacterized protein FLJ45252 [OS=Homo sapiens]	0	16.385	16	4	15	4	355	38	5.26	9.32	4				Pf15282							0	0	0.01	0.01	0.01	1.254	2.05E-17	2.15E-17	1.90E-17	0.911368414				0			202.7	137.9	125.7	200.9		70.5
FALSE	High	Master Protein	P01023	Alpha-2-macroglobulin [OS=Homo sapiens]	0	11.802	2	3	69	3	1474	163.2	6.46	44.41	3	stress response;developmental processes;other biological processes	non-structural extracellular;other cell component	signal transduction activity or receptor binding;enzyme regulator activity;other molecular function	Pf00207, Pf01835, Pf07677, Pf07678, Pf07703, Pf17789, Pf17791	2	ENSG00000175899	A2M	hsa:2; P01023; Q13677; Q59F47; Q5QTS0; Q68DN2; Q6PIY3; Q6PN97	Degradation of the extracellular matrix; Platelet degranulation ; HDL assembly; Intrinsic Pathway of Fibrin Clot Formation		4	0	0.753	5.002	0.01	0.01	0.919937859	0.66935235	1.90E-17	2.12E-17	0	0			78.5	71.9	292.1	78.9	66.4	281.1
FALSE	High	Master Protein	Q9NRG9	Aladin [OS=Homo sapiens]	0	21.553	14	6	13	6	546	59.5	7.5	11.83	6	cell cycle OR cell proliferation;cell organization and biogenesis;transport;other biological processes	other membranes;cytosol;cytoskeleton;nucleus		Pf00400	8086	ENSG00000094914; ENSG00000291836	AAAS	hsa:8086; Q5JB47; Q9NRG9; Q9NWI6; Q9UG19	HCMV Early Events; ISG15 antiviral mechanism; SARS-CoV-2 activates/modulates innate and adaptive immune responses; Viral Messenger RNA Synthesis; Transcriptional regulation by small RNAs; RHOA GTPase cycle; tRNA processing in the nucleus; HCMV Late Events; Transport of the SLBP independent Mature mRNA; Transport of the SLBP Dependant Mature mRNA; Transport of Mature mRNA Derived from an Intronles…		29	0	3.809	0.01	0.01	0.01	0.441413027	2.15E-17	1.90E-17	2.12E-17	0				52.7		378.7	53.7	59.8	362.8
FALSE	High	Master Protein	Q86V21	Acetoacetyl-CoA synthetase [OS=Homo sapiens]	0	53.569	21	13	90	12	672	75.1	6.24	103.11	13	other metabolic processes;other biological processes	cytosol	other molecular function	Pf00501, Pf16177	65985	ENSG00000081760	AACS	hsa:65985; Q49AB9; Q49AC3; Q658Q8; Q86V21; Q8IWD2; Q8NEW5; Q9BSJ9; Q9H829; Q9HA19	Synthesis of Ketone Bodies		1	1		0.01	0.01	8.347		2.15E-17	1.90E-17	0.099412373				0	126.7		92.2	217.2	233.4	142.7		107.5
FALSE	High	Master Protein	Q6PD74	Alpha- and gamma-adaptin-binding protein p34 [OS=Homo sapiens]	0	14.979	20	4	13	4	315	34.6	4.64	16.67	4	transport	cytosol;nucleus;other cell component		Pf10199	79719	ENSG00000103591	AAGAB	B4DG44; hsa:79719; Q6FI86; Q6PD74; Q7Z5X9; Q9H0P1; Q9HAK0			0	0	0.77	0.01		0.01	0.886312746	2.15E-17		2.12E-17	0				187.5		384	64.2	63.3	127.3	135.3
FALSE	High	Master Protein	Q2M2I8	AP2-associated protein kinase 1 [OS=Homo sapiens]	0	18.5	9	7	19	7	961	103.8	6.6	10.03	7	cell organization and biogenesis;protein metabolism;other metabolic processes;transport;other biological processes	plasma membrane;other membranes;cytosol;other cell component	signal transduction activity or receptor binding;kinase activity;other molecular function	Pf00069	22848	ENSG00000115977	AAK1	hsa:22848; Q2M2I8; Q4ZFZ3; Q53RX6; Q9UPV4	Cargo recognition for clathrin-mediated endocytosis		2	0	0.01	0.01	0.01	0.01	2.05E-17	2.15E-17	1.90E-17	2.12E-17							169.7	105.4	123.4	325.5
FALSE	High	Master Protein	Q9H7C9	Mth938 domain-containing protein [OS=Homo sapiens]	0	18.896	45	5	39	5	122	13.3	8.46	48.85	5	other biological processes	other cell component		Pf04430	28971	ENSG00000087884	AAMDC	hsa:28971; Q96AQ4; Q9H7C9; Q9Y6B1			0	0	0.01	0.01	0.01	0.01	2.05E-17	2.15E-17	1.90E-17	2.12E-17							189.9	132.4	161.4	159.4
FALSE	High	Master Protein	Q13685	Angio-associated migratory cell protein [OS=Homo sapiens]	0	48.895	25	9	81	9	434	46.7	4.42	115.5	9	developmental processes;other biological processes	plasma membrane;other membranes;cytosol;cytoskeleton;other cell component	other molecular function	Pf00400	14	ENSG00000127837	AAMP	hsa:14; Q13685; Q8WUJ9; Q96H92	Thromboxane signalling through TP receptor; Signaling by EGFR; NOD1/2 Signaling Pathway; Signaling by VEGF		4	0	0.298	2.082	3.266	0.349	0.802894621	0.845168391	0.643708635	0.933784877	0	0	0	0	10.7	8.4	363.3	102	97.4	381.5	15.1	11.6
FALSE	High	Master Protein	Q9Y312	Protein AAR2 homolog [OS=Homo sapiens]	0	11.424	8	2	7	2	384	43.4	5.96	16.91	2	cell organization and biogenesis;RNA metabolism OR transcription;other metabolic processes	nucleus		Pf05282, Pf20981	25980	ENSG00000131043	AAR2	E1P5S7; hsa:25980; Q9H4F9; Q9P1P3; Q9UFK9; Q9Y312			0	0	6.375	0.01	0.01	0.01	0.539038385	2.15E-17	1.90E-17	2.12E-17	0				482.9		212	61.8	89.2	129.9
FALSE	High	Master Protein	P49588	Alanine--tRNA ligase, cytoplasmic [OS=Homo sapiens]	0	229.841	44	36	733	36	968	106.7	5.53	1448.57	36	protein metabolism;RNA metabolism OR transcription;other metabolic processes;developmental processes;other biological processes	cytosol;mitochondrion;other cell component	nucleic acid binding activity;other molecular function	Pf01411, Pf02272, Pf07973	16	ENSG00000090861	AARS1	A6NF14; B4DR45; hsa:16; P49588; Q53GV7; Q96FA0	Cytosolic tRNA aminoacylation		1	0	0.071	0.203	0.087	0.075	0.542958457	0.814728884	0.699071382	0.569634208	38.63	111.71	69.07	80.57	10.7	45.9	198.2	133.9	159	216.5	6.1	11.5
FALSE	High	Master Protein	Q5JTZ9	Alanine--tRNA ligase, mitochondrial [OS=Homo sapiens]	0	16.744	7	6	12	6	985	107.3	6.27	8.32	6	protein metabolism;RNA metabolism OR transcription;other metabolic processes	mitochondrion	nucleic acid binding activity;other molecular function	Pf01411, Pf07973	57505	ENSG00000124608	AARS2	A2RRN5; hsa:57505; Q5JTZ9; Q8N198; Q96D02; Q9ULF0	Mitochondrial tRNA aminoacylation		1	0	0.01	0.01	0.01	0.01	2.05E-17	2.15E-17	1.90E-17	2.12E-17							234.5	249	249.1	132.3
FALSE	High	Master Protein	Q9BTE6	Alanyl-tRNA editing protein Aarsd1 [OS=Homo sapiens]	0	30.919	23	8	53	8	412	45.5	6.42	63	8	protein metabolism;RNA metabolism OR transcription;other metabolic processes;other biological processes	other cell component	nucleic acid binding activity;other molecular function	Pf07973	100885850; 80755	ENSG00000108825; ENSG00000266967	AARSD1	B4DI73; hsa:100885850; hsa:80755; Q9BTE6			0	0	0.505	0.01		0.014	0.963958474	2.15E-17		0.008727741	84.47			0	15.5		273.6	72	93.9	382.8	20.8	4.4
FALSE	High	Master Protein	Q9NRN7	L-aminoadipate-semialdehyde dehydrogenase-phosphopantetheinyl transferase [OS=Homo sapiens]	0	45.396	32	10	150	10	309	35.8	6.8	170.53	10	protein metabolism;other metabolic processes	cytosol	other molecular function	Pf01648, Pf22624	60496	ENSG00000149313	AASDHPPT	B2R6D1; B4DDW7; hsa:60496; Q9C068; Q9NRN7; Q9P0Q3; Q9UG80; Q9Y389	Vitamin B5 (pantothenate) metabolism		1	0	27.698	0.754	0.678	1.639	0.00451291	0.98338171	0.971333164	0.527438525	0	154.28	110.6	22.34	118.7	30.1	27.7	22	23.6	26.4	5.6	13.4
FALSE	High	Master Protein	Q9UDR5	Alpha-aminoadipic semialdehyde synthase, mitochondrial [OS=Homo sapiens]	0	9.951	4	4	7	4	926	102.1	6.64	5.86	4	other metabolic processes;other biological processes	cytosol;mitochondrion;nucleus;other cell component	other molecular function	Pf03435, Pf05222, Pf16653	10157	ENSG00000008311	AASS	hsa:10157; O95462; Q9UDR5	Lysine catabolism		1	0	0.01	0.01	0.01	0.332	2.05E-17	2.15E-17	1.90E-17	0.302133931				0			100.7	151	161	123.7		31.9
FALSE	High	Master Protein	Q9NY61	Protein AATF [OS=Homo sapiens]	0.002	4.294	2	1	3	1	560	63.1	4.94	5.65	1	cell adhesion;developmental processes;other biological processes	nucleus;other cell component	cytoskeletal activity;other molecular function	Pf08164, Pf13339	26574	ENSG00000275700; ENSG00000276072	AATF	A6NCJ6; B3KQ26; hsa:26574; Q9NY61; Q9P0A4; Q9UNX5	NRAGE signals death through JNK		1	0	0.01		0.01	0.01	2.05E-17		1.90E-17	2.12E-17							147.8		165	179.8
FALSE	High	Master Protein	P08183	ATP-dependent translocase ABCB1 [OS=Homo sapiens]	0	44.885	11	15	42	15	1280	141.4	9	39.19	15	cell cycle OR cell proliferation;cell organization and biogenesis;other metabolic processes;transport;other biological processes	plasma membrane;other membranes;other cell component	transporter activity;other molecular function	Pf00005, Pf00664	5243	ENSG00000085563	ABCB1	A8K294; B5AK60; hsa:5243; P08183; Q12755; Q14812	ABC-family proteins mediated transport; Abacavir transmembrane transport; Prednisone ADME; Atorvastatin ADME		4	0													26.6	15.5	47.4	24.5	27.7	35.8	17.9	25.6
FALSE	High	Master Protein	Q9NRK6	ATP-binding cassette sub-family B member 10, mitochondrial [OS=Homo sapiens]	0	25.461	10	6	17	6	738	79.1	9.85	30.26	6	other metabolic processes;stress response;transport;other biological processes	other membranes;mitochondrion	transporter activity;other molecular function	Pf00005, Pf00664	23456	ENSG00000135776	ABCB10	hsa:23456; Q13040; Q6P1Q8; Q9H3V0; Q9NRK6	Mitochondrial ABC transporters		1	0	0.01	0.01	0.01	0.01	2.05E-17	2.15E-17	1.90E-17	2.12E-17							227.9	58.2	48.7	252.4
FALSE	High	Master Protein	O95342	Bile salt export pump [OS=Homo sapiens]	0.001	6.101	1	1	3	1	1321	146.3	6.57	6.76	1	protein metabolism;other metabolic processes;stress response;transport;signal transduction;other biological processes	plasma membrane;other membranes;ER/Golgi;other cytoplasmic organelle;other cell component	transporter activity;other molecular function	Pf00005, Pf00664	8647	ENSG00000073734	ABCB11	hsa:8647; O95342; Q53TL2; Q9UNB2	Synthesis of bile acids and bile salts via 7alpha-hydroxycholesterol; Recycling of bile acids and salts; Defective ABCB11 causes PFIC2 and BRIC2		3	0
FALSE	High	Master Protein	O75027	Iron-sulfur clusters transporter ABCB7, mitochondrial [OS=Homo sapiens]	0	31.057	11	8	53	8	752	82.6	9.33	46.8	8	cell organization and biogenesis;transport;other biological processes	other membranes;mitochondrion	transporter activity;other molecular function	Pf00005, Pf00664	22	ENSG00000131269	ABCB7	G3XAC4; hsa:22; O75027; O75345; Q5VWY7; Q5VWY8; Q9BRE1; Q9UND1; Q9UP01	Mitochondrial ABC transporters; Cytosolic iron-sulfur cluster assembly		2	0	0.01	0.01	5.974	0.01	2.05E-17	2.15E-17	0.379019691	2.12E-17			0				79.6	107.2	100.1	87.7	44
FALSE	High	Master Protein	Q9NUT2	Mitochondrial potassium channel ATP-binding subunit [OS=Homo sapiens]	0	12.482	7	5	12	4	735	79.9	8.98	4.68	5	cell organization and biogenesis;transport	plasma membrane;other membranes;mitochondrion;nucleus	transporter activity;other molecular function	Pf00005, Pf00664	11194	ENSG00000197150	ABCB8	A5D8W3; B2RBL8; B3KND2; B4DG02; G3XAP3; hsa:11194; O95787; Q53GM0; Q9NUT2	Mitochondrial ABC transporters		1	0	1.345	5.969	0.01	6.448	0.891326018	0.657936863	1.90E-17	0.527041427	124.61	65.53		0	110.8	376.9	90.9	88.2	102.6	40.2		134.7
FALSE	High	Master Protein	P33527	Multidrug resistance-associated protein 1 [OS=Homo sapiens]	0	82.145	16	21	78	20	1531	171.5	7.11	113.67	21	cell organization and biogenesis;other metabolic processes;stress response;transport;other biological processes	plasma membrane;other membranes	transporter activity;other molecular function	Pf00005, Pf00664	4363	ENSG00000103222; ENSG00000278183	ABCC1	A3RJX2; C9JPJ4; hsa:4363; O14819; O43333; P33527; P78419; Q59GI9; Q9UQ97; Q9UQ99; Q9UQA0	ABC-family proteins mediated transport; Sphingolipid de novo biosynthesis; Paracetamol ADME; Cytoprotection by HMOX1; Transport of RCbl within the body; NFE2L2 regulating MDR associated enzymes; Heme degradation; Synthesis of Leukotrienes (LT) and Eoxins (EX)		8	1	2.685	1.739	0.842	0.01	0.742952017	0.664191642	0.88314331	2.12E-17	0	0	0		10.2	21.1	66.2	174.8	189.8	96.3	15.4
FALSE	High	Master Protein	Q92887	ATP-binding cassette sub-family C member 2 [OS=Homo sapiens]	0	10.729	2	3	8	3	1545	174.1	8.32	9.33	3	other metabolic processes;transport;other biological processes	plasma membrane;other membranes;other cell component	transporter activity;other molecular function	Pf00005, Pf00664	1244	ENSG00000023839	ABCC2	B2RMT8; hsa:1244; Q14022; Q5T2B1; Q92500; Q92798; Q92887; Q99663; Q9UMS2	ABC-family proteins mediated transport; Paracetamol ADME; Aspirin ADME; Heme degradation; Atorvastatin ADME; Defective ABCC2 causes DJS	Irinotecan pathway	7	0	0.01	0.01	2.123	0.01	2.05E-17	2.15E-17	0.934961528	2.12E-17			0				318.2	28.3	43.8	323.1	93
FALSE	High	Master Protein	O15438	ATP-binding cassette sub-family C member 3 [OS=Homo sapiens]	0	44.25	9	11	34	10	1527	169.2	7.2	44.6	11	other metabolic processes;transport	plasma membrane;other membranes	transporter activity;other molecular function	Pf00005, Pf00664	8714	ENSG00000108846	ABCC3	B2RPA9; D3DTX9; hsa:8714; O15438; O60265; O60922; O75621; O95078; O95289; O95290; Q86X85; Q9UN52	Paracetamol ADME; ABC-family proteins mediated transport; Aspirin ADME; Recycling of bile acids and salts; NFE2L2 regulating MDR associated enzymes		5	0	0.01	0.01	0.01		2.05E-17	2.15E-17	1.90E-17								20.3	498	490.3
FALSE	High	Master Protein	O15439	ATP-binding cassette sub-family C member 4 [OS=Homo sapiens]	0	66.646	15	19	65	18	1325	149.4	8.19	76.56	19	cell-cell signaling;cell organization and biogenesis;other metabolic processes;transport	plasma membrane;other membranes;ER/Golgi;nucleus	transporter activity;other molecular function	Pf00005, Pf00664	10257	ENSG00000125257	ABCC4	A9Z1Z7; B7Z3Q7; hsa:10257; O15439; Q8IVZ4; Q8IZN6; Q8NEW8; Q9Y6J2	Paracetamol ADME; Platelet degranulation ; ABC-family proteins mediated transport; Azathioprine ADME		4	1	0.01	2.876	0.992	0.376	2.05E-17	0.808788769	0.95041199	0.482134559		104.86	33.25	0		42.6	59.3	57	79.9	38.7	10.5	18.3
FALSE	High	Master Protein	O15440	ATP-binding cassette sub-family C member 5 [OS=Homo sapiens]	0.004	3.83	1	1	2	1	1437	160.6	8.66	2.51	1	other metabolic processes;transport	plasma membrane;other membranes;ER/Golgi;other cytoplasmic organelle	transporter activity;other molecular function	Pf00005, Pf00664	10057	ENSG00000114770	ABCC5	B9EIQ2; hsa:10057; O14517; O15440; Q29ZA9; Q29ZB1; Q86UX3; Q86W30; Q9UN85; Q9UNP5; Q9UQC3	Paracetamol ADME; Hyaluronan biosynthesis and export; ABC-family proteins mediated transport; Azathioprine ADME		4	0	0.01			0.01	2.05E-17			2.12E-17							784.9			415.1
FALSE	High	Master Protein	P33897	ATP-binding cassette sub-family D member 1 [OS=Homo sapiens]	0	33.217	13	8	20	8	745	82.9	8.95	32.35	8	cell organization and biogenesis;other metabolic processes;transport;developmental processes;other biological processes	other membranes;cytosol;mitochondrion;ER/Golgi;other cytoplasmic organelle;other cell component	transporter activity;other molecular function	Pf00005, Pf06472	215	ENSG00000101986	ABCD1	hsa:215; P33897; Q6GTZ2	Class I peroxisomal membrane protein import; alpha-linolenic acid (ALA) metabolism; Beta-oxidation of very long chain fatty acids; Linoleic acid (LA) metabolism; ABC transporters in lipid homeostasis; Defective ABCD1 causes ALD		6	0	0.01	0.01	7.595	0.01	2.05E-17	2.15E-17	0.331648579	2.12E-17			0				172	100.5	151.8	129.5	351.7
FALSE	High	Master Protein	P28288	ATP-binding cassette sub-family D member 3 [OS=Homo sapiens]	0	59.036	22	13	117	13	659	75.4	9.36	139.45	13	cell organization and biogenesis;other metabolic processes;transport;other biological processes	cytosol;mitochondrion;other cytoplasmic organelle;other cell component	transporter activity;other molecular function	Pf00005, Pf06472	5825	ENSG00000117528	ABCD3	D3DT46; hsa:5825; P28288; Q15271; Q6NUN5; Q96DA3; Q9H529	RHOC GTPase cycle; RHOA GTPase cycle; Class I peroxisomal membrane protein import; ABC transporters in lipid homeostasis		4	0	4.636	3.398	0.13	0.392	0.106556137	0.191976216	0.541357317	0.972652423	47.16	250.71	14.33	0	70.9	249.6	101.4	105.5	105.3	104.3	12.9	1.5
FALSE	High	Master Protein	P61221	ATP-binding cassette sub-family E member 1 [OS=Homo sapiens]	0	85.075	30	17	307	17	599	67.3	8.34	528.26	17	cell organization and biogenesis;protein metabolism;other metabolic processes;transport;other biological processes	cytosol;mitochondrion;translational apparatus;other cell component	enzyme regulator activity;translation activity;other molecular function	Pf00005, Pf00037, Pf04068	6059	ENSG00000164163	ABCE1	hsa:6059; O88793; P61221; Q13181; Q13864; Q6NR76; Q96AL0; Q96B10; Q99K66	OAS antiviral response; Interferon alpha/beta signaling		2	0	0.117	0.676	0.108	0.423	0.600422207	0.827551168	0.554533199	0.786808439	0	100.62	0	140.55	3.2	17.9	212.7	148.8	182.3	207.9	2	19.2
FALSE	High	Master Protein	Q8NE71	ATP-binding cassette sub-family F member 1 [OS=Homo sapiens]	0	112.134	28	21	248	21	845	95.9	6.8	447.92	21	protein metabolism;other metabolic processes;stress response;other biological processes	cytosol;nucleus;other cell component	translation activity;nucleic acid binding activity;other molecular function	Pf00005	23	ENSG00000204574; ENSG00000206490; ENSG00000225989; ENSG00000231129; ENSG00000232169; ENSG00000236149; ENSG00000236342	ABCF1	A2BF75; hsa:23; O14897; Q69YP6; Q8NE71	ABC-family proteins mediated transport		1	0	0.534	0.752	0.716	0.356	0.895401184	0.970460048	0.909713779	0.947783365	164.34	52.86	140.24	98.1	30.7	31.2	171.9	98.4	104.8	174.2	50.7	19.3
FALSE	High	Master Protein	Q9UG63	ATP-binding cassette sub-family F member 2 [OS=Homo sapiens]	0	105.851	37	21	372	21	623	71.2	7.37	470.23	21		plasma membrane;other membranes	other molecular function	Pf00005, Pf12848	10061; 114483834	ENSG00000033050	ABCF2	hsa:10061; hsa:114483834; O60864; Q75MJ0; Q75MJ1; Q96TE8; Q9UG63	NFE2L2 regulating MDR associated enzymes		1	0	3.51	1.127	3.309	0.551	0.067172455	0.670422711	0.262079108	0.620191584	14.67	29.17	0	88.01	100.3	63.3	178.3	86	83.7	178.4	15.1	69.3
FALSE	High	Master Protein	Q9NUQ8	ATP-binding cassette sub-family F member 3 [OS=Homo sapiens]	0	70.41	30	18	127	18	709	79.7	6.34	185.43	18	stress response		other molecular function	Pf00005, Pf12848	55324	ENSG00000161204	ABCF3	A8K241; hsa:55324; Q86UA2; Q8NAN1; Q96GS8; Q9H7A8; Q9NUQ8			0	0	0.655	1.651	0.178	0.565	0.930566868	0.760806794	0.40449277	0.967147082	0	46.4	0	95.21	17.9	91.8	169.6	161.9	146.3	246.7	2.8	18.6
FALSE	High	Master Protein	Q9NUJ1	Palmitoyl-protein thioesterase ABHD10, mitochondrial [OS=Homo sapiens]	0	40.285	33	7	79	7	306	33.9	8.57	172.47	7	protein metabolism;other metabolic processes	cytosol;mitochondrion	other molecular function	Pf00561	55347	ENSG00000144827	ABHD10	B7Z6A8; C9IZX5; D3DN63; hsa:55347; Q8TCF9; Q9NUJ1	Glucuronidation		1	0	1.34	6	0.01	2.472	0.679730715	0.219346345	1.90E-17	0.339238159	0	0		384.12	25.7	89	180.4	119.4	103.7	180.7		115
FALSE	High	Master Protein	Q8NFV4	sn-1-specific diacylglycerol lipase ABHD11 [OS=Homo sapiens]	0	49.313	38	9	145	9	306	33.7	9.19	157.18	9	other metabolic processes	mitochondrion;other cell component	other molecular function	Pf00561	83451	ENSG00000106077	ABHD11	H7BYM8; hsa:83451; Q6PJU0; Q8N722; Q8N723; Q8NFV2; Q8NFV3; Q8NFV4; Q9HBS8			0	0	0.089	0.294	0.023	0.273	0.448240308	0.779519299	0.073206209	0.972398587	48.7	0	112.93	73.37	4	8.1	209.8	209.8	227.3	180.2	2.1	11.3
FALSE	High	Master Protein	Q8N2K0	Lysophosphatidylserine lipase ABHD12 [OS=Homo sapiens]	0	58.748	37	13	101	13	398	45.1	8.65	132	13	other metabolic processes;other biological processes	plasma membrane;other membranes;ER/Golgi;other cell component	other molecular function	Pf00561	26090	ENSG00000100997	ABHD12	A6NED4; A6NJ90; A8K450; B4DE71; hsa:26090; Q5T710; Q5T711; Q8N2K0; Q96CR1; Q9BX05; Q9NPX7; Q9UFV6	Arachidonate production from DAG		1	0	2.594	0.874	0.01	1.998	0.682726555	0.932860881	1.90E-17	0.848367504	506.91	45.81		0	171.2	44.5	148.5	313.2	329.4	67.2		37
FALSE	High	Master Protein	Q96IU4	Putative protein-lysine deacylase ABHD14B [OS=Homo sapiens]	0	35.228	36	6	72	6	210	22.3	6.4	147.67	6	other metabolic processes;other biological processes	cytosol;nucleus;other cell component	other molecular function	Pf12697	84836	ENSG00000114779	ABHD14B	hsa:84836; Q86VK8; Q8N8W5; Q96IU4	Cytosolic sulfonation of small molecules		1	0	0.277	0.244	0.104	0.254	0.581874459	0.630801908	0.445391509	0.532322873	0	0	0	0	4.7	6.3	87.9	190.2	174.3	77	2.7	2.8
FALSE	High	Master Protein	O95870	Phosphatidylserine lipase ABHD16A [OS=Homo sapiens]	0	10.653	6	3	9	3	558	63.2	8.13	18.35	3	other metabolic processes	other membranes	other molecular function	Pf00561, Pf22990	7920	ENSG00000204427; ENSG00000206403; ENSG00000224552; ENSG00000230475; ENSG00000231488; ENSG00000235676; ENSG00000236063	ABHD16A	A2BEY3; B7Z4R6; hsa:7920; O95870; Q5SRR1; Q5SRR2; Q8WYH0; Q9NW33			0	0	0.01	0.01	0.01	0.01	2.05E-17	2.15E-17	1.90E-17	2.12E-17							141.2	261.6	315	103.6
FALSE	High	Master Protein	Q5VST6	Alpha/beta hydrolase domain-containing protein 17B [OS=Homo sapiens]	0.003	4.011	4	1	3	1	288	32.2	6.29	3.4	1	protein metabolism;other metabolic processes;other biological processes	plasma membrane;other membranes;other cytoplasmic organelle;other cell component	other molecular function	Pf12146	51104	ENSG00000107362	ABHD17B	A8KAJ5; hsa:51104; Q5VST6; Q5VST7; Q86YB6; Q8IY03; Q9Y377	RAS processing		1	0
FALSE	High	Master Protein	Q9BV23	Monoacylglycerol lipase ABHD6 [OS=Homo sapiens]	0	21.347	21	6	18	6	337	38.3	8.41	22.64	6	other metabolic processes;other biological processes	plasma membrane;other membranes;mitochondrion;other cytoplasmic organelle;other cell component	other molecular function	Pf00561	57406	ENSG00000163686	ABHD6	B2R7Y9; hsa:57406; Q6ZMF7; Q9BV23	Arachidonate production from DAG		1	0	1.701	1.315	2.831	39.872	0.939255101	0.905637211	0.708721736	0.025009415	67.21	61.75	42.07	0	249.5	213	41	24.8	21.8	21.7	273.9	154.3
FALSE	High	Master Protein	Q8IZP0	Abl interactor 1 [OS=Homo sapiens]	0	52.406	22	8	100	6	508	55	7.06	173.63	8	cell organization and biogenesis;developmental processes;signal transduction;other biological processes	cytosol;cytoskeleton;ER/Golgi;nucleus;other cell component	enzyme regulator activity;cytoskeletal activity;other molecular function	Pf00018, Pf07815	10006	ENSG00000136754	ABI1	A9Z1Y6; B3KX62; B4DQ58; H7BXI6; hsa:10006; O15147; O76049; O95060; Q5T2R3; Q5T2R4; Q5T2R6; Q5T2R7; Q5T2R9; Q5W070; Q5W072; Q8IZP0; Q8TB63; Q96S81; Q9NXZ9; Q9NYB8	RAC1 GTPase cycle; RAC2 GTPase cycle; Regulation of actin dynamics for phagocytic cup formation; VEGFA-VEGFR2 Pathway; FCGR3A-mediated phagocytosis; RHO GTPases Activate WASPs and WAVEs; RAC3 GTPase cycle		7	2	2.046	1.044	0.01	0.42	0.700286921	0.932860881	1.90E-17	0.756885507	0	0		0	65.1	21.9	109.4	127.8	137	103.3		10.4
FALSE	High	Master Protein	Q9NYB9	Abl interactor 2 [OS=Homo sapiens]	0	35.404	17	6	42	4	513	55.6	6.16	73.66	6	cell organization and biogenesis;protein metabolism;other metabolic processes;developmental processes;signal transduction;other biological processes	cytosol;cytoskeleton;nucleus;other cell component	other molecular function	Pf00018, Pf07815	10152	ENSG00000138443	ABI2	B4DSN1; hsa:10152; Q13147; Q13249; Q13801; Q9BV70; Q9NYB9	RAC1 GTPase cycle; RAC2 GTPase cycle; Regulation of actin dynamics for phagocytic cup formation; FCGR3A-mediated phagocytosis; RHO GTPases Activate WASPs and WAVEs; RAC3 GTPase cycle; VEGFA-VEGFR2 Pathway		7	0	0.01	17.994	0.01	0.795	2.05E-17	0.267352094	1.90E-17	0.860757176		0		0		52.7	41.4	8.4	12.9	72.2		25.5
FALSE	High	Master Protein	P42684	Tyrosine-protein kinase ABL2 [OS=Homo sapiens]	0.001	6.247	2	2	3	2	1182	128.3	8.07	0	2	cell adhesion;protein metabolism;other metabolic processes;signal transduction;other biological processes	plasma membrane;other membranes;cytosol;cytoskeleton	cytoskeletal activity;kinase activity;other molecular function	Pf00017, Pf00018, Pf07714, Pf08919	27	ENSG00000143322	ABL2	A0M8X0; B7UEF2; B7UEF3; B7UEF4; B7UEF5; hsa:27; P42684; Q5T0X6; Q5W0C5; Q6NZY6; Q7Z301	RAC3 GTPase cycle; Role of ABL in ROBO-SLIT signaling; RAC1 GTPase cycle; Negative regulation of FLT3		4	0	0.01			0.01	2.05E-17			2.12E-17							647.9			552.1
FALSE	High	Master Protein	O14639	Actin-binding LIM protein 1 [OS=Homo sapiens]	0	56.488	21	13	48	13	778	87.6	8.59	62.28	13	cell organization and biogenesis;other biological processes	cytoskeleton;other cell component	cytoskeletal activity;other molecular function	Pf00412, Pf02209, Pf16182	3983	ENSG00000099204	ABLIM1	A6NI16; A6NJ06; A8MXA9; B3KVH2; hsa:3983; O14639; Q15039; Q5JVV1; Q5JVV2; Q5T6N2; Q5T6N3; Q5T6N5; Q68CQ9; Q9BUP1	DCC mediated attractive signaling		1	0	4.924	12.858	1.376	0.966	0.418123195	0.01658081	0.651100696	0.907702868	169.12	93.35	0	3.57	213.8	419.5	38.1	91.8	87.4	48.8	6.4	45.8
FALSE	High	Master Protein	Q12979	Active breakpoint cluster region-related protein [OS=Homo sapiens]	0	65.101	20	17	157	16	859	97.5	6.55	165.5	17	signal transduction;other biological processes	cytosol;other cell component	enzyme regulator activity	Pf00168, Pf00620, Pf00621	29	ENSG00000159842; ENSG00000276016; ENSG00000278741	ABR	B3KW89; B7Z6H7; D3DTH3; D3DTH4; F5H3S2; F5H8B3; hsa:29; Q12979; Q13693; Q13694	RHOA GTPase cycle; CDC42 GTPase cycle; RAC1 GTPase cycle; RAC3 GTPase cycle; RHOC GTPase cycle; NRAGE signals death through JNK; G alpha (12/13) signalling events; RAC2 GTPase cycle; RHOB GTPase cycle		9	1	0.01	1.422	0.504	0.371	2.05E-17	0.746728017	0.982274711	0.783402094		0	13.5	0		1.1	82.8	79.6	101.9	63.8	5.2	2
FALSE	High	Master Protein	Q15018	BRISC complex subunit Abraxas 2 [OS=Homo sapiens]	0	31.73	20	8	34	8	415	46.9	6.21	44.7	8	cell cycle OR cell proliferation;cell organization and biogenesis;protein metabolism;other metabolic processes;stress response;other biological processes	cytosol;cytoskeleton;nucleus;other cell component	cytoskeletal activity;other molecular function	Pf21125	23172	ENSG00000165660	ABRAXAS2	B4DKR2; hsa:23172; Q15018; Q96H11	Metalloprotease DUBs		1	0	4.198	0.734	0.377	0.469	0.656823087	0.723684479	0.615948666	0.656125205	158.5	0	0	0	41.3	7.6	37.9	40.3	45.4	44.8	2.4	2.7
FALSE	High	Master Protein	A6QL63	Ankyrin repeat and BTB/POZ domain-containing protein 3 [OS=Homo sapiens]	0	5.282	2	2	3	2	1104	120.8	6.83	3.77	2	cell-cell signaling;other biological processes	other membranes;other cell component	other molecular function	Pf00023, Pf00651, Pf12796	121551	ENSG00000151136	ABTB3	A4FU41; A6QL63; B3KXG3; C9J019; C9JK80; E9PHS4; hsa:121551; Q3ZTQ4; Q52M89; Q6ZV99; Q8N245			0	0	0.01	5.912	0.01	0.01	2.05E-17	0.598677725	1.90E-17	2.12E-17		223.86				712.7	61.1	45.9	46.6	32.1
FALSE	High	Master Protein	P09110	3-ketoacyl-CoA thiolase, peroxisomal [OS=Homo sapiens]	0	86.57	45	10	92	10	424	44.3	8.44	215.42	10	other metabolic processes	non-structural extracellular;cytosol;other cytoplasmic organelle;other cell component	other molecular function	Pf00108, Pf02803	30	ENSG00000060971	ACAA1	G5E935; hsa:30; P09110; Q96CA6	Neutrophil degranulation; TYSND1 cleaves peroxisomal proteins; alpha-linolenic acid (ALA) metabolism; Beta-oxidation of very long chain fatty acids		5	0	0.01	0.816	0.01	3.431	2.05E-17	0.697046863	1.90E-17	0.304852718		183.24		0		118.9	58.2	368.1	345.1	111.2		24
FALSE	High	Master Protein	P42765	3-ketoacyl-CoA thiolase, mitochondrial [OS=Homo sapiens]	0	54.582	33	11	174	11	397	41.9	8.09	307.94	11	cell organization and biogenesis;other metabolic processes;stress response;transport	mitochondrion	other molecular function	Pf00108, Pf02803	10449	ENSG00000167315	ACAA2	hsa:10449; P42765; Q9BUT6	Mitochondrial Fatty Acid Beta-Oxidation		1	0	4.022	0.468	29.477	0.378	0.109130148	0.948117422	0.00384655	0.953320315	511.46	10.9	0	0	257.4	11.3	72.5	103.4	113.5	63.1	401.8	1.1
FALSE	High	Master Protein	Q13085	Acetyl-CoA carboxylase 1 [OS=Homo sapiens]	0	251.727	31	60	356	60	2346	265.4	6.37	441.92	60	cell organization and biogenesis;protein metabolism;other metabolic processes;other biological processes	cytosol;cytoskeleton;mitochondrion;nucleus	other molecular function	Pf00289, Pf00364, Pf01039, Pf02785, Pf02786, Pf08326, Pf21385	31	ENSG00000275176; ENSG00000278540	ACACA	B2RP68; B2ZZ90; hsa:31; Q13085; Q6KEV6; Q6XDA8; Q7Z2G8; Q7Z561; Q7Z563; Q7Z564; Q86WB2; Q86WB3	ChREBP activates metabolic gene expression; Biotin transport and metabolism; Carnitine shuttle; Activation of gene expression by SREBF (SREBP); Fatty acyl-CoA biosynthesis; Defective HLCS causes multiple carboxylase deficiency		6	0	7.444	4.714	3.43	3.023	0.006894916	0.008805357	0.133012943	0.052864874	110.83	122.09	126.63	115.13	689	35.3	31.4	35.7	37.1	30	8.9	34.1
FALSE	High	Master Protein	Q6JQN1	Acyl-CoA dehydrogenase family member 10 [OS=Homo sapiens]	0.001	5.824	3	2	3	2	1059	118.8	8.06	0	2	other metabolic processes	mitochondrion;other cell component	other molecular function	Pf00441, Pf00702, Pf01636, Pf02770, Pf02771, Pf08028	80724	ENSG00000111271	ACAD10	G3XAJ0; hsa:80724; Q6JQN1; Q8N828; Q8NAP2; Q96BX5	Mitochondrial Fatty Acid Beta-Oxidation		1	0	0.01	0.01	0.01	0.01	2.05E-17	2.15E-17	1.90E-17	2.12E-17							282.7	210.2	235.9	128.9
FALSE	High	Master Protein	Q709F0	Acyl-CoA dehydrogenase family member 11 [OS=Homo sapiens]	0	14.938	8	5	12	5	780	87.2	8.02	4.68	5	other metabolic processes	other membranes;mitochondrion;nucleus;other cytoplasmic organelle;other cell component	other molecular function	Pf00441, Pf01636, Pf02770, Pf02771, Pf08028	84129	ENSG00000240303	ACAD11	hsa:84129; Q08AF0; Q658N9; Q658Y2; Q6ZND2; Q709F0; Q8WUT6; Q9H9R3	Mitochondrial Fatty Acid Beta-Oxidation		1	0	2.524			4.68	0.908327129			0.571563239	0			0	43.3	75.6	121.5	8.4	59	175.6	157.9	120.9
FALSE	High	Master Protein	Q9UKU7	Isobutyryl-CoA dehydrogenase, mitochondrial [OS=Homo sapiens]	0	8.381	6	2	6	2	415	45	7.85	10.83	2	other metabolic processes	mitochondrion	other molecular function	Pf00441, Pf02770, Pf02771, Pf08028, Pf22924	27034	ENSG00000151498	ACAD8	B7Z5W4; hsa:27034; Q6ZWP6; Q9BUS8; Q9UKU7	Branched-chain amino acid catabolism; Mitochondrial protein degradation		2	0	0.01	0.01	0.01	0.01	2.05E-17	2.15E-17	1.90E-17	2.12E-17							126.4	191.5	173.9	187.9
FALSE	High	Master Protein	Q9H845	Complex I assembly factor ACAD9, mitochondrial [OS=Homo sapiens]	0	113.574	42	23	231	23	621	68.7	7.96	279.28	23	cell organization and biogenesis;other metabolic processes	other membranes;mitochondrion;nucleus;other cell component	other molecular function	Pf00441, Pf02770, Pf02771, Pf08028, Pf21343	28976	ENSG00000177646	ACAD9	D3DNB8; hsa:28976; Q8WXX3; Q9H845	Complex I biogenesis		1	0	1.353	2.951	3.704	0.126	0.188059257	0.107036053	0.219176951	0.692520328	85.14	133.42	145.96	54.76	75.3	46.8	215.4	107.9	108.1	186.5	189.1	19
FALSE	High	Master Protein	P11310	Medium-chain specific acyl-CoA dehydrogenase, mitochondrial [OS=Homo sapiens]	0	48.284	30	12	145	12	421	46.6	8.37	175.37	12	other metabolic processes;stress response;developmental processes;other biological processes	other membranes;mitochondrion;other cell component	other molecular function	Pf00441, Pf02770, Pf02771, Pf08028	34	ENSG00000117054	ACADM	hsa:34; P11310; Q5T4U4; Q9NYF1	PPARA activates gene expression; mitochondrial fatty acid beta-oxidation of unsaturated fatty acids; Beta oxidation of decanoyl-CoA to octanoyl-CoA-CoA; Beta oxidation of octanoyl-CoA to hexanoyl-CoA		4	0	0.428	3.202	2.848	2.364	0.910792421	0.513913387	0.41123797	0.387747842	16.94	427.3	88.69	461.26	40.6	95.8	90.5	56.9	85.7	86.2	71.6	102.3
FALSE	High	Master Protein	P16219	Short-chain specific acyl-CoA dehydrogenase, mitochondrial [OS=Homo sapiens]	0	20.208	14	5	15	5	412	44.3	7.99	14.39	5	other metabolic processes	cytoskeleton;mitochondrion;nucleus	other molecular function	Pf00441, Pf02770, Pf02771, Pf08028	35	ENSG00000122971	ACADS	hsa:35; P16219; P78331	Beta oxidation of hexanoyl-CoA to butanoyl-CoA; Beta oxidation of butanoyl-CoA to acetyl-CoA		2	0	0.688	0.01	2.316	1.637	0.716651335	2.15E-17	0.747543823	0.941165949	0		0	0	36.4		127.2	186.8	200.5	126.3	43.6	93.2
FALSE	High	Master Protein	P45954	Short/branched chain specific acyl-CoA dehydrogenase, mitochondrial [OS=Homo sapiens]	0	18.867	13	4	18	4	432	47.5	6.99	16.45	4	other metabolic processes	mitochondrion	other molecular function	Pf00441, Pf02770, Pf02771, Pf08028	36	ENSG00000196177	ACADSB	B4DQ51; hsa:36; P45954; Q5SQN6; Q96CX7	Branched-chain amino acid catabolism; Mitochondrial protein degradation		2	0	1.095		0.01	0.01	0.866005339		1.90E-17	2.12E-17	0				73.7		231.9		82.8	274.6
FALSE	High	Master Protein	P49748	Very long-chain specific acyl-CoA dehydrogenase, mitochondrial [OS=Homo sapiens]	0	139.398	46	27	405	27	655	70.3	8.75	627.38	27	other metabolic processes;stress response;other biological processes	other membranes;mitochondrion;nucleus	other molecular function	Pf00441, Pf02770, Pf02771, Pf08028, Pf21343, Pf22924	37	ENSG00000072778	ACADVL	B4DEB6; F5H2A9; hsa:37; O76056; P49748; Q8WUL0	XBP1(S) activates chaperone genes; Beta oxidation of palmitoyl-CoA to myristoyl-CoA		2	0	2.503	0.327	1.119	0.303	0.022976198	0.889692631	0.15793177	0.708960363	141.6	113.74	148.12	100.17	36	519.9	19.2	25.7	26	18.9	25.6	280.7
FALSE	High	Master Protein	Q15057	Arf-GAP with coiled-coil, ANK repeat and PH domain-containing protein 2 [OS=Homo sapiens]	0	63.674	25	17	84	17	778	88	6.8	75.84	17	transport;other biological processes	other membranes;other cytoplasmic organelle;other cell component	enzyme regulator activity;other molecular function	Pf00169, Pf01412, Pf12796, Pf16746	23527	ENSG00000114331	ACAP2	A8K2V4; hsa:23527; Q15057; Q8N5Z8; Q9UQR3			0	0	0.147	2.701	5.438	0.405	0.33642318	0.563407273	0.280011304	0.696692273	0	95.86	0	0	2.4	43.8	136	138.5	142	110	86.1	3.2
FALSE	High	Master Protein	P24752	Acetyl-CoA acetyltransferase, mitochondrial [OS=Homo sapiens]	0	105.416	51	19	382	19	427	45.2	8.85	563.18	19	other metabolic processes;stress response;developmental processes;other biological processes	mitochondrion;ER/Golgi	other molecular function	Pf00108, Pf02803	38	ENSG00000075239	ACAT1	B2R6H1; G3XAB4; hsa:38; P24752; Q96FG8	Maturation of TCA enzymes and regulation of TCA cycle; Branched-chain amino acid catabolism; Mitochondrial protein degradation; Utilization of Ketone Bodies; Synthesis of Ketone Bodies; Beta-ketothiolase deficiency		6	0	0.101	0.231	0.474	0.129	0.739158592	0.849777862	0.509483109	0.87503435	82.13	75.74	0	112.56	0.9	1.6	18.2	8.9	9.9	15.9	0.2	0.9
FALSE	High	Master Protein	Q9BWD1	Acetyl-CoA acetyltransferase, cytosolic [OS=Homo sapiens]	0	34.454	17	6	132	6	397	41.3	6.92	297.81	6	other metabolic processes	cytosol;mitochondrion;other cell component	other molecular function	Pf00108, Pf02803	39	ENSG00000120437	ACAT2	B7Z233; E1P5B1; hsa:39; Q16146; Q5TCL7; Q8TDM4; Q9BWD1	Cholesterol biosynthesis		1	0	0.148	0.01	0.041	0.01	0.505798183	2.15E-17	0.187548906	2.12E-17	2.19		0		10.7		169.6	242	295.9	162.7	3.3
FALSE	High	Master Protein	Q9H3P7	Golgi resident protein GCP60 [OS=Homo sapiens]	0	53.69	23	9	91	9	528	60.6	5.06	141.2	9	other metabolic processes	other membranes;mitochondrion;ER/Golgi	other molecular function	Pf00887, Pf13897	64746	ENSG00000182827	ACBD3	B2RB29; hsa:64746; Q5VTJ0; Q6P9F1; Q8IZC5; Q8N4D6; Q9H3P7; Q9H6U3	Golgi Associated Vesicle Biogenesis		1	0		0.678	0.01	0.944		0.90307516	1.90E-17	0.944581449		0		84.14	12.8	18.3	186.2	197.5	230.4	153.5		30.3
FALSE	High	Master Protein	Q5T8D3	Acyl-CoA-binding domain-containing protein 5 [OS=Homo sapiens]	0	46.605	26	12	72	12	534	60.1	5.33	89.82	12	other metabolic processes	other membranes;cytosol;nucleus;other cytoplasmic organelle;other cell component	other molecular function	Pf00887	91452	ENSG00000107897	ACBD5	B3KQ56; D3DRW0; hsa:91452; Q5T8D3; Q5T8D4; Q5T8E1; Q5T8E2; Q86UV1; Q8N6E3; Q9UFB5	RHOC GTPase cycle; RHOA GTPase cycle; Peroxisomal lipid metabolism; Class I peroxisomal membrane protein import		4	0	2.852	7.634	5.296	4.513	0.75352106	0.304598187	0.464734623	0.407790679	36.48	116.44	78.37	0	22.9	332.4	31.4	27.5	28.9	21.7	42.3	217.4
FALSE	High	Master Protein	Q9BR61	Acyl-CoA-binding domain-containing protein 6 [OS=Homo sapiens]	0	10.909	12	3	12	3	282	31.1	5.11	19.8	3		cytosol	other molecular function	Pf00887, Pf12796	84320	ENSG00000230124	ACBD6	hsa:84320; Q9BR61	Mitochondrial Fatty Acid Beta-Oxidation		1	0	3.163	5.075	4.421	0.01	0.827474226	0.774515673	0.68255294	2.12E-17	0	0	0		175.2	134	105.6	51.6	59.7	135.7	151.2
FALSE	High	Master Protein	Q96AP0	Adrenocortical dysplasia protein homolog [OS=Homo sapiens]	0.003	4.037	3	1	3	1	458	48.9	5.3	6.04	1	cell organization and biogenesis;DNA metabolism;other metabolic processes;stress response;transport;developmental processes;other biological processes	nucleus;other cell component	nucleic acid binding activity;other molecular function	Pf10341	65057	ENSG00000102977	ACD	A0A0C4DGT6; hsa:65057; Q562H5; Q96AP0; Q9H8F9	Telomere Extension By Telomerase; Meiotic synapsis; Inhibition of DNA recombination at telomere; Recognition and association of DNA glycosylase with site containing an affected purine; Recognition and association of DNA glycosylase with site containing an affected pyrimidine; Cleavage of the damaged pyrimidine ; Cleavage of the damaged purine; Packaging Of Telomere Ends; DNA Damage/Telomere Stres…		14	0	0.01	0.01	0.01	0.01	2.05E-17	2.15E-17	1.90E-17	2.12E-17							209.8	177.5	160.2	196.7
FALSE	High	Master Protein	Q9UKV3	Apoptotic chromatin condensation inducer in the nucleus [OS=Homo sapiens]	0	106.59	24	26	260	25	1341	151.8	6.43	290.35	26	cell organization and biogenesis;RNA metabolism OR transcription;other metabolic processes;other biological processes	plasma membrane;other membranes;cytosol;nucleus;other cell component	nucleic acid binding activity;other molecular function	Pf02037, Pf16294	22985	ENSG00000100813	ACIN1	B2RTT4; D3DS45; hsa:22985; O75158; Q9UG91; Q9UKV1; Q9UKV2; Q9UKV3	mRNA Splicing - Major Pathway; Apoptotic cleavage of cellular proteins		2	1	0.85	0.817	1.057	0.254	0.664885381	0.707239611	0.604011773	0.93428798	178.74	100.04	103.26	115.69	3.8	4.9	127	124.9	141	123.9	5.9	34.3
FALSE	High	Master Protein	P53396	ATP-citrate synthase [OS=Homo sapiens]	0	268.166	47	47	1028	47	1101	120.8	7.33	1623.76	47	other metabolic processes	non-structural extracellular;cytosol;nucleus;other cytoplasmic organelle;other cell component	other molecular function	Pf00285, Pf00549, Pf02629, Pf16114	47	ENSG00000131473	ACLY	B4DIM0; B4E3P0; hsa:47; P53396; Q13037; Q9BRL0	Neutrophil degranulation; ChREBP activates metabolic gene expression; Fatty acyl-CoA biosynthesis		3	0	0.129	0.346	0.155	0.185	0.87155992	0.853291935	0.974561984	0.962337825	137.99	109.82	164.91	133.06	39.9	40.8	209.7	163.5	164	203.9	25.8	24.8
FALSE	High	Master Protein	P21399	Cytoplasmic aconitate hydratase [OS=Homo sapiens]	0	63.84	24	19	158	19	889	98.3	6.68	168.54	19	other metabolic processes;developmental processes;other biological processes	cytosol;mitochondrion;ER/Golgi;other cell component	nucleic acid binding activity;other molecular function	Pf00330, Pf00694	48	ENSG00000122729	ACO1	D3DRK7; hsa:48; P21399; Q14652; Q5VZA7	NADPH regeneration; Iron uptake and transport		2	0	0.349	0.767	0.51	0.432	0.988256155	0.744003921	0.963688739	0.828869478	5.2	0	0	112.14	5	1.7	208.1	178.2	151.8	213	1.4	2.2
FALSE	High	Master Protein	Q99798	Aconitate hydratase, mitochondrial [OS=Homo sapiens]	0	151.314	44	26	430	26	780	85.4	7.61	787.61	26	other metabolic processes;stress response;developmental processes	cytosol;mitochondrion	other molecular function	Pf00330, Pf00694	50	ENSG00000100412	ACO2	hsa:50; O75809; Q5JZ41; Q6FHX0; Q8TAQ6; Q99798	Mitochondrial protein degradation; Maturation of TCA enzymes and regulation of TCA cycle; Citric acid cycle (TCA cycle); Mitochondrial protein import		4	0	1.485	0.66	0.714	0.194	0.109281501	0.652336848	0.558350345	0.972021889	64.83	56.83	154.04	73.47	46.1	5.2	202.5	179.4	171.6	201.5	12	4.3
FALSE	High	Master Protein	Q86TX2	Acyl-coenzyme A thioesterase 1 [OS=Homo sapiens]	0	40.269	29	9	36	9	421	46.2	7.34	68.53	9	other metabolic processes	cytosol	other molecular function	Pf04775, Pf08840	641371	ENSG00000184227	ACOT1	A1L173; hsa:641371; Q3I5F9; Q86TX2	Mitochondrial Fatty Acid Beta-Oxidation		1	0	0.01	1.345	0.01	0.01	2.05E-17	0.899882503	1.90E-17	2.12E-17		17.34				12.1	30.7	46.3	46	25.9
FALSE	High	Master Protein	Q8WXI4	Acyl-coenzyme A thioesterase 11 [OS=Homo sapiens]	0	28.392	15	8	33	8	607	68.4	8.35	49.46	8	other metabolic processes;stress response;signal transduction;other biological processes	cytosol;mitochondrion;other cell component	other molecular function	Pf01852, Pf03061	26027	ENSG00000162390	ACOT11	B1AQ22; D3DQ50; hsa:26027; O75187; Q52LP1; Q53ER9; Q8WXI4; Q96DI1; Q9H883	Mitochondrial Fatty Acid Beta-Oxidation		1	0	0.01	0.01	0.01		2.05E-17	2.15E-17	1.90E-17								26.4	525	502.6	1.9		25.1
FALSE	High	Master Protein	Q9NPJ3	Acyl-coenzyme A thioesterase 13 [OS=Homo sapiens]	0	8.471	16	2	37	2	140	15	9.14	72.86	2	cell organization and biogenesis;other metabolic processes;other biological processes	cytosol;cytoskeleton;mitochondrion	other molecular function	Pf03061	55856	ENSG00000112304	ACOT13	F5H2L4; hsa:55856; O95549; Q9NPJ3	Mitochondrial Fatty Acid Beta-Oxidation		1	0	0.803	0.01	0.01	0.01	0.756559897	2.15E-17	1.90E-17	2.12E-17	0				58.5		198.8	164.6	211	235.9
FALSE	High	Master Protein	O00154	Cytosolic acyl coenzyme A thioester hydrolase [OS=Homo sapiens]	0	86.009	43	14	211	14	380	41.8	8.54	400.8	14	other metabolic processes	cytosol;mitochondrion;nucleus;other cell component	other molecular function	Pf03061	11332	ENSG00000097021	ACOT7	A8K0K7; A8K232; A8K6B8; A8K837; B3KQ12; hsa:11332; O00154; O43703; Q53Y78; Q5JYL2; Q5JYL3; Q5JYL4; Q5JYL5; Q5JYL6; Q5TGR4; Q9UJM9; Q9Y539; Q9Y540	Mitochondrial Fatty Acid Beta-Oxidation		1	0	0.01	0.342	0.617	0.417	2.05E-17	0.692680002	0.908070638	0.520990781		0	0	97.58		3.6	385	60	96.1	387.5	4.9	9.9
FALSE	High	Master Protein	O14734	Acyl-coenzyme A thioesterase 8 [OS=Homo sapiens]	0	16.843	18	5	15	5	319	35.9	7.56	16.11	5	cell organization and biogenesis;other metabolic processes;other biological processes	cytosol;other cytoplasmic organelle	other molecular function	Pf13622, Pf20789	10005	ENSG00000101473	ACOT8	hsa:10005; O14734; O15261; Q17RX4	Peroxisomal protein import; Synthesis of bile acids and bile salts via 7alpha-hydroxycholesterol; alpha-linolenic acid (ALA) metabolism; Beta-oxidation of pristanoyl-CoA; Beta-oxidation of very long chain fatty acids		5	0	0.01	0.455	0.01	0.01	2.05E-17	0.491408265	1.90E-17	2.12E-17		0				44.4	136.3	334.3	387.1	69.5
FALSE	High	Master Protein	Q9Y305	Acyl-coenzyme A thioesterase 9, mitochondrial [OS=Homo sapiens]	0	58.894	33	14	226	14	439	49.9	8.6	233.67	14	other metabolic processes	mitochondrion	other molecular function	Pf03061	23597	ENSG00000123130	ACOT9	B3KNC9; B7ZM94; hsa:23597; Q9Y305	Mitochondrial Fatty Acid Beta-Oxidation		1	0	0.01	0.721	0.01	0.672	2.05E-17	0.894982787	1.90E-17	0.693210319		94.02		140.07		11.3	239.1	183.8	197	235.9		13.2
FALSE	High	Master Protein	Q15067	Peroxisomal acyl-coenzyme A oxidase 1 [OS=Homo sapiens]	0	27.534	18	7	21	7	660	74.4	8.16	21.94	7	cell organization and biogenesis;other metabolic processes;other biological processes	other membranes;cytosol;other cytoplasmic organelle	other molecular function	Pf01756, Pf02770, Pf14749, Pf22924	51	ENSG00000161533	ACOX1	A8K6X8; A8KAA0; B4DK61; F5GYQ8; hsa:51; Q12863; Q15067; Q15068; Q15101; Q16131; Q7Z3W5; Q9UD31	TYSND1 cleaves peroxisomal proteins		2	0	0.01	0.01	3.732	0.01	2.05E-17	2.15E-17	0.60851105	2.12E-17			0				125.7	191.4	190.2	130.3	220.5
FALSE	High	Master Protein	P24666	Low molecular weight phosphotyrosine protein phosphatase [OS=Homo sapiens]	0	42.972	61	7	159	7	158	18	6.74	363.88	7		plasma membrane;other membranes;cytosol;other cell component	other molecular function	Pf01451	52	ENSG00000143727	ACP1	A8K1L9; B5MCC7; hsa:52; P24666; P24667; Q16035; Q16036; Q16725; Q3KQX8; Q53RU0			0	0	0.385	1.553	0.254	1.341	0.807673659	0.485240555	0.79363943	0.658995677	109.69	16.36	0	66.59	11	80	53.6	108	113.5	56.8	5.5	29.1
FALSE	High	Master Protein	P11117	Lysosomal acid phosphatase [OS=Homo sapiens]	0	12.619	9	4	16	4	423	48.3	6.74	8.13	4	cell organization and biogenesis	other membranes;other cytoplasmic organelle	other molecular function	Pf00328	53	ENSG00000134575	ACP2	E9PCI1; hsa:53; P11117; Q561W5; Q9BTU7			0	0	0.01	7.369	0.01	6.902	2.05E-17	0.358069708	1.90E-17	0.443336212		0		0		434	43	117.4	129.1	41.7		185.9
FALSE	High	Master Protein	Q9NPH0	Lysophosphatidic acid phosphatase type 6 [OS=Homo sapiens]	0	37.116	23	8	30	8	428	48.9	6.47	39.1	8	other metabolic processes;other biological processes	mitochondrion;other cell component	other molecular function	Pf00328	51205	ENSG00000162836	ACP6	hsa:51205; Q59G61; Q5T490; Q6IAQ3; Q7LG81; Q9NPH0; Q9UIG6; X5D289	Synthesis of PA		1	0	0.01	0.01	0.01	0.01	2.05E-17	2.15E-17	1.90E-17	2.12E-17							61.9	460.5	461	45.1
FALSE	High	Master Protein	Q96CM8	Medium-chain acyl-CoA ligase ACSF2, mitochondrial [OS=Homo sapiens]	0	66.189	29	14	47	14	615	68.1	7.55	88.65	14	other metabolic processes	mitochondrion	other molecular function	Pf00501, Pf13193	80221	ENSG00000167107	ACSF2	B4DFQ6; B4DHT5; B4DUF5; hsa:80221; Q96CM8; Q9H7G2	Mitochondrial Fatty Acid Beta-Oxidation		1	0		0.01	0.01	0.01		2.15E-17	1.90E-17	2.12E-17					25.4		175.5	402.4	379.8	161.2
FALSE	High	Master Protein	Q4G176	Malonate--CoA ligase ACSF3, mitochondrial [OS=Homo sapiens]	0	20.245	12	6	8	5	576	64.1	8.37	6.54	6	other metabolic processes	mitochondrion;nucleus	other molecular function	Pf00501, Pf13193	197322	ENSG00000176715	ACSF3	A8K4J8; C9JQL6; hsa:197322; Q4G176; Q6INA0; Q8N2F7	Synthesis of very long-chain fatty acyl-CoAs		1	0	0.01	0.01		0.662	2.05E-17	2.15E-17		0.702925805				0			301.7	117.6	83.4	371.2	101.9	75.2
FALSE	High	Master Protein	P33121	Long-chain-fatty-acid--CoA ligase 1 [OS=Homo sapiens]	0	56.084	25	16	94	14	698	77.9	7.15	99.8	16	other metabolic processes;transport;signal transduction;other biological processes	other membranes;mitochondrion;ER/Golgi;other cytoplasmic organelle	enzyme regulator activity;other molecular function	Pf00501	2180	ENSG00000151726	ACSL1	B7Z452; D3DP57; hsa:2180; P33121; P41215; Q8N8V7; Q8TA99	MLL4 and MLL3 complexes regulate expression of PPARG target genes in adipogenesis and hepatic steatosis; PPARA activates gene expression; Synthesis of very long-chain fatty acyl-CoAs; alpha-linolenic acid (ALA) metabolism; Linoleic acid (LA) metabolism		5	0	1.854	3.987	0.01	2.156	0.737744673	0.433469118	1.90E-17	0.550621688	0	38.6		0	23.9	36	95.7	68.7	69.3	98.3		26.5
FALSE	High	Master Protein	O95573	Fatty acid CoA ligase Acsl3 [OS=Homo sapiens]	0	137.373	39	21	379	19	720	80.4	8.38	684.72	21	cell organization and biogenesis;other metabolic processes;transport;developmental processes;other biological processes	plasma membrane;other membranes;mitochondrion;ER/Golgi;other cytoplasmic organelle;other cell component	other molecular function	Pf00501	2181	ENSG00000123983	ACSL3	hsa:2181; O95573; Q60I92; Q8IUM9	Synthesis of very long-chain fatty acyl-CoAs; Intracellular metabolism of fatty acids regulates insulin secretion		2	2	1.272	1.474	0.739	1.002	0.423454673	0.236895086	0.670622049	0.376758354	3.53	122.8	134.72	147.98	13.1	72.9	159.3	180.3	176	153.9	35.1	26.2
FALSE	High	Master Protein	O60488	Long-chain-fatty-acid--CoA ligase 4 [OS=Homo sapiens]	0	112.445	40	21	191	19	711	79.1	8.38	341.51	21	other metabolic processes;developmental processes;other biological processes	plasma membrane;other membranes;mitochondrion;ER/Golgi;other cytoplasmic organelle;other cell component	other molecular function	Pf00501	2182	ENSG00000068366	ACSL4	D3DUY2; hsa:2182; O60488; O60848; O60849; Q5JWV8	Synthesis of very long-chain fatty acyl-CoAs; Intracellular metabolism of fatty acids regulates insulin secretion		2	0	3.72	100	1.661	0.805	0.375067753	2.15E-17	0.511829917	0.859068002	104.9	0	30.08	0.25	30.8	271.4	42.3	76.3	80.9	46.9	19.7	182
FALSE	High	Master Protein	Q9ULC5	Long-chain-fatty-acid--CoA ligase 5 [OS=Homo sapiens]	0	140.527	46	25	333	22	683	75.9	6.92	657.56	25	other metabolic processes;other biological processes	plasma membrane;other membranes;mitochondrion;ER/Golgi;nucleus	other molecular function	Pf00501	51703	ENSG00000197142	ACSL5	A6GV77; D3DRB3; hsa:51703; Q6UX44; Q9UIU4; Q9ULC5	Synthesis of very long-chain fatty acyl-CoAs		1	3	1.082	0.265	0.16		0.860022336	0.982538184	0.983261146		51.79	36.1	23.28		13.3	21.8	2.2	252.2	256.2	7.1	12.3	5.2
FALSE	High	Master Protein	Q9UKU0	Long-chain-fatty-acid--CoA ligase 6 [OS=Homo sapiens]	0.001	5.536	2	2	25	1	697	77.7	7.43	16.9	2	cell cycle OR cell proliferation;other metabolic processes;developmental processes	plasma membrane;other membranes;mitochondrion;ER/Golgi;other cytoplasmic organelle	other molecular function	Pf00501	23305	ENSG00000164398	ACSL6	hsa:23305; J3KPG3; O94924; O95829; Q108M9; Q108N0; Q4G191; Q86TN7; Q9UKU0	Synthesis of very long-chain fatty acyl-CoAs		1	0		0.01	0.01			2.15E-17	1.90E-17									314.8	336.3
FALSE	High	Master Protein	Q9NUB1	Acetyl-coenzyme A synthetase 2-like, mitochondrial [OS=Homo sapiens]	0.001	5.697	3	2	6	2	689	74.8	7.11	4.25	2	other metabolic processes	mitochondrion	other molecular function	Pf00501, Pf13193, Pf16177	84532	ENSG00000154930	ACSS1	B3KXL2; B4DJZ3; D3DW48; F5H6F4; F8W7Y1; hsa:84532; Q5TF42; Q8IV99; Q8N234; Q96JI1; Q96JX6; Q9NU28; Q9NUB1	Ethanol oxidation		1	0	0.01			0.01	2.05E-17			2.12E-17							434			394.6
FALSE	High	Master Protein	Q9NR19	Acetyl-coenzyme A synthetase, cytoplasmic [OS=Homo sapiens]	0	28.797	14	9	41	9	701	78.5	6.46	28.2	9	other metabolic processes;other biological processes	cytosol;mitochondrion;nucleus;other cell component	other molecular function	Pf00501, Pf13193, Pf16177	55902	ENSG00000131069	ACSS2	A6NE90; hsa:55902; Q5QPH2; Q5QPH3; Q8N238; Q96EL0; Q9NQP7; Q9NR19; Q9UJ15	Transcriptional activation of mitochondrial biogenesis; Ethanol oxidation		2	0	0.01	0.01	1.677	0.01	2.05E-17	2.15E-17	0.745681982	2.12E-17			0				66.7	129.2	156.5	62.6	39.2
FALSE	High	Master Protein	P60709	Actin, cytoplasmic 1 [OS=Homo sapiens]	0	295.212	71	26	3391	11	375	41.7	5.48	6979.43	26	cell organization and biogenesis;developmental processes;other biological processes	plasma membrane;other membranes;cytosol;cytoskeleton;nucleus;other cell component	cytoskeletal activity;other molecular function	Pf00022	60	ENSG00000075624	ACTB	hsa:60; P02570; P60709; P70514; P99021; Q11211; Q64316; Q75MN2; Q96B34; Q96HG5	Clathrin-mediated endocytosis; Regulation of endogenous retroelements by Piwi-interacting RNAs (piRNAs); UCH proteinases; DNA Damage Recognition in GG-NER; Translocation of SLC2A4 (GLUT4) to the plasma membrane; RHO GTPases Activate Formins; RHOF GTPase cycle; Regulation of actin dynamics for phagocytic cup formation; FCGR3A-mediated phagocytosis; Recycling pathway of L1; Sensory processing of so…		35	19	2.172	6.483	3.347	8.707	0.020728362	3.66E-05	0.014995599	7.41E-05	145.32	129.43	139.77	140.23	65.1	182.4	44.7	31.2	26.5	47	113.6	401.6
FALSE	High	Master Protein	Q562R1	Beta-actin-like protein 2 [OS=Homo sapiens]	0	91.326	35	11	1051	4	376	42	5.59	1882.79	11	cell organization and biogenesis;developmental processes;other biological processes	other membranes;cytoskeleton;other cell component	cytoskeletal activity;other molecular function	Pf00022	345651	ENSG00000169067	ACTBL2	B2RPJ1; hsa:345651; Q562R1; Q562R2; Q562S9; Q562X8			0	0	1.53	0.458	14.192	0.592	0.053061763	0.655696249	0.028311975	0.319910812	0	132.68	3242.53	130.85	119.1	91.3	81.5	94.9	3.1	140.7	248.8	180
FALSE	High	Master Protein	P68032	Actin, alpha cardiac muscle 1 [OS=Homo sapiens]	0	160.798	40	16	2537	3	377	42	5.39	4183.6	16	cell organization and biogenesis;developmental processes;other biological processes	cytosol;cytoskeleton;other cell component	cytoskeletal activity;other molecular function	Pf00022	70	ENSG00000159251	ACTC1	hsa:70; P04270; P68032	RHOA GTPase cycle; RHOB GTPase cycle; Striated Muscle Contraction		3	0	1.62	8.238	1.109	5.635	0.045809013	8.04E-06	0.160183685	0.000487988	277.99	75.82	2373.85	101.02	36.6	243.9	48.1	45	34.3	55.7	42.1	352.5
FALSE	High	Master Protein	O96019	Actin-like protein 6A [OS=Homo sapiens]	0	69.622	40	13	171	13	429	47.4	5.6	320.22	13	cell organization and biogenesis;DNA metabolism;other metabolic processes;stress response;developmental processes;signal transduction;other biological processes	plasma membrane;other membranes;nucleus;other cell component	other molecular function	Pf00022	86	ENSG00000136518	ACTL6A	B3KMN1; D3DNR9; hsa:86; O96019; Q8TAE5; Q9BVS8; Q9H0W6	UCH proteinases; Regulation of endogenous retroelements by Piwi-interacting RNAs (piRNAs); RUNX1 interacts with co-factors whose precise effect on RUNX1 targets is not known; RMTs methylate histone arginines; Regulation of MITF-M-dependent genes involved in pigmentation; HATs acetylate histones; DNA Damage Recognition in GG-NER		7	0	0.01	0.01	0.01	0.01	2.05E-17	2.15E-17	1.90E-17	2.12E-17							217.1	205.5	222.2	221.4
FALSE	High	Master Protein	P12814	Alpha-actinin-1 [OS=Homo sapiens]	0	375.616	61	45	1366	29	892	103	5.41	2612.42	45	cell adhesion;cell organization and biogenesis;other biological processes	non-structural extracellular;plasma membrane;other membranes;cytosol;cytoskeleton;other cell component	signal transduction activity or receptor binding;cytoskeletal activity;nucleic acid binding activity;other molecular function	Pf00307, Pf00435, Pf08726	87	ENSG00000072110	ACTN1	B3V8S3; B4DHH3; B7TY16; hsa:87; P12814; Q1HE25; Q9BTN1	Platelet degranulation ; Syndecan interactions; RHOD GTPase cycle; RHOF GTPase cycle; Nephrin family interactions; RHOBTB2 GTPase cycle; Regulation of cytoskeletal remodeling and cell spreading by IPP complex components		7	2	0.26	0.296	3.634	0.161	0.813242958	0.951496392	0.012129961	0.978980082	91.46	53.2	125.98	119.22	22.1	45.4	171.3	173.2	149.7	175.8	83.8	27.2
FALSE	High	Master Protein	Q08043	Alpha-actinin-3 [OS=Homo sapiens]	0	68.278	11	10	250	1	901	103.2	5.52	497.26	10	cell adhesion;cell organization and biogenesis;developmental processes;other biological processes	plasma membrane;other membranes;cytosol;cytoskeleton;other cell component	signal transduction activity or receptor binding;cytoskeletal activity;other molecular function	Pf00307, Pf00435, Pf08726	89	ENSG00000248746	ACTN3	A6NP77; hsa:89; Q08043; Q4KKV2	Striated Muscle Contraction; Nephrin family interactions		2	0		0.01	100			2.15E-17	1.90E-17									362.9			294.3
FALSE	High	Master Protein	O43707	Alpha-actinin-4 [OS=Homo sapiens]	0	487.628	61	52	2070	38	911	104.8	5.44	4364.43	52	cell organization and biogenesis;transport;signal transduction;other biological processes	non-structural extracellular;plasma membrane;other membranes;cytoskeleton;nucleus;other cell component	signal transduction activity or receptor binding;cytoskeletal activity;nucleic acid binding activity;other molecular function	Pf00307, Pf00435, Pf08726	81	ENSG00000130402; ENSG00000282844	ACTN4	A4K467; D6PXK4; hsa:81; O43707; O76048	Platelet degranulation ; Nephrin family interactions		2	15	0.16	0.523	0.208	0.148	0.96796886	0.553231034	0.918138886	0.937292029	97.92	94.29	108.52	95.27	26.1	64.1	141.6	165.5	164.2	143.5	13.1	22.6
FALSE	High	Master Protein	Q9NZ32	Actin-related protein 10 [OS=Homo sapiens]	0	22.414	18	6	38	6	417	46.3	7.37	27.9	6	transport	non-structural extracellular;cytosol;cytoskeleton;other cytoplasmic organelle;other cell component		Pf00022	55860	ENSG00000131966	ACTR10	hsa:55860; Q9H9Y5; Q9NWY2; Q9NZ32	MHC class II antigen presentation; HSP90 chaperone cycle for steroid hormone receptors (SHR) in the presence of ligand; COPI-mediated anterograde transport; COPI-independent Golgi-to-ER retrograde traffic; Neutrophil degranulation		5	0	0.01	0.01	0.01	0.01	2.05E-17	2.15E-17	1.90E-17	2.12E-17							110	194.1	113.5	133.7
FALSE	High	Master Protein	P61163	Alpha-centractin [OS=Homo sapiens]	0	62.175	36	12	259	6	376	42.6	6.64	299.59	12	transport	cytosol;cytoskeleton;other cell component	other molecular function	Pf00022	10121	ENSG00000138107	ACTR1A	B2R6B0; hsa:10121; P42024; P61163	MHC class II antigen presentation; HSP90 chaperone cycle for steroid hormone receptors (SHR) in the presence of ligand; COPI-mediated anterograde transport; COPI-independent Golgi-to-ER retrograde traffic; Recruitment of NuMA to mitotic centrosomes; Regulation of PLK1 Activity at G2/M Transition; Loss of Nlp from mitotic centrosomes; Recruitment of mitotic centrosome proteins and complexes; Ancho…		11	6	0.221	1.3	0.662	1.219	0.895492947	0.315418613	0.689441708	0.199161364	133.74	21.98	263.85	147.48	37.1	59.1	158	143	165.9	160	24.7	66.6
FALSE	High	Master Protein	P42025	Beta-centractin [OS=Homo sapiens]	0	42.1	28	10	185	4	376	42.3	6.4	171.37	10		non-structural extracellular;cytosol;cytoskeleton;other cell component	other molecular function	Pf00022	10120	ENSG00000115073; ENSG00000291597	ACTR1B	D3DVH2; hsa:10120; P42025; Q53SK5; Q9BRB7	Neutrophil degranulation; MHC class II antigen presentation		2	0	0.01	0.01	0.01	0.01	2.05E-17	2.15E-17	1.90E-17	2.12E-17							289.6	260.6	351.9	247.2
FALSE	High	Master Protein	P61160	Actin-related protein 2 [OS=Homo sapiens]	0	68.635	35	11	247	11	394	44.7	6.74	469.19	11	cell cycle OR cell proliferation;cell organization and biogenesis;stress response;transport;other biological processes	non-structural extracellular;cytosol;cytoskeleton;nucleus;other cytoplasmic organelle;other cell component	cytoskeletal activity;other molecular function	Pf00022	10097	ENSG00000138071	ACTR2	B2RCP5; D6W5F4; E9PF41; hsa:10097; O15142; P61160; Q96C82	Regulation of actin dynamics for phagocytic cup formation; FCGR3A-mediated phagocytosis; RHO GTPases Activate WASPs and WAVEs; Neutrophil degranulation; Clathrin-mediated endocytosis; EPHB-mediated forward signaling		6	0	0.477	0.766	0.251	0.456	0.648054702	0.334451411	0.834560237	0.605188906	86.54	80.75	0	116.68	61.4	174.2	127.4	174.5	177	134.6	13.3	116.4
FALSE	High	Master Protein	P61158	Actin-related protein 3 [OS=Homo sapiens]	0	84.35	40	15	422	13	418	47.3	5.88	740.37	15	cell cycle OR cell proliferation;cell organization and biogenesis;stress response;other biological processes	cytosol;cytoskeleton;nucleus;other cell component	cytoskeletal activity;other molecular function	Pf00022	10096	ENSG00000115091	ACTR3	hsa:10096; P32391; P61158; Q53QM2	Regulation of actin dynamics for phagocytic cup formation; FCGR3A-mediated phagocytosis; RHO GTPases Activate WASPs and WAVEs; Clathrin-mediated endocytosis; EPHB-mediated forward signaling		5	2	0.179	1.01	1.779	0.536	0.98496004	0.143162356	0.06560949	0.373937161	61.08	120.58	0	95.4	20.1	73	191.5	190	179.5	213	9.5	61.5
FALSE	High	Master Protein	Q9P1U1	Actin-related protein 3B [OS=Homo sapiens]	0	9.489	8	3	48	1	418	47.6	5.88	68.17	3		cytoskeleton;other cell component	cytoskeletal activity;other molecular function	Pf00022	57180	ENSG00000133627	ACTR3B	A8MTG1; B4DFW4; hsa:57180; Q7Z526; Q96BT2; Q9P1U1			0	0
FALSE	High	Master Protein	Q9H9F9	Actin-related protein 5 [OS=Homo sapiens]	0	7.528	6	3	4	3	607	68.3	5.27	0	3	cell organization and biogenesis;DNA metabolism;other metabolic processes;stress response;other biological processes	nucleus;other cell component		Pf00022	79913	ENSG00000101442	ACTR5	hsa:79913; Q86WF7; Q8IUY5; Q8N724; Q9BRN0; Q9BVB7; Q9H9F9	UCH proteinases; DNA Damage Recognition in GG-NER		2	0			12.101	15.628			0.235743418	0.17876514			0	0	132.2	159.9	6.6	9.1	21.8	10.6	145	100.8
FALSE	High	Master Protein	Q9H981	Actin-related protein 8 [OS=Homo sapiens]	0.001	6.078	4	2	4	2	624	70.4	7.78	6.2	2	cell organization and biogenesis;DNA metabolism;other metabolic processes;stress response;other biological processes	cytoskeleton;nucleus	other molecular function	Pf00022	93973	ENSG00000113812	ACTR8	B3KSW7; hsa:93973; Q8N566; Q9H663; Q9H981	UCH proteinases; DNA Damage Recognition in GG-NER		2	0	0.01	1.819	7.356	8.7	2.05E-17	0.957978213	0.413672543	0.327705344		0	0	0		136.5	89.8	83.1	41.5	68.9	218.7	393.8
FALSE	High	Master Protein	Q03154	Aminoacylase-1 [OS=Homo sapiens]	0	51.26	32	12	129	12	408	45.9	6.18	133.82	12	other metabolic processes	non-structural extracellular;cytosol	other molecular function	Pf01546, Pf07687	95	ENSG00000243989	ACY1	C9J6I6; C9J9D8; C9JWD4; hsa:95; Q03154	Aflatoxin activation and detoxification; Paracetamol ADME; Defective ACY1 causes encephalopathy		3	0	10.679	0.01	0.889	0.01	0.044977774	2.15E-17	0.781725447	2.12E-17	0		119.39		103.3		127.9	165.3	164.2	111.4	86.9
FALSE	High	Master Protein	P07311	Acylphosphatase-1 [OS=Homo sapiens]	0	20.834	52	5	31	5	99	11.3	9.31	43.25	5	other metabolic processes		other molecular function	Pf00708	97	ENSG00000119640	ACYP1	A6NDV8; B2R590; hsa:97; P07311			0	0	0.01	0.01	0.01	0.01	2.05E-17	2.15E-17	1.90E-17	2.12E-17							186	189.4	200.3	201.6
FALSE	High	Master Protein	P00813	Adenosine deaminase [OS=Homo sapiens]	0	20.317	17	6	25	6	363	40.7	5.95	18.41	6	cell adhesion;cell cycle OR cell proliferation;other metabolic processes;stress response;transport;developmental processes;signal transduction;other biological processes	plasma membrane;other membranes;cytosol;other cytoplasmic organelle;other cell component	other molecular function	Pf00962	100	ENSG00000196839	ADA	hsa:100; P00813; Q53F92; Q6LA59	Ribavirin ADME; Purine salvage; Defective ADA disrupts (deoxy)adenosine deamination		3	0	0.01	0.01	2.651	0.01	2.05E-17	2.15E-17	0.737577858	2.12E-17			0				2.2	11.8	13.8	2.6	3.2
FALSE	High	Master Protein	O14672	Disintegrin and metalloproteinase domain-containing protein 10 [OS=Homo sapiens]	0	108.732	43	22	140	22	748	84.1	7.77	145.76	22	cell-cell signaling;cell organization and biogenesis;protein metabolism;other metabolic processes;developmental processes;signal transduction;other biological processes	plasma membrane;other membranes;ER/Golgi;nucleus;other cell component	signal transduction activity or receptor binding;other molecular function	Pf00200, Pf13574, Pf21299	102	ENSG00000137845	ADAM10	B4DU28; hsa:102; O14672; Q10742; Q92650	Amyloid fiber formation; Collagen degradation; Activated NOTCH1 Transmits Signal to the Nucleus; Constitutive Signaling by NOTCH1 PEST Domain Mutants; Constitutive Signaling by NOTCH1 HD Domain Mutants; Constitutive Signaling by NOTCH1 HD+PEST Domain Mutants; NOTCH2 Activation and Transmission of Signal to the Nucleus; NOTCH3 Activation and Transmission of Signal to the Nucleus; Neutrophil degran…		16	0	2.232	1.604	0.01	2.705	0.465579011	0.778733746	1.90E-17	0.298417718	204.16	0		0	121.8	223.8	165.7	113.6	104.9	176.9		40.4
FALSE	High	Master Protein	Q13444	Disintegrin and metalloproteinase domain-containing protein 15 [OS=Homo sapiens]	0	12.161	4	3	7	3	863	92.9	6.73	4.28	3	cell adhesion;cell organization and biogenesis;protein metabolism;other metabolic processes;stress response;developmental processes;signal transduction;other biological processes	non-structural extracellular;plasma membrane;other membranes;cytoskeleton;other cell component	signal transduction activity or receptor binding;other molecular function	Pf00200, Pf01421, Pf01562, Pf08516	8751	ENSG00000143537	ADAM15	B3KQU5; B4DLB5; B4DMH8; E9PN65; hsa:8751; Q13444; Q13493; Q53XQ0; Q5SR68; Q5SR69; Q6R267; Q71S61; Q71S62; Q71S63; Q71S64; Q71S65; Q71S66; Q71S67; Q71S68; Q71S69; Q96C78; U3KQL5	Degradation of the extracellular matrix; Invadopodia formation		2	0	0.01	0.01	0.01	0.01	2.05E-17	2.15E-17	1.90E-17	2.12E-17							79.8	380.3	448.2	208.1
FALSE	High	Master Protein	P78536	Disintegrin and metalloproteinase domain-containing protein 17 [OS=Homo sapiens]	0	10.301	4	3	10	3	824	93	5.76	8.25	3	cell adhesion;cell-cell signaling;cell organization and biogenesis;protein metabolism;other metabolic processes;stress response;transport;developmental processes;signal transduction;other biological processes	plasma membrane;other membranes;cytosol;cytoskeleton;ER/Golgi;other cell component	signal transduction activity or receptor binding;other molecular function	Pf00200, Pf13688, Pf16698	6868	ENSG00000151694	ADAM17	hsa:6868; O60226; P78536	Collagen degradation; Release of Hh-Np from the secreting cell; Activated NOTCH1 Transmits Signal to the Nucleus; Constitutive Signaling by NOTCH1 PEST Domain Mutants; Constitutive Signaling by NOTCH1 HD Domain Mutants; Constitutive Signaling by NOTCH1 HD+PEST Domain Mutants; Constitutive Signaling by NOTCH1 t(7;9)(NOTCH1:M1580_K2555) Translocation Mutant; Growth hormone receptor signaling; Nucle…		13	0	0.01	0.01	0.01	1.264	2.05E-17	2.15E-17	1.90E-17	0.872943796				0			188.4	145.9	207.6	165		48.5
FALSE	High	Master Protein	Q9UKQ2	Disintegrin and metalloproteinase domain-containing protein 28 [OS=Homo sapiens]	0	14.058	5	4	9	4	775	87.1	6.95	10.19	4	protein metabolism;other biological processes	non-structural extracellular;plasma membrane;other membranes;mitochondrion	signal transduction activity or receptor binding;other molecular function	Pf00200, Pf01421, Pf01562, Pf08516	10863	ENSG00000042980	ADAM28	B2RMV5; hsa:10863; Q9UKQ2; Q9Y339; Q9Y3S0			0	0		0.01	13.135	4.91		2.15E-17	0.160730382	0.532934005			0	0	23.9		66.9	85.5	65.7	74.6	380.4	176.8
FALSE	High	Master Protein	Q13443	Disintegrin and metalloproteinase domain-containing protein 9 [OS=Homo sapiens]	0	81.938	25	17	173	17	819	90.5	7.52	259.15	17	cell adhesion;protein metabolism;other metabolic processes;stress response;signal transduction;other biological processes	non-structural extracellular;plasma membrane;other membranes;other cell component	signal transduction activity or receptor binding;other molecular function	Pf00200, Pf01421, Pf01562, Pf08516	8754	ENSG00000168615	ADAM9	B7ZLN7; hsa:8754; Q10718; Q13443; Q8NFM6	Collagen degradation		1	0	0.01	0.162	1.26	0.01	2.05E-17	0.440457447	0.302365724	2.12E-17		0	314.9			3.5	64.1	291.5	309.9	50.9	70.3
FALSE	High	Master Protein	O75689	Arf-GAP with dual PH domain-containing protein 1 [OS=Homo sapiens]	0	15.751	14	5	32	5	374	43.4	8.97	35.48	5	signal transduction;other biological processes	plasma membrane;other membranes;cytosol;nucleus;other cell component	enzyme regulator activity;other molecular function	Pf00169, Pf01412	11033	ENSG00000105963	ADAP1	A4D2Q2; B3KRZ4; B4DVA6; F6XZ68; H7C2Q4; hsa:11033; O75689	Nuclear signaling by ERBB4		1	0		2.029	0.443			0.913891388	0.651302961			0	0		350.7	101.3	24.1	179.5	201.6	12.3	26.1	129.3
FALSE	High	Master Protein	P55265	Double-stranded RNA-specific adenosine deaminase [OS=Homo sapiens]	0	75.528	18	20	124	20	1226	136	8.65	128.68	20	cell organization and biogenesis;RNA metabolism OR transcription;other metabolic processes;stress response;transport;developmental processes;other biological processes	cytosol;nucleus;other cell component	nucleic acid binding activity;other molecular function	Pf00035, Pf02137, Pf02295	103	ENSG00000160710	ADAR	B1AQQ9; B1AQR0; D3DV76; hsa:103; O15223; O43859; O43860; P55265; Q9BYM3; Q9BYM4	PKR-mediated signaling; Interferon alpha/beta signaling; C6 deamination of adenosine; Formation of editosomes by ADAR proteins		4	0	1.219	1.135	0.434	1.353	0.638715544	0.781405165	0.810932018	0.472178413	0	89.2	186.12	133.03	18.7	156.8	162.3	148.4	92.9	149.9	7.1	109.7
FALSE	High	Master Protein	P35611	Alpha-adducin [OS=Homo sapiens]	0	53.669	21	13	106	13	737	80.9	5.83	107.08	13	cell organization and biogenesis;other biological processes	plasma membrane;other membranes;cytosol;cytoskeleton;nucleus;other cell component	cytoskeletal activity;other molecular function	Pf00596	118	ENSG00000087274	ADD1	A2A3N8; A2A3P0; B4DI79; D3DVR3; D3DVR4; D3DVR5; hsa:118; P35611; Q13734; Q14729; Q16156; Q86XM2; Q9UJB6	XBP1(S) activates chaperone genes; Caspase-mediated cleavage of cytoskeletal proteins; Miscellaneous transport and binding events		3	0	0.809	0.01	0.01	0.01	0.781237004	2.15E-17	1.90E-17	2.12E-17	0				12.5		71.1	288.8	299.9	80
FALSE	High	Master Protein	Q9UEY8	Gamma-adducin [OS=Homo sapiens]	0	53.317	22	14	72	14	706	79.1	6.32	81.05	14	cell organization and biogenesis;other biological processes	plasma membrane;other membranes;cytosol;cytoskeleton;nucleus;other cell component	cytoskeletal activity;other molecular function	Pf00596	120	ENSG00000148700	ADD3	D3DRA8; hsa:120; O43243; Q5VU09; Q92773; Q9UEY7; Q9UEY8	Miscellaneous transport and binding events; RHOD GTPase cycle; RHOF GTPase cycle		3	0	0.01	8.16	0.52		2.05E-17	0.060283905	0.96841217			56.84	0			34.6	4.7	33.7	30	1.3	1.5	20.7
FALSE	High	Master Protein	P48960	Adhesion G protein-coupled receptor E5 [OS=Homo sapiens]	0	62.358	18	10	71	10	835	91.8	6.87	148.36	10	cell adhesion;cell-cell signaling;stress response;signal transduction;other biological processes	plasma membrane;other membranes	other molecular function	Pf00002, Pf01825, Pf07645	976	ENSG00000123146	ADGRE5	A8K7Z4; B2RBJ9; hsa:976; O00718; O76101; P48960; Q8NG72; Q8TBQ7	Class B/2 (Secretin family receptors); Neutrophil degranulation		2	0	2.419	2.23	0.01	1.293	0.728850925	0.856994524	1.90E-17	0.916888616	0	0		10.56	37.9	159.4	125.6	79	119.1	102.1		38.1
FALSE	High	Master Protein	Q5T601	Adhesion G-protein coupled receptor F1 [OS=Homo sapiens]	0	26.67	8	7	25	7	910	101.3	8.62	27.66	7	cell organization and biogenesis;other metabolic processes;developmental processes;signal transduction;other biological processes	non-structural extracellular;plasma membrane;other membranes;other cell component	other molecular function	Pf00002, Pf01390, Pf01825	266977	ENSG00000153292	ADGRF1	hsa:266977; Q5KU15; Q5T5Z9; Q5T600; Q5T601; Q86SM1; Q8IXE3; Q8IZF8; Q96DQ1; Q9H615			0	0	0.01	0.01	0.01	3.507	2.05E-17	2.15E-17	1.90E-17	0.779234458				0			6.6	60	61.3	4.8		8.1
FALSE	High	Master Protein	Q9Y653	Adhesion G-protein coupled receptor G1 [OS=Homo sapiens]	0.008	3.024	2	1	2	1	693	77.7	8.48	1.87	1	cell adhesion;cell-cell signaling;cell cycle OR cell proliferation;other metabolic processes;developmental processes;signal transduction;other biological processes	plasma membrane;other membranes;other cell component	other molecular function	Pf00002, Pf01825, Pf18587, Pf18619	9289	ENSG00000205336	ADGRG1	A6NIT7; A6NJV9; B0M0K4; B4DR54; hsa:9289; O95966; Q6ZMP1; Q8NGB3; Q96HB4; Q9Y653			0	0	0.01	0.01	0.01	0.01	2.05E-17	2.15E-17	1.90E-17	2.12E-17							241.3	440.2	252.2	266.3
FALSE	High	Master Protein	Q86SQ4	Adhesion G-protein coupled receptor G6 [OS=Homo sapiens]	0	16.937	5	5	8	5	1221	136.6	7.87	3.76	5	developmental processes;signal transduction	plasma membrane;other membranes;ER/Golgi;other cell component	other molecular function	Pf00002, Pf00354, Pf00431, Pf01825	57211	ENSG00000112414	ADGRG6	hsa:57211; Q5TGN7; Q6DHZ4; Q6F3F5; Q6F3F6; Q6F3F7; Q6F3F8; Q6MZU7; Q86SQ4; Q8IXA4; Q8NC14; Q96JW0	EGR2 and SOX10-mediated initiation of Schwann cell myelination		1	0	0.01	0.01	0.01	0.7	2.05E-17	2.15E-17	1.90E-17	0.705972591				0			419.9	165.8	34.5	405.9		46
FALSE	High	Master Protein	P11766	Alcohol dehydrogenase class-3 [OS=Homo sapiens]	0	58.689	30	10	173	10	374	39.7	7.49	242.33	10	other metabolic processes;stress response;other biological processes	cytosol;mitochondrion	other molecular function	Pf00107, Pf08240	128	ENSG00000197894	ADH5	hsa:128; P11766; Q6FHR2	Ethanol oxidation		1	0	0.086	1.542	0.023	1.51	0.30538876	0.229819445	0.076509349	0.46866533	144.04	49.26	0	73.63	14.6	44.9	117.9	200.9	208.3	96.3	1	25.1
FALSE	High	Master Protein	Q9BV57	Acireductone dioxygenase [OS=Homo sapiens]	0	28.749	35	6	108	6	179	21.5	5.68	166.35	6	other metabolic processes	plasma membrane;other membranes;cytosol;nucleus;other cell component	other molecular function	Pf03079	55256	ENSG00000182551	ADI1	D6W4Y3; hsa:55256; Q53HW3; Q53QD3; Q57YV7; Q68CK2; Q6ZSF7; Q7Z512; Q96P85; Q9BV57; Q9NV57	Methionine salvage pathway		1	0		0.01	0.167	0.289		2.15E-17	0.453204639	0.858823931			0	177.97	21.1		128	76.6	75	131.1	2.3	6.8
FALSE	High	Master Protein	Q15847	Adipogenesis regulatory factor [OS=Homo sapiens]	0	12.734	38	3	101	3	76	7.9	5.31	151.96	3	other biological processes	cytosol;nucleus			10974	ENSG00000148671	ADIRF	hsa:10974; Q15847	Transcriptional regulation of white adipocyte differentiation		1	0	0.09	0.3	0.216	0.079	0.665738903	0.729389905	0.804722436	0.571563239	12.82	127.78	158.94	89.71	16.2	87.3	256.6	85.3	99.7	243.2	23.4	13.3
FALSE	High	Master Protein	Q9GZN8	Adipose-secreted signaling protein [OS=Homo sapiens]	0	30.21	59	7	45	7	174	19.3	6.84	65.05	7	other metabolic processes;other biological processes	non-structural extracellular	other molecular function	Pf15006	54976	ENSG00000101220	ADISSP	A8K4J0; D3DVX8; hsa:54976; Q5JX81; Q9GZN8; Q9NWX3			0	0	0.01	0.01	0.01	0.01	2.05E-17	2.15E-17	1.90E-17	2.12E-17							294.1	194.4	245.2	272.9
FALSE	High	Master Protein	P55263	Adenosine kinase [OS=Homo sapiens]	0	41.987	39	12	110	12	362	40.5	6.7	110.77	12	other metabolic processes	plasma membrane;other membranes;cytosol;nucleus	kinase activity;other molecular function	Pf00294	132	ENSG00000156110	ADK	B7Z783; B7Z800; hsa:132; O00741; O00742; P55263; Q16710; Q5JQ10; Q5JQ11; Q9BTN2	Ribavirin ADME; Purine salvage		2	0		0.177	0.01	0.01		0.442885447	1.90E-17	2.12E-17		0			3.3	3.1	82.9	247.7	228	76
FALSE	High	Master Protein	Q9H2P0	Activity-dependent neuroprotector homeobox protein [OS=Homo sapiens]	0	82.889	25	22	84	22	1102	123.5	7.34	74.46	22	cell organization and biogenesis;developmental processes;signal transduction;other biological processes	non-structural extracellular;nucleus;other cell component	cytoskeletal activity;nucleic acid binding activity;other molecular function	Pf00046, Pf19627	23394	ENSG00000101126	ADNP	E1P5Y2; hsa:23394; O94881; Q5BKU2; Q9H2P0; Q9UG34			0	0	4.943	1.071	4.393	0.559	0.403447262	0.889713274	0.210057097	0.84591866	102.46	18.58	0	0	34.1	18.3	123.6	191.4	223.6	117	148.1	69.2
FALSE	High	Master Protein	Q96SZ5	2-aminoethanethiol dioxygenase [OS=Homo sapiens]	0	8.598	13	3	13	3	270	29.7	6.04	11.84	3	stress response	cytosol	other molecular function	Pf07847	84890	ENSG00000181915	ADO	B1AL29; hsa:84890; Q96SZ5	Degradation of cysteine and homocysteine		1	0	0.595	0.01	0.01	0.729	0.51692929	2.15E-17	1.90E-17	0.671921908	0			0	37.7		107.2	151.2	172.2	248.4		54.5
FALSE	High	Master Protein	Q9BRR6	ADP-dependent glucokinase [OS=Homo sapiens]	0	43.742	33	10	44	10	497	54.1	6.2	68.5	10	other metabolic processes	non-structural extracellular;other membranes;ER/Golgi	kinase activity;other molecular function	Pf04587	83440	ENSG00000159322	ADPGK	hsa:83440; Q49AU7; Q8NBI1; Q8WZ90; Q96NF8; Q9BRR6; Q9H0A7	Glycolysis		1	0	1.725	0.01	0.01	0.01	0.77501305	2.15E-17	1.90E-17	2.12E-17	0				79.1		272.3	192.4	226.6	148.3
FALSE	High	Master Protein	Q9NX46	ADP-ribosylhydrolase ARH3 [OS=Homo sapiens]	0	33.2	28	8	68	8	363	38.9	5.07	103.99	8	protein metabolism;DNA metabolism;other metabolic processes;stress response;other biological processes	mitochondrion;nucleus;other cell component	other molecular function	Pf03747	54936	ENSG00000116863	ADPRS	hsa:54936; Q53G94; Q6IAB8; Q9BY47; Q9NX46	POLB-Dependent Long Patch Base Excision Repair		1	0	0.874	0.01	0.01	0.01	0.999158088	2.15E-17	1.90E-17	2.12E-17	0				12.4		153	236.6	284.5	127.7
FALSE	High	Master Protein	Q16186	Proteasomal ubiquitin receptor ADRM1 [OS=Homo sapiens]	0	34.243	18	6	115	6	407	42.1	5.07	140	6	cell organization and biogenesis;protein metabolism;RNA metabolism OR transcription;other metabolic processes	plasma membrane;other membranes;cytosol;nucleus;other cell component	enzyme regulator activity;other molecular function	Pf04683, Pf16550	11047	ENSG00000130706	ADRM1	A0PKB1; hsa:11047; Q16186; Q96FJ7; Q9H1P2	Ub-specific processing proteases; Antigen processing: Ubiquitination & Proteasome degradation; Neddylation; UCH proteinases; Separation of Sister Chromatids; The role of GTSE1 in G2/M progression after G2 checkpoint; FCERI mediated NF-kB activation; Downstream TCR signaling; Proteasome assembly; Somitogenesis; Oxygen-dependent proline hydroxylation of Hypoxia-inducible Factor Alpha; Regulation of…		60	0	0.083	0.206	0.01	1.259	0.257617641	0.321598683	1.90E-17	0.673707634	0	88.74		0	10.8	24.6	223.4	154	183.8	212.5		29.7
FALSE	High	Master Protein	P30566	Adenylosuccinate lyase [OS=Homo sapiens]	0	52.362	31	12	161	12	484	54.9	7.11	186.18	12	other metabolic processes;stress response;other biological processes	cytosol;other cell component	other molecular function	Pf00206, Pf10397	158	ENSG00000239900	ADSL	B0QY76; hsa:158; O75495; P30566; Q5TI34	Purine ribonucleoside monophosphate biosynthesis		1	0	1.363	12.005	4.111	1.078	0.520760926	0.08249235	0.396408578	0.603576482	92.14	0	60.52	305.02	57.5	74.4	134.9	46	57	121.4	17.2	65.3
FALSE	High	Master Protein	P30520	Adenylosuccinate synthetase isozyme 2 [OS=Homo sapiens]	0	83.593	40	14	185	14	456	50.1	6.55	406.01	14	other metabolic processes;other biological processes	cytosol;mitochondrion;other cell component	other molecular function	Pf00709	159	ENSG00000035687	ADSS2	B1AQM5; hsa:159; P30520; Q96EG7	Purine ribonucleoside monophosphate biosynthesis		1	0	0.079	0.221	0.079	0.01	0.46244536	0.681780956	0.453097189	2.12E-17	0	11.47	0		1.4	8.3	204.1	216.5	202.6	212.5	1.4
FALSE	High	Master Protein	Q8N556	Actin filament-associated protein 1 [OS=Homo sapiens]	0	23.993	12	8	24	8	730	80.7	8.68	27.57	8		cytosol;cytoskeleton;other cell component	cytoskeletal activity;other molecular function	Pf00169	60312	ENSG00000196526	AFAP1	A8K442; B4DMU2; E9PDT7; hsa:60312; Q59EY5; Q8N556; Q9HBY1			0	0	0.01	0.01	2.317	1.562	2.05E-17	2.15E-17	0.885702629	0.850792063			0	18.88			283.1	199.5	81.5	265	28.8	65.5
FALSE	High	Master Protein	Q8N4X5	Actin filament-associated protein 1-like 2 [OS=Homo sapiens]	0	87.304	32	19	92	19	818	91.2	5.31	106.21	19	stress response;other biological processes	plasma membrane;other membranes;cytosol;other cell component	enzyme regulator activity;other molecular function	Pf00169	84632	ENSG00000169129	AFAP1L2	A8K6P7; B3KVQ8; hsa:84632; Q2UZW3; Q8N4X5; Q8TB54; Q96PX4; Q96SY5			0	0		14.349	9.25	0.135		0.025764449	0.122357978	0.195428775		0	0	0	368.7	26.2	22.1	122.2	108.5	52.7	53.9	4.4
FALSE	High	Master Protein	P55196	Afadin [OS=Homo sapiens]	0	96.311	17	28	132	28	1824	206.7	6.47	144.5	28	cell adhesion;cell-cell signaling;cell organization and biogenesis;signal transduction;other biological processes	plasma membrane;other membranes;cytosol;nucleus;other cell component	cytoskeletal activity;other molecular function	Pf00498, Pf00595, Pf00788, Pf01843	4301	ENSG00000130396	AFDN	hsa:4301; O75087; O75088; O75089; P55196; Q59FP0; Q5TIG6; Q5TIG7; Q9NSN7; Q9NU92			0	0	1.115	2.193	2.065	7.124	0.845122875	0.559154424	0.488614904	0.091724361	56.95	82.13	246.75	7.43	74	165.6	135.7	148.5	167.8	140.5	59.1	89.8
FALSE	High	Master Protein	Q9UHB7	AF4/FMR2 family member 4 [OS=Homo sapiens]	0	21	6	7	15	7	1163	127.4	9.31	6.71	7	stress response;other biological processes	nucleus;other cell component		Pf05110, Pf18875, Pf18876	27125	ENSG00000072364	AFF4	B2RP19; B7WPD2; hsa:27125; Q498B2; Q59FB3; Q6P592; Q8TDR1; Q9P0E4; Q9UHB7	RNA Polymerase II Pre-transcription Events; Formation of RNA Pol II elongation complex		3	0	0.01	0.01	0.01	0.01	2.05E-17	2.15E-17	1.90E-17	2.12E-17							259.3	229.9	122.5	318.6
FALSE	High	Master Protein	Q8NB90	ATPase family gene 2 protein homolog A [OS=Homo sapiens]	0	34.703	14	11	120	10	893	97.8	5.66	208.84	11	developmental processes;other biological processes	cytoskeleton;mitochondrion;other cell component	other molecular function	Pf00004, Pf17862	166378	ENSG00000145375	AFG2A	C9JT97; hsa:166378; Q86XW1; Q8NB90; Q8NI20; Q8TDL7			0	0	0.84	0.01	0.01	0.01	0.891326018	2.15E-17	1.90E-17	2.12E-17	0				23.9		311.6	156.1	195.9	193.6
FALSE	High	Master Protein	Q9BVQ7	ATPase family gene 2 protein homolog B [OS=Homo sapiens]	0	12.619	6	4	11	4	753	80.7	8.09	12.12	4	other biological processes	cytoskeleton;nucleus;other cell component	other molecular function	Pf00004, Pf17862	79029	ENSG00000171763	AFG2B	C9JHR5; hsa:79029; Q9BVQ7; Q9H8W7; Q9HA41			0	0	0.01	0.01	0.01	2.942	2.05E-17	2.15E-17	1.90E-17	0.763152588				0			204.4	149.6	99.8	282.2		138.4
FALSE	High	Master Protein	Q9Y4W6	Mitochondrial inner membrane m-AAA protease component AFG3L2 [OS=Homo sapiens]	0	82.364	30	23	137	23	797	88.5	8.66	182.79	23	cell organization and biogenesis;protein metabolism;other metabolic processes;transport;developmental processes;other biological processes	other membranes;mitochondrion	other molecular function	Pf00004, Pf01434, Pf06480, Pf17862	10939	ENSG00000141385	AFG3L2	hsa:10939; Q6P1L0; Q9Y4W6	Mitochondrial protein degradation; Processing of SMDT1		2	0	0.214	0.924	0.911	0.226	0.790904583	0.965721933	0.981037783	0.882621117	7	0	0	9.42	12.3	5.7	256.6	66.9	70.1	253.6	2.2	12.2
FALSE	High	Master Protein	P02771	Alpha-fetoprotein [OS=Homo sapiens]	0.001	6.258	3	2	18	2	609	68.6	5.68	5.6	2	other metabolic processes;developmental processes	non-structural extracellular;ER/Golgi;other cell component	other molecular function	Pf00273	174	ENSG00000081051	AFP	B2RBU3; hsa:174; P02771	Regulation of Insulin-like Growth Factor (IGF) transport and uptake by Insulin-like Growth Factor Binding Proteins (IGFBPs); Post-translational protein phosphorylation		2	0	0.01	0.01	0.01	0.01	2.05E-17	2.15E-17	1.90E-17	2.12E-17							321.8	54	52.7	296.7
FALSE	High	Master Protein	Q6ULP2	Aftiphilin [OS=Homo sapiens]	0.004	3.816	2	1	1	1	936	102.1	4.54	3.21	1	transport	other membranes;cytosol;ER/Golgi;nucleus;other cell component	other molecular function	Pf15045	54812	ENSG00000119844	AFTPH	D6W5E9; hsa:54812; Q6ULP2; Q6ZM66; Q86VW3; Q8TCF3; Q9H7E3; Q9HAB9; Q9NXS4			0	0
FALSE	High	Master Protein	Q9UPQ3	Arf-GAP with GTPase, ANK repeat and PH domain-containing protein 1 [OS=Homo sapiens]	0.001	5.027	2	2	3	1	857	94.4	7.94	0	2	transport	other cell component	enzyme regulator activity;other molecular function	Pf00071, Pf01412, Pf12796	116987	ENSG00000157985	AGAP1	B2RTX7; hsa:116987; Q541S5; Q6P9D7; Q9NV93; Q9UPQ3			0	0	100	1.546	0.01		2.05E-17	0.764321873	1.90E-17			0			126.1	286.5		185.3	201.1
FALSE	High	Master Protein	Q96P47	Arf-GAP with GTPase, ANK repeat and PH domain-containing protein 3 [OS=Homo sapiens]	0	10.984	4	3	13	2	875	95	7.97	20.03	3	protein metabolism;other metabolic processes;stress response	nucleus;other cell component	enzyme regulator activity;other molecular function	Pf00071, Pf01412, Pf12796	116988	ENSG00000133612	AGAP3	B3KNZ8; E9PAL8; hsa:116988; Q59EN0; Q96P47; Q96RK3			0	0	0.01	0.01	0.01	0.01	2.05E-17	2.15E-17	1.90E-17	2.12E-17							290.7	185.9	189.2	251.7
FALSE	High	Master Protein	P52594	Arf-GAP domain and FG repeat-containing protein 1 [OS=Homo sapiens]	0	53.389	23	10	113	10	562	58.2	8.63	173.5	10	cell organization and biogenesis;other metabolic processes;transport	cytosol;nucleus;other cell component	enzyme regulator activity;nucleic acid binding activity;other molecular function	Pf01412	3267	ENSG00000173744	AGFG1	B3KUL1; E9PHX7; hsa:3267; P52594; Q15277; Q4VAS0; Q4VAS1; Q4VAS3; Q53QT8; Q53R11	Cargo recognition for clathrin-mediated endocytosis		2	0	0.681	0.856	0.701	5.397	0.942481334	0.935915944	0.951286583	0.12406879	0	148.54	165.62	85.81	3.1	53.9	93.6	57.7	65	85.4	5.2	245.2
FALSE	High	Master Protein	O95081	Arf-GAP domain and FG repeat-containing protein 2 [OS=Homo sapiens]	0	25.188	17	6	41	6	481	48.9	9.11	49.45	6		other cell component	enzyme regulator activity;other molecular function	Pf01412	3268	ENSG00000106351	AGFG2	hsa:3268; O75429; O95081; Q96AB9; Q96GL4			0	0	0.01	0.01	0.23	3.026	2.05E-17	2.15E-17	0.463517237	0.723375077			0	0			184.1	281.5	317.7	130.8	9.9	13.9
FALSE	High	Master Protein	Q53H12	Acylglycerol kinase, mitochondrial [OS=Homo sapiens]	0	51.824	38	15	88	15	422	47.1	8.09	101.31	15	cell organization and biogenesis;other metabolic processes;transport	other membranes;cytosol;mitochondrion;other cell component	kinase activity;other molecular function	Pf00781, Pf19712	55750	ENSG00000006530; ENSG00000262327	AGK	hsa:55750; Q53H12; Q75KN1; Q96GC3; Q9NP48	Signaling by BRAF and RAF1 fusions; Glycerophospholipid biosynthesis		2	0	0.214	1.66	0.015	0.249	0.789276535	0.704033031	0.009849532	0.929972891	210.43	78.63	0	268.61	13.4	19.2	217.4	79.3	85.6	233.6	23.2	17.8
FALSE	High	Master Protein	P35573	Glycogen debranching enzyme [OS=Homo sapiens]	0	113.623	25	31	116	31	1532	174.7	6.76	139.89	31	other metabolic processes;other biological processes	non-structural extracellular;cytosol;ER/Golgi;nucleus;other cell component	other molecular function	Pf06202, Pf14699, Pf14701, Pf14702	178	ENSG00000162688	AGL	A6NCX7; A6NEK2; D3DT51; hsa:178; P35573; P78354; P78544; Q59H92; Q6AZ90; Q9UF08	Neutrophil degranulation; Glycogen breakdown (glycogenolysis)		2	0	19.977	1.64	8.545	8.359	0.11716149	0.49263187	0.070440271	0.093971258	430.89	94.49	308.87	559.8	43.7	349.1	12.9	48.6	52.2	13.9	204.9	219.7
FALSE	High	Master Protein	Q9BSE5	Guanidino acid hydrolase, mitochondrial [OS=Homo sapiens]	0	24.707	26	7	26	7	352	37.6	7.59	20.47	7	other metabolic processes	mitochondrion	other molecular function	Pf00491	79814	ENSG00000116771	AGMAT	hsa:79814; Q5TDH1; Q9BSE5; Q9H5J3	Agmatine biosynthesis		1	0	4.638	2.266	0.01	3.997	0.707099993	0.928207222	1.90E-17	0.783402094	0	0		0	72.4	69.2	15.6	146.5	220.3	12.8		51.2
FALSE	High	Master Protein	Q9UL18	Protein argonaute-1 [OS=Homo sapiens]	0	26.087	8	6	30	1	857	97.2	9.16	43.17	6	cell organization and biogenesis;RNA metabolism OR transcription;other metabolic processes;other biological processes	cytosol;nucleus;other cell component	nucleic acid binding activity;other molecular function	Pf02170, Pf02171, Pf08699, Pf16486, Pf16487, Pf16488	26523	ENSG00000092847	AGO1	hsa:26523; Q5TA57; Q6P4S0; Q9UL18	TP53 Regulates Metabolic Genes; MAPK6/MAPK4 signaling; Transcriptional regulation by small RNAs; Oxidative Stress Induced Senescence; Estrogen-dependent gene expression; Pre-NOTCH Transcription and Translation; Oncogene Induced Senescence; Transcriptional Regulation by VENTX; Ca2+ pathway; RUNX1 regulates genes involved in megakaryocyte differentiation and platelet function; Regulation of MECP2 e…		24	0
FALSE	High	Master Protein	Q9UKV8	Protein argonaute-2 [OS=Homo sapiens]	0	70.278	22	15	68	10	859	97.1	9.19	88.3	15	cell organization and biogenesis;protein metabolism;RNA metabolism OR transcription;other metabolic processes;developmental processes;other biological processes	non-structural extracellular;cytosol;nucleus;other cell component	nucleic acid binding activity;other molecular function	Pf02170, Pf02171, Pf08699, Pf16486, Pf16487, Pf16488	27161	ENSG00000123908	AGO2	hsa:27161; Q8TCZ5; Q8WV58; Q96ID1; Q9UKV8	MAPK6/MAPK4 signaling; Transcriptional regulation by small RNAs; Estrogen-dependent gene expression; Pre-NOTCH Transcription and Translation; Small interfering RNA (siRNA) biogenesis; M-decay: degradation of maternal mRNAs by maternally stored factors; TP53 Regulates Metabolic Genes; Ca2+ pathway; Regulation of MECP2 expression and activity; NR1H3 & NR1H2 regulate gene expression linked to choles…		21	5	1.826	1.133	0.802	0.698	0.829351918	0.867102185	0.974542536	0.948555839	183.58	218.22	113.29	124.41	41.6	39.9	110.2	194.6	180.1	143.3	47.7	79.1
FALSE	High	Master Protein	O15120	1-acyl-sn-glycerol-3-phosphate acyltransferase beta [OS=Homo sapiens]	0	9.169	12	3	18	3	278	30.9	9.01	24.26	3	other metabolic processes;other biological processes	plasma membrane;other membranes;ER/Golgi	other molecular function	Pf01553	10555	ENSG00000169692	AGPAT2	hsa:10555; O00516; O15106; O15120; Q5VUD3; Q5VUD4; Q9BSV7; Q9BWR7	Neutrophil degranulation; MLL4 and MLL3 complexes regulate expression of PPARG target genes in adipogenesis and hepatic steatosis; Synthesis of PA		3	0	0.01	0.01	0.01	0.01	2.05E-17	2.15E-17	1.90E-17	2.12E-17							44.8	306	284.5	134.5
FALSE	High	Master Protein	Q9NRZ7	1-acyl-sn-glycerol-3-phosphate acyltransferase gamma [OS=Homo sapiens]	0	12.231	11	4	13	4	376	43.4	8.72	11.41	4	other metabolic processes	other membranes;ER/Golgi;nucleus;other cell component	other molecular function	Pf01553, Pf16076	56894	ENSG00000160216	AGPAT3	D3DSL2; hsa:56894; Q3ZCU2; Q6UWP6; Q6ZUC6; Q8N3Q7; Q9NRZ6; Q9NRZ7	COPI-independent Golgi-to-ER retrograde traffic; Synthesis of PA		2	0	0.01	0.278	0.01	0.498	2.05E-17	0.348020754	1.90E-17	0.632822203		0		0		17.7	43.9	92.6	64.2	49.3		21.8
FALSE	High	Master Protein	Q9NUQ2	1-acyl-sn-glycerol-3-phosphate acyltransferase epsilon [OS=Homo sapiens]	0	18.075	14	5	16	5	364	42	9.1	10.12	5	other metabolic processes;other biological processes	other membranes;mitochondrion;ER/Golgi;nucleus;other cell component	other molecular function	Pf01553, Pf16076	55326	ENSG00000155189; ENSG00000284980	AGPAT5	hsa:55326; Q8IZ47; Q9BQG4; Q9NUQ2	Synthesis of PA		1	0	0.01		0.01	0.385	2.05E-17		1.90E-17	0.65840662				0		10.3	227.8	241	212.5	256.9		6.8
FALSE	High	Master Protein	O00116	Alkyldihydroxyacetonephosphate synthase, peroxisomal [OS=Homo sapiens]	0	106.752	45	20	162	20	658	72.9	7.34	295.54	20	other metabolic processes	cytosol;other cytoplasmic organelle	other molecular function	Pf01565, Pf02913	8540	ENSG00000018510	AGPS	A5D8U9; hsa:8540; O00116; Q2TU35	Plasmalogen biosynthesis; TYSND1 cleaves peroxisomal proteins		3	0	2.917	1.898		0.19	0.069794809	0.366221001		0.928091723	0	351.4		140.75	10.3	21.3	249.1	137.9	132.8	274.8	15.4	35.1
FALSE	High	Master Protein	O95994	Anterior gradient protein 2 homolog [OS=Homo sapiens]	0	46.704	44	6	77	6	175	20	9	113.58	6	stress response;transport;developmental processes;other biological processes	non-structural extracellular;ER/Golgi	signal transduction activity or receptor binding;other molecular function	Pf13899	10551	ENSG00000106541	AGR2	hsa:10551; O95994			0	0	23.449	0.081	0.123		0.087126258	0.184589511	0.879430537		0	132.55	630.72		45	87.1	3.2	406.1	375.5	1.1	77.2	156.5
FALSE	High	Master Protein	O00468	Agrin [OS=Homo sapiens]	0	64.742	10	16	46	16	2068	217.2	6.39	60.78	16	cell-cell signaling;cell organization and biogenesis;developmental processes;signal transduction;other biological processes	non-structural extracellular;extracellular matrix;plasma membrane;other membranes;ER/Golgi;other cytoplasmic organelle;other cell component	cytoskeletal activity;other molecular function	Pf00008, Pf00050, Pf00053, Pf00054, Pf01390, Pf03146, Pf07648	375790	ENSG00000188157	AGRN	hsa:375790; O00468; Q5SVA1; Q5SVA2; Q60FE1; Q7KYS8; Q8N4J5; Q96IC1; Q9BTD4	RSV-host interactions; Integrin cell surface interactions; ECM proteoglycans; NCAM1 interactions; Respiratory syncytial virus (RSV) attachment and entry; A tetrasaccharide linker sequence is required for GAG synthesis; HS-GAG biosynthesis; HS-GAG degradation; Non-integrin membrane-ECM interactions; Defective B4GALT7 causes EDS, progeroid type; Defective B3GAT3 causes JDSSDHD; Defective EXT2 cause…		16	0		1.595	3.22	1.85		0.61477312	0.27830384	0.4621386		91.24	275.21	0	57.3	17.2	144.7	204.7	213.3	164.1	43.7	10.3
FALSE	High	Master Protein	Q6RW13	Type-1 angiotensin II receptor-associated protein [OS=Homo sapiens]	0	18.294	35	4	11	4	159	17.4	6.14	23.45	4	stress response;signal transduction;other biological processes	plasma membrane;other membranes;ER/Golgi;other cell component	other molecular function	Pf06396	57085	ENSG00000177674	AGTRAP	A8MVQ5; hsa:57085; Q5SNV4; Q5SNV5; Q6RW13; Q96AC0; Q96PL4; Q9NRW9	Signaling by BRAF and RAF1 fusions		1	0	0.577	0.907	0.01	0.01	0.651645075	0.790016443	1.90E-17	2.12E-17	0	0			19.6	25.3	189	187.6	213.3	182.8
FALSE	High	Master Protein	Q8WYP5	Protein ELYS [OS=Homo sapiens]	0.005	3.373	0	1	3	1	2266	252.3	6.6	1.63	1	cell organization and biogenesis;transport;other biological processes	other membranes;cytosol;nucleus;other cell component	nucleic acid binding activity	Pf13934, Pf16687	25909	ENSG00000153207	AHCTF1	A6NGM0; A8MSG9; A8MZ86; hsa:25909; Q7Z4E3; Q8IZA4; Q8WYP5; Q96EH9; Q9Y4Q6	Separation of Sister Chromatids; Resolution of Sister Chromatid Cohesion; RHO GTPases Activate Formins; EML4 and NUDC in mitotic spindle formation; Amplification of signal from unattached kinetochores via a MAD2 inhibitory signal; Postmitotic nuclear pore complex (NPC) reformation		7	0	1.763	0.01	3.635	0.01	0.918210641	2.15E-17	0.864271458	2.12E-17	0		0		309.2		175.4	81.1	79.9	159.9	290.5
FALSE	High	Master Protein	P23526	Adenosylhomocysteinase [OS=Homo sapiens]	0	124.406	43	19	668	18	432	47.7	6.34	1303.37	19	other metabolic processes	cytosol;ER/Golgi;nucleus;other cell component	other molecular function	Pf00670, Pf05221	191	ENSG00000101444	AHCY	A8K307; B3KUN3; E1P5P2; F5H737; hsa:191; P23526; Q96A36	Methylation; Sulfur amino acid metabolism; Metabolism of ingested SeMet, Sec, MeSec into H2Se; Defective AHCY causes HMAHCHD		4	1	0.107	0.249	0.277	0.095	0.776445428	0.947228468	0.784123113	0.707864933	27.39	65.82	129.97	41.24	1.7	11.4	151.5	191.8	190.3	155.9	2.4	2.1
FALSE	High	Master Protein	O43865	S-adenosylhomocysteine hydrolase-like protein 1 [OS=Homo sapiens]	0	71.705	33	16	253	7	530	58.9	6.89	349.91	16	cell organization and biogenesis;other metabolic processes;transport;signal transduction;other biological processes	plasma membrane;other membranes;cytosol;ER/Golgi;other cell component	enzyme regulator activity;nucleic acid binding activity;other molecular function	Pf00670, Pf05221	10768	ENSG00000168710	AHCYL1	B4E168; hsa:10768; O43865; Q2TAJ6; Q502W8; Q5VSM0; Q6P171; Q96PK4; Q9UG84	Role of phospholipids in phagocytosis; FCERI mediated Ca+2 mobilization; FCGR3A-mediated IL10 synthesis; Antigen activates B Cell Receptor (BCR) leading to generation of second messengers; Ion homeostasis; Regulation of insulin secretion; VEGFR2 mediated cell proliferation; PLC beta mediated events; DAG and IP3 signaling; CLEC7A (Dectin-1) induces NFAT activation		10	7	0.237	2.201	4.335	32.405	0.747678729	0.576268399	0.211200652	0.000402119	140.44	874.65	457.77	0	209.2	168.7	94.2	47	71.5	73.3	157.9	145.3
FALSE	High	Master Protein	Q96HN2	Adenosylhomocysteinase 3 [OS=Homo sapiens]	0	45.603	19	10	171	1	611	66.7	7.36	247.7	10	other metabolic processes	cytosol;ER/Golgi;other cell component	other molecular function	Pf00670, Pf05221	23382	ENSG00000158467	AHCYL2	B4DIZ5; D9N155; hsa:23382; O94917; Q96HN2	Bicarbonate transporters		1	0
FALSE	High	Master Protein	Q09666	Neuroblast differentiation-associated protein AHNAK [OS=Homo sapiens]	0	1436.499	69	224	7271	223	5890	628.7	6.15	11844.43	224	other biological processes	non-structural extracellular;plasma membrane;other membranes;cytosol;cytoskeleton;nucleus;other cell component	other molecular function		79026	ENSG00000124942	AHNAK	A1A586; hsa:79026; Q09666			0	1	0.344	0.356	0.19	0.224	0.657635222	0.83598459	0.955486287	0.872943796	83.65	52.82	86.62	67.28	165.3	107.9	85.4	113	115.2	86.4	51.3	83.6
FALSE	High	Master Protein	Q8IVF2	Protein AHNAK2 [OS=Homo sapiens]	0	652.646	46	136	1507	135	5795	616.2	5.36	2119.87	136	other biological processes	plasma membrane;other membranes;cytosol;cytoskeleton;nucleus;other cell component			113146	ENSG00000185567	AHNAK2	hsa:113146; Q5BKX7; Q7Z343; Q7Z358; Q7Z394; Q7Z3G0; Q86WQ6; Q8IVF2; Q8IYY1; Q8N3G4; Q96EX9			0	0	0.396	0.376	0.414	0.486	0.576576456	0.797150913	0.578702831	0.430007149	93.13	126.49	142.34	137.78	75.6	28.8	178.3	174	187.2	178.7	71.3	34.6
FALSE	High	Master Protein	P35869	Aryl hydrocarbon receptor [OS=Homo sapiens]	0	11.362	6	4	5	4	848	96.1	6.38	1.72	4	other metabolic processes;developmental processes;signal transduction;other biological processes	cytosol;nucleus;other cell component	nucleic acid binding activity;other molecular function	Pf00010, Pf00989, Pf08447	196	ENSG00000106546	AHR	A4D130; hsa:196; P35869; Q13728; Q13803; Q13804	PPARA activates gene expression; Endogenous sterols; Xenobiotics; Aryl hydrocarbon receptor signalling		5	0		0.01	0.01	100		2.15E-17	1.90E-17	2.12E-17								315.7	376.6			375.1
FALSE	High	Master Protein	O95433	Activator of 90 kDa heat shock protein ATPase homolog 1 [OS=Homo sapiens]	0	98.352	65	17	370	17	338	38.3	5.53	593.51	17	protein metabolism;other metabolic processes;other biological processes	cytosol;ER/Golgi	other molecular function	Pf08327, Pf09229	10598	ENSG00000100591	AHSA1	B2R9L2; B4DUR9; hsa:10598; O95433; Q96IL6; Q9P060			0	0	0.538	0.49	2.963	0.135	0.402142399	0.722259799	0.032384549	0.899482247	137.41	69.65	35.47	92.69	26.6	30.1	244.7	187.1	188.2	239.1	22.7	10.4
FALSE	High	Master Protein	P02765	Alpha-2-HS-glycoprotein [OS=Homo sapiens]	0	18.926	7	4	133	4	367	39.3	5.72	235.08	4	stress response;transport;developmental processes;other biological processes	extracellular matrix;ER/Golgi;other cell component	enzyme regulator activity	Pf00031	197	ENSG00000145192	AHSG	A8K9N6; B2R7G1; hsa:197; O14961; O14962; P02765; Q9P152	Neutrophil degranulation; Platelet degranulation ; Regulation of Insulin-like Growth Factor (IGF) transport and uptake by Insulin-like Growth Factor Binding Proteins (IGFBPs); Post-translational protein phosphorylation		4	0	0.059	0.645	0.052	0.057	0.431444549	0.962156402	0.284447109	0.407622235	0	108.53	195.32	188.68	6.3	22.8	367.9	45.1	90.3	354.4	5.1	6.4
FALSE	High	Master Protein	Q96BJ3	Axin interactor, dorsalization-associated protein [OS=Homo sapiens]	0	18.609	20	5	35	5	306	35	6.55	15.64	5	developmental processes;other biological processes	other membranes;other cell component	other molecular function	Pf08910, Pf14186	64853	ENSG00000186063	AIDA	A8K1F0; hsa:64853; Q49A81; Q5JRA4; Q658P1; Q96BJ3; Q9H9E8			0	0	0.01	2.346	0.01	0.01	2.05E-17	0.956998828	1.90E-17	2.12E-17		0				9.5	109.4	35.9	34.8	95.3
FALSE	High	Master Protein	Q9BQI0	Allograft inflammatory factor 1-like [OS=Homo sapiens]	0	9.958	18	3	16	3	150	17.1	7.2	10.21	3	cell organization and biogenesis	plasma membrane;other membranes;cytoskeleton;other cell component	cytoskeletal activity;other molecular function	Pf21008	83543	ENSG00000126878	AIF1L	B2RBC4; hsa:83543; Q6ZR40; Q8NAX7; Q8WU47; Q9BQI0; Q9H9G0			0	0		3.109	4.444	41.129		0.881290095	0.597285411	0.032454372		36.82	0.93	0	48.5	136.9	9.6	74.1	85	7.1	231.5	584.4
FALSE	High	Master Protein	O95831	Apoptosis-inducing factor 1, mitochondrial [OS=Homo sapiens]	0	119.665	40	19	266	19	613	66.9	8.95	604.15	19	cell organization and biogenesis;stress response;transport;developmental processes;signal transduction;other biological processes	other membranes;cytosol;mitochondrion;nucleus;other cell component	nucleic acid binding activity;other molecular function	Pf00070, Pf14721	9131	ENSG00000156709	AIFM1	A4QPB4; B1ALN1; B2RB08; D3DTE9; E9PRR0; hsa:9131; O95831; Q1L6K4; Q1L6K6; Q2QKE4; Q5JUZ7; Q6I9X6; Q9Y3I3; Q9Y3I4			0	0	0.155	0.381	0.379	0.226	0.953216396	0.788008655	0.624768361	0.883262782	46.2	62.89	0	138.84	17.1	15.7	223.5	215.7	204.3	175.7	10.3	14.1
FALSE	High	Master Protein	Q9BRQ8	Ferroptosis suppressor protein 1 [OS=Homo sapiens]	0	30.655	22	7	49	7	373	40.5	9.11	55.63	7	cell organization and biogenesis;other metabolic processes;other biological processes	plasma membrane;other membranes;cytosol;mitochondrion;nucleus;other cell component	nucleic acid binding activity;other molecular function	Pf07992	84883	ENSG00000042286	AIFM2	B3KXI0; hsa:84883; Q63Z39; Q9BRQ8	TP53 Regulates Transcription of Genes Involved in Cytochrome C Release		1	0	0.01	0.01	0.01	0.01	2.05E-17	2.15E-17	1.90E-17	2.12E-17							264.6	143.7	155.1	246
FALSE	High	Master Protein	Q12904	Aminoacyl tRNA synthase complex-interacting multifunctional protein 1 [OS=Homo sapiens]	0	93.735	65	14	170	14	312	34.3	8.43	413.42	14	cell-cell signaling;protein metabolism;other metabolic processes;stress response;developmental processes;signal transduction;other biological processes	non-structural extracellular;cytosol;ER/Golgi;nucleus;other cell component	signal transduction activity or receptor binding;nucleic acid binding activity;other molecular function	Pf01588	9255	ENSG00000164022	AIMP1	B3KTR2; B4E1S7; hsa:9255; Q12904; Q6FG28; Q96CQ9	Transcriptional and post-translational regulation of MITF-M expression and activity; Selenoamino acid metabolism; Cytosolic tRNA aminoacylation		3	0	0.18	0.479	0.242	0.466	0.714434903	0.917947507	0.899152162	0.801663378	0	56.85	15.47	0	3.2	49.7	154.9	223.4	203.7	170.4	17.4	6.7
FALSE	High	Master Protein	Q13155	Aminoacyl tRNA synthase complex-interacting multifunctional protein 2 [OS=Homo sapiens]	0	51.052	37	9	137	9	320	35.3	8.22	242.8	9	cell organization and biogenesis;protein metabolism;other metabolic processes;developmental processes;other biological processes	cytosol;nucleus;other cell component	other molecular function	Pf00043, Pf16780, Pf18569	7965	ENSG00000106305	AIMP2	F8W950; hsa:7965; Q13155; Q75MR1; Q96CZ5; Q9P1L2	Transcriptional and post-translational regulation of MITF-M expression and activity; Selenoamino acid metabolism; Cytosolic tRNA aminoacylation		3	0	0.01	0.393	0.318	0.478	2.05E-17	0.897396243	0.882214713	0.886830159		0	202.16	7.3		11.1	178.5	203.2	148.5	153.8	16	12.2
FALSE	High	Master Protein	O00170	AH receptor-interacting protein [OS=Homo sapiens]	0	101.061	58	14	191	14	330	37.6	6.42	357.96	14	protein metabolism;other metabolic processes;other biological processes	other membranes;cytosol;nucleus;other cell component	signal transduction activity or receptor binding;other molecular function	Pf00254	9049	ENSG00000110711	AIP	A0SZW3; A0SZW4; A0SZW5; A0SZW6; G9I2H4; hsa:9049; O00170; Q2M3Q2; Q99606	Aryl hydrocarbon receptor signalling; Gene and protein expression by JAK-STAT signaling after Interleukin-12 stimulation		2	0	1.3	0.157	1.398	1.216	0.881965609	0.352461453	0.463153033	0.87235366	105.28	109.57	0	0	23.1	4.5	40.3	181.2	174.5	31.7	10.7	7.5
FALSE	High	Master Protein	Q96IF1	LIM domain-containing protein ajuba [OS=Homo sapiens]	0	9.734	7	3	8	3	538	56.9	7.14	5.3	3	cell adhesion;cell organization and biogenesis;other metabolic processes;stress response;other biological processes	plasma membrane;other membranes;cytosol;cytoskeleton;ER/Golgi;nucleus;other cell component	enzyme regulator activity;cytoskeletal activity;other molecular function	Pf00412	84962	ENSG00000129474	AJUBA	A8MX18; D3DS37; hsa:84962; Q96IF1	Regulation of PLK1 Activity at G2/M Transition; Oxygen-dependent proline hydroxylation of Hypoxia-inducible Factor Alpha; Activation of anterior HOX genes in hindbrain development during early embryogenesis; MLL4 and MLL3 complexes regulate expression of PPARG target genes in adipogenesis and hepatic steatosis		4	0	0.01	0.01	0.01	0.01	2.05E-17	2.15E-17	1.90E-17	2.12E-17							122.2	170.2	239.3	135.3
FALSE	High	Master Protein	P00568	Adenylate kinase isoenzyme 1 [OS=Homo sapiens]	0	55.281	58	9	162	9	194	21.6	8.63	265.16	9	other metabolic processes	cytosol;cytoskeleton;other cell component	kinase activity;other molecular function	Pf00406	203	ENSG00000106992	AK1	hsa:203; P00568; Q9BVK9; Q9UQC7	Interconversion of nucleotide di- and triphosphates		1	0	0.081	0.282	0.193	0.08	0.471088908	0.685587549	0.614080723	0.492969314	0	0	82.63	45	3.6	5.5	336.2	130.5	112.3	376.3	8.1	5.5
FALSE	High	Master Protein	P54819	Adenylate kinase 2, mitochondrial [OS=Homo sapiens]	0	67.13	49	10	397	10	239	26.5	7.81	738.43	10	other metabolic processes	cytoskeleton;mitochondrion;other cell component	kinase activity;other molecular function	Pf00406, Pf05191	204	ENSG00000004455	AK2	A8K6L1; B4DHH7; B4DL64; hsa:204; P54819; Q16856; Q5EB54; Q5TIF7; Q8TCY2; Q8TCY3	Interconversion of nucleotide di- and triphosphates		1	0	0.29	0.148	0.096	0.122	0.989420244	0.571935361	0.753576293	0.618597403	73.62	48.53	45.43	0	22.2	15.3	132.2	250.9	248.1	126.6	20.2	1.3
FALSE	High	Master Protein	Q9UIJ7	GTP:AMP phosphotransferase AK3, mitochondrial [OS=Homo sapiens]	0	30.48	40	9	77	9	227	25.6	9.16	105.51	9	other metabolic processes;stress response	mitochondrion;other cell component	kinase activity;other molecular function	Pf00406, Pf05191	50808	ENSG00000147853	AK3	B4DP58; D3DRI1; E7ET30; hsa:50808; Q5VYW6; Q9H576; Q9HC01; Q9NPB4; Q9UIJ7	Factors involved in megakaryocyte development and platelet production		1	0	0.368	0.01	0.01	0.01	0.932560473	2.15E-17	1.90E-17	2.12E-17	0				2		266.7	183.1	191.6	226.9
FALSE	High	Master Protein	P27144	Adenylate kinase 4, mitochondrial [OS=Homo sapiens]	0	46.788	57	9	104	9	223	25.3	8.4	114.57	9	other metabolic processes;stress response;other biological processes	mitochondrion;other cell component	kinase activity;other molecular function	Pf00406, Pf05191	205	ENSG00000162433	AK4	B2R927; D3DQ62; hsa:205; P27144; Q6IBH4; Q6NXQ5; Q8IUU9	Interconversion of nucleotide di- and triphosphates		1	0	0.01	0.188	0.207	1.166	2.05E-17	0.505249169	0.703252405	0.343875634		0	82.17	0		3.7	259.9	250.9	269	311.1	9.6	22.3
FALSE	High	Master Protein	Q9Y3D8	Adenylate kinase isoenzyme 6 [OS=Homo sapiens]	0	25.186	44	6	42	6	172	20	4.58	75.23	6	RNA metabolism OR transcription;other metabolic processes;other biological processes	cytoskeleton;nucleus;other cell component	kinase activity;other molecular function	Pf13238	102157402	ENSG00000085231; ENSG00000279247	AK6	A8MSZ6; hsa:102157402; Q5F2S9; Q9Y3D8	Interconversion of nucleotide di- and triphosphates		1	0	0.394	0.01	0.01	0.01	0.699817614	2.15E-17	1.90E-17	2.12E-17	0				23.5		248.1	124.1	51.4	257
FALSE	High	Master Protein	Q92667	A-kinase anchor protein 1, mitochondrial [OS=Homo sapiens]	0	44.486	17	11	45	11	903	97.3	4.94	51.74	11	stress response;other biological processes	other membranes;cytosol;mitochondrion	other molecular function	Pf00013, Pf00567	8165	ENSG00000121057	AKAP1	A8K8Q1; D3DTZ0; hsa:8165; Q13320; Q92667; Q9BW14	Factors involved in megakaryocyte development and platelet production; Mitochondrial calcium ion transport		2	0	2.268	22.23	5.61	21.676	0.902456342	0.135418789	0.436108188	0.084199711	0	221.85	0	0	29.5	309	80.9	61.2	77	81.4	62.5	193.6
FALSE	High	Master Protein	O43572	A-kinase anchor protein 10, mitochondrial [OS=Homo sapiens]	0	7.197	5	3	10	3	662	73.8	6.39	9.66	3	signal transduction;other biological processes	plasma membrane;other membranes;cytosol;mitochondrion;other cell component	other molecular function	Pf00615	11216	ENSG00000108599	AKAP10	B2R650; hsa:11216; O43572; Q96AJ7	Factors involved in megakaryocyte development and platelet production		1	0	0.01	0.01	0.01	0.01	2.05E-17	2.15E-17	1.90E-17	2.12E-17							178.8	224	215.8	321.6
FALSE	High	Master Protein	Q02952	A-kinase anchor protein 12 [OS=Homo sapiens]	0	351.852	51	58	463	58	1782	191.4	4.41	786.76	58	signal transduction;other biological processes	plasma membrane;other membranes;cytosol;cytoskeleton;other cell component	other molecular function	Pf03832, Pf10522	9590	ENSG00000131016	AKAP12	hsa:9590; O00310; O00498; Q02952; Q4LE68; Q5SZ80; Q5TGN1; Q68D82; Q99970	RHOD GTPase cycle; RHOF GTPase cycle		2	0	1.894	0.621	1.098	4.146	0.306605649	0.423084617	0.162814545	0.021980925	134.64	141.03	72.53	148.16	43.6	82.9	61.4	174.3	190.4	55.7	27.8	43.5
FALSE	High	Master Protein	Q12802	A-kinase anchor protein 13 [OS=Homo sapiens]	0	131.929	16	33	107	33	2813	307.4	5.24	111.18	33	developmental processes;signal transduction;other biological processes	cytosol;nucleus;other cell component	enzyme regulator activity;other molecular function	Pf00169, Pf00621, Pf10522	11214	ENSG00000170776	AKAP13	hsa:11214; Q12802; Q14572; Q59FP6; Q86W90; Q8WXQ6; Q96JP6; Q96P79; Q9Y5T0; Q9Y5T6	RHOC GTPase cycle; RHOA GTPase cycle; NRAGE signals death through JNK; G alpha (12/13) signalling events; RHOB GTPase cycle		5	0	1.112	2.327	0.01	2.333	0.866648881	0.541834279	1.90E-17	0.384756963	149.49	30.9		57.94	87.9	23.2	129.6	149.5	142.4	155.1		23.6
FALSE	High	Master Protein	Q02040	A-kinase anchor protein 17A [OS=Homo sapiens]	0	18.315	11	7	15	7	695	80.7	9.73	10.1	7	RNA metabolism OR transcription;other metabolic processes;signal transduction;other biological processes	cytosol;nucleus	other molecular function		8227	ENSG00000197976; ENSG00000292343	AKAP17A	hsa:8227; Q02040; Q02832; Q2TB98; Q5JQ74; Q5JQ76; Q8N6U9			0	0	1.378	0.216	0.01	8.309	0.945465554	0.191103053	1.90E-17	0.136387732	0	0		0	12.1	360.7	37.5	28.9	30	69.1		238.4
FALSE	High	Master Protein	O43823	A-kinase anchor protein 8 [OS=Homo sapiens]	0	34.371	16	8	44	8	692	76.1	5.15	59.09	8	cell cycle OR cell proliferation;cell organization and biogenesis;stress response;transport;signal transduction;other biological processes	nucleus;other cell component	nucleic acid binding activity;other molecular function	Pf04988	10270	ENSG00000105127	AKAP8	hsa:10270; O43823			0	0		0.01	0.24	0.913		2.15E-17	0.260416751	0.993656201			0	135.65	120.2		145	121.7	84.2	295.2	5.4	169.6
FALSE	High	Master Protein	Q9ULX6	A-kinase anchor protein 8-like [OS=Homo sapiens]	0	41.786	21	11	54	11	646	71.6	5.05	50.68	11	cell cycle OR cell proliferation;cell organization and biogenesis;RNA metabolism OR transcription;other metabolic processes;other biological processes	nucleus;other cell component	nucleic acid binding activity;other molecular function	Pf04988	26993	ENSG00000011243	AKAP8L	B4DJ74; B5BU90; hsa:26993; O94792; Q96J58; Q9NRQ0; Q9UGM0; Q9ULX6	Formation of WDR5-containing histone-modifying complexes		1	0	27.443		0.01	0.497	0.082320507		1.90E-17	0.686172152	0			0	179.2	23.6	200.7	94.4	141	189		8.1
FALSE	High	Master Protein	Q99996	A-kinase anchor protein 9 [OS=Homo sapiens]	0	22.738	2	8	11	8	3907	452.7	4.98	6.78	8	cell-cell signaling;cell organization and biogenesis;signal transduction;other biological processes	plasma membrane;other membranes;cytosol;cytoskeleton;ER/Golgi;other cell component	signal transduction activity or receptor binding;nucleic acid binding activity;other molecular function	Pf10495	10142	ENSG00000127914	AKAP9	A4D1F0; A4D1F2; A4D1F4; hsa:10142; O14869; O43355; O94895; Q75N20; Q99996; Q9UQH3; Q9UQQ4; Q9Y6B8; Q9Y6Y2	Recruitment of NuMA to mitotic centrosomes; Regulation of PLK1 Activity at G2/M Transition; Loss of Nlp from mitotic centrosomes; Recruitment of mitotic centrosome proteins and complexes; Anchoring of the basal body to the plasma membrane; AURKA Activation by TPX2; Signaling by BRAF and RAF1 fusions; Phase 3 - rapid repolarisation; Phase 2 - plateau phase		10	0	4.628	6.589	13.329	8.072	0.651598154	0.670227621	0.185111917	0.409767668	0	0	0	0	139.6	77.9	65.2	35	57	50.9	186.3	203.5
FALSE	High	Master Protein	P14550	Aldo-keto reductase family 1 member A1 [OS=Homo sapiens]	0	53.883	42	12	208	11	325	36.6	6.79	314.14	12	other metabolic processes;other biological processes	plasma membrane;other membranes;cytosol;other cell component	other molecular function	Pf00248	10327	ENSG00000117448	AKR1A1	A8KAL8; D3DQ04; hsa:10327; P14550; Q6IAZ4	Glutathione conjugation; Formation of xylulose-5-phosphate		2	0	4.002	0.826	0.797	1.192	0.308795417	0.903116377	0.797967249	0.679994879	84.54	0	55.87	30.26	36.1	21.5	102.1	162.3	190.3	119.7	59.2	48.7
FALSE	High	Master Protein	P15121	Aldo-keto reductase family 1 member B1 [OS=Homo sapiens]	0	84.619	59	15	304	14	316	35.8	6.98	480.31	15	other metabolic processes;stress response;developmental processes;other biological processes	non-structural extracellular;cytosol;nucleus	other molecular function	Pf00248	231	ENSG00000085662	AKR1B1	B2R8N3; hsa:231; P15121; Q5U031; Q6FGA4; Q6ICP2; Q9BS21; Q9UCI9	Pregnenolone biosynthesis; Fructose biosynthesis		2	2	0.197	0.275	0.241	0.299	0.943282941	0.995045604	0.855258229	0.713980137	140.73	140.82	313.12	131.65	12.3	25.9	295.6	230.3	249.2	230.8	5.7	20
FALSE	High	Master Protein	O60218	Aldo-keto reductase family 1 member B10 [OS=Homo sapiens]	0.005	3.627	3	1	3	1	316	36	7.84	3.97	1	other metabolic processes;other biological processes	non-structural extracellular;cytosol;mitochondrion;other cytoplasmic organelle	other molecular function	Pf00248	57016	ENSG00000198074	AKR1B10	A4D1P1; hsa:57016; O60218; O75890; Q6FHF3; Q8IWZ1	Retinoid metabolism and transport		1	0		0.01	0.01			2.15E-17	1.90E-17									644.8	555.2
FALSE	High	Master Protein	Q04828	Aldo-keto reductase family 1 member C1 [OS=Homo sapiens]	0	120.93	52	15	358	1	323	36.8	7.88	736	15	other metabolic processes;transport;other biological processes	cytosol	other molecular function	Pf00248	1645	ENSG00000187134	AKR1C1	hsa:1645; P52896; Q04828; Q5SR15; Q7M4N2; Q9UCX2	Retinoid metabolism and transport; Synthesis of bile acids and bile salts via 7alpha-hydroxycholesterol; Synthesis of bile acids and bile salts via 24-hydroxycholesterol; Prednisone ADME; Synthesis of bile acids and bile salts via 27-hydroxycholesterol		5	16	0.034	0.547	0.465	0.05	0.180448364	0.659805962	0.674760851	0.334866835	127.22	6.51	13.52	115.37	1.7	4.3	466.6	43.5	38.1	451.4	2.3	5.3
FALSE	High	Master Protein	P52895	Aldo-keto reductase family 1 member C2 [OS=Homo sapiens]	0	118.176	52	14	225	4	323	36.7	7.49	460.98	14	other metabolic processes;signal transduction;other biological processes	cytosol	other molecular function	Pf00248	1646	ENSG00000151632	AKR1C2	A8K2N9; B4DKR9; hsa:1646; P52895; Q14133; Q5SR16; Q7M4N1; Q96A71	Synthesis of bile acids and bile salts via 7alpha-hydroxycholesterol; Synthesis of bile acids and bile salts via 24-hydroxycholesterol; Synthesis of bile acids and bile salts via 27-hydroxycholesterol		3	0	0.01	0.01	0.01	0.066	2.05E-17	2.15E-17	1.90E-17	0.400107068				0			485.7	6.1	8.2	527.5		8.6
FALSE	High	Master Protein	P42330	Aldo-keto reductase family 1 member C3 [OS=Homo sapiens]	0	85.123	55	13	312	5	323	36.8	7.94	639.17	13	other metabolic processes;stress response;developmental processes;signal transduction;other biological processes	cytosol;nucleus;other cell component	other molecular function	Pf00248	8644	ENSG00000196139	AKR1C3	A8K2V0; B4DL37; hsa:8644; P42330; Q5T2L1; Q96DJ1; Q96KI8; Q99530; Q9UCX1; Q9UII3; Q9UKL9	Synthesis of Prostaglandins (PG) and Thromboxanes (TX); Retinoid metabolism and transport; Synthesis of bile acids and bile salts via 7alpha-hydroxycholesterol; Synthesis of bile acids and bile salts via 24-hydroxycholesterol; RA biosynthesis pathway; Synthesis of bile acids and bile salts via 27-hydroxycholesterol		6	0	13.09	0.465	0.504	100	0.246017399	0.959404391	0.882229931	2.12E-17	0	0	8.99		12.4	13.3	6.4	407.9	362.6		111.3	25.3
FALSE	High	Master Protein	O43488	Aflatoxin B1 aldehyde reductase member 2 [OS=Homo sapiens]	0	44.593	36	9	93	8	359	39.6	7.17	202.77	9	other metabolic processes	cytosol;mitochondrion;ER/Golgi;other cell component	other molecular function	Pf00248	8574	ENSG00000053371	AKR7A2	hsa:8574; O43488; O75749; Q5TG63	Aflatoxin activation and detoxification		1	1	0.01	1.537	7.855	0.843	2.05E-17	0.639721508	0.089823916	0.700709136		0	512.33	0		19.3	124.8	126.1	118.1	129.4	280.6	24.2
FALSE	High	Master Protein	O95154	Aflatoxin B1 aldehyde reductase member 3 [OS=Homo sapiens]	0	9.704	9	3	8	2	331	37.2	7.15	6.75	3	other metabolic processes	cytosol;ER/Golgi;other cell component	other molecular function	Pf00248	22977	ENSG00000162482	AKR7A3	hsa:22977; O95154; Q86SR4; Q8IVN6; Q8N5V6; Q8TAX1; Q9NUC3	Aflatoxin activation and detoxification		1	0		0.01	0.01			2.15E-17	1.90E-17									431.9	481.4
FALSE	High	Master Protein	P31749	RAC-alpha serine/threonine-protein kinase [OS=Homo sapiens]	0	26.921	15	8	71	5	480	55.7	6.07	89.51	8	cell-cell signaling;cell cycle OR cell proliferation;cell organization and biogenesis;protein metabolism;other metabolic processes;stress response;transport;developmental processes;signal transduction;other biological processes	plasma membrane;other membranes;cytosol;cytoskeleton;mitochondrion;nucleus;other cell component	enzyme regulator activity;kinase activity;other molecular function	Pf00069, Pf00169, Pf00433	207	ENSG00000142208	AKT1	B2RAM5; B7Z5R1; hsa:207; P31749; Q9BWB6	Deactivation of the beta-catenin transactivating complex; eNOS activation; Interleukin-4 and Interleukin-13 signaling; RAB GEFs exchange GTP for GDP on RABs; Translocation of SLC2A4 (GLUT4) to the plasma membrane; TP53 Regulates Metabolic Genes; AKT phosphorylates targets in the nucleus; Constitutive Signaling by AKT1 E17K in Cancer; Regulation of localization of FOXO transcription factors; Regul…	Comprehensive IL-17A signaling	42	0	0.01	0.01	0.01	0.01	2.05E-17	2.15E-17	1.90E-17	2.12E-17							265.5	197.3	195.7	237.3
FALSE	High	Master Protein	Q96B36	Proline-rich AKT1 substrate 1 [OS=Homo sapiens]	0	9.034	11	3	19	3	256	27.4	4.75	22.06	3	cell organization and biogenesis;signal transduction;other biological processes	cytosol;nucleus;other cell component	enzyme regulator activity	Pf15798, Pf22911	84335	ENSG00000204673	AKT1S1	A8MTQ1; B2RE93; hsa:84335; J3KPM3; Q96B36; Q96BI4; Q96IK7; Q96NG2; Q9BWR5	Constitutive Signaling by AKT1 E17K in Cancer; mTORC1-mediated signalling; AKT phosphorylates targets in the cytosol; HSF1-dependent transactivation		5	0	0.01	0.01	0.01	0.01	2.05E-17	2.15E-17	1.90E-17	2.12E-17							251	145.4	180.6	328.4
FALSE	High	Master Protein	P31751	RAC-beta serine/threonine-protein kinase [OS=Homo sapiens]	0	27.687	19	9	67	6	481	55.7	6.37	81.05	9	cell organization and biogenesis;protein metabolism;other metabolic processes;developmental processes;signal transduction;other biological processes	plasma membrane;other membranes;cytosol;nucleus;other cytoplasmic organelle;other cell component	kinase activity;other molecular function	Pf00069, Pf00169, Pf00433	208	ENSG00000105221	AKT2	B2RBD8; hsa:208; P31751; Q05BV0; Q0VAN0; Q0VAN1; Q68GC0	Translocation of SLC2A4 (GLUT4) to the plasma membrane; RAB GEFs exchange GTP for GDP on RABs; Regulation of TP53 Degradation; CTLA4 inhibitory signaling; TP53 Regulates Metabolic Genes; AKT phosphorylates targets in the nucleus; Constitutive Signaling by AKT1 E17K in Cancer; Regulation of localization of FOXO transcription factors; Regulation of PTEN stability and activity; KEAP1-NFE2L2 pathway;…		32	3	0.01	0.01	0.01	0.01	2.05E-17	2.15E-17	1.90E-17	2.12E-17							186.9	172.2	205.4	254.6
FALSE	High	Master Protein	Q9H8T0	AKT-interacting protein [OS=Homo sapiens]	0	7.695	7	1	1	1	292	33.1	9.31	3.32	1	cell organization and biogenesis;protein metabolism;other metabolic processes;transport;other biological processes	plasma membrane;other membranes;nucleus;other cell component	other molecular function	Pf00179	64400	ENSG00000166971	AKTIP	hsa:64400; Q503B1; Q53H38; Q9H8T0			0	0
FALSE	High	Master Protein	P13716	Delta-aminolevulinic acid dehydratase [OS=Homo sapiens]	0	24.92	26	6	22	6	330	36.3	6.79	31.92	6	cell organization and biogenesis;other metabolic processes;stress response;other biological processes	non-structural extracellular;cytosol;other cell component	other molecular function	Pf00490	210	ENSG00000148218	ALAD	A8K375; B2R6F2; hsa:210; P13716; Q16870; Q16871; Q9BVQ9	Neutrophil degranulation; Heme biosynthesis		2	0	8.948	1.035	3.695	0.01	0.342784906	0.891794754	0.567246192	2.12E-17	0	0	0		69.3	96.4	86.1	223.6	276.3	84.2	364.1
FALSE	High	Master Protein	P13196	5-aminolevulinate synthase, non-specific, mitochondrial [OS=Homo sapiens]	0	49.947	27	12	46	12	640	70.5	8.46	66.7	12	protein metabolism;other metabolic processes;other biological processes	other membranes;cytosol;mitochondrion;nucleus	other molecular function	Pf00155, Pf09029	211	ENSG00000023330	ALAS1	hsa:211; P13196	Transcriptional activation of mitochondrial biogenesis; Mitochondrial protein degradation; PPARA activates gene expression; Heme biosynthesis		4	0	2.99		2.137	2.992	0.44909709		0.616819275	0.401202454	38.35		0	72.49	244	49	140.7	107.8	127.3	122.6	7.4	40.1
FALSE	High	Master Protein	P02768	Albumin [OS=Homo sapiens]	0	41.762	8	6	370	6	609	69.3	6.28	666.63	6	stress response;other biological processes	non-structural extracellular;ER/Golgi;other cell component	nucleic acid binding activity;other molecular function	Pf00273	213	ENSG00000163631	ALB	E7ESS9; hsa:213; O95574; P02768; P04277; Q13140; Q645G4; Q68DN5; Q6UXK4; Q86YG0; Q8IUK7; Q9P157; Q9P1I7; Q9UHS3; Q9UJZ0	Aspirin ADME; Scavenging of heme from plasma; Cytoprotection by HMOX1; Platelet degranulation ; Regulation of Insulin-like Growth Factor (IGF) transport and uptake by Insulin-like Growth Factor Binding Proteins (IGFBPs); Post-translational protein phosphorylation; Ciprofloxacin ADME; Recycling of bile acids and salts; Prednisone ADME; Heme degradation; HDL remodeling; Heme biosynthesis		12	0	0.132	0.231	0.145	0.036	0.884281767	0.897423199	0.94558503	0.188955733	69.3	145.93	421.01	116.11	29.9	21.8	282.8	59.3	69.3	282.2	22	30.3
FALSE	High	Master Protein	Q13740	CD166 antigen [OS=Homo sapiens]	0	63.121	30	12	86	12	583	65.1	6.25	155.72	12	cell adhesion;cell organization and biogenesis;developmental processes;signal transduction;other biological processes	plasma membrane;other membranes;other cell component	signal transduction activity or receptor binding;other molecular function	Pf08205, Pf13927	214	ENSG00000170017	ALCAM	B2RNS3; B4DTU0; hsa:214; O60892; Q13740; Q1HGM8; Q1HGM9; Q6PEY4; Q6ZS95	L1CAM interactions		1	0	100	0.235	0.105		2.05E-17	0.62201454	0.51524643			0	0		10	5.6		370.2	366.3	7.3	9.2	10.7
FALSE	High	Master Protein	Q8IZ83	Aldehyde dehydrogenase family 16 member A1 [OS=Homo sapiens]	0	46.556	18	11	92	11	802	85.1	6.79	149.59	11			other molecular function	Pf00171	126133	ENSG00000161618	ALDH16A1	B4DLQ1; C9JBH6; hsa:126133; Q86YF0; Q8IYL4; Q8IZ83; Q8TEI8			0	0	2.641	0.01	0.01	0.01	0.661346105	2.15E-17	1.90E-17	2.12E-17	0				15.4		114.6	121.5	121.5	85.6
FALSE	High	Master Protein	P54886	Delta-1-pyrroline-5-carboxylate synthase [OS=Homo sapiens]	0	144.494	41	29	414	29	795	87.2	7.12	641.17	29	other metabolic processes;other biological processes	other membranes;mitochondrion	kinase activity;other molecular function	Pf00171, Pf00696	5832	ENSG00000059573	ALDH18A1	B2R5Q4; B7Z350; B7Z5X8; B7ZLP1; D3DR44; hsa:5832; O95952; P54886; Q3KQU2; Q5T566; Q5T567; Q9UM72	Mitochondrial protein degradation		1	0	0.961	0.558	3.506	0.554	0.2236017	0.82179453	0.065137503	0.391084344	115.17	145.23	36	127.86	31.5	23.3	73.4	50.8	52.4	78.5	26.5	32
FALSE	High	Master Protein	P00352	Aldehyde dehydrogenase 1A1 [OS=Homo sapiens]	0	9.906	5	3	107	1	501	54.8	6.73	115.92	3	other metabolic processes;other biological processes	cytosol;other cell component	enzyme regulator activity;other molecular function	Pf00171	216	ENSG00000165092	ALDH1A1	hsa:216; O00768; P00352; Q5SYR1	RA biosynthesis pathway; Ethanol oxidation; Fructose catabolism		3	0	1.214	0.01	3.315	0.01	0.874238421	2.15E-17	0.791546168	2.12E-17	0		0		196.2		161.5	97.5	97.6	104.6	323.5
FALSE	High	Master Protein	P47895	Retinaldehyde dehydrogenase 3 [OS=Homo sapiens]	0	158.499	55	22	704	20	512	56.1	7.25	1391.74	22	cell organization and biogenesis;other metabolic processes;developmental processes;other biological processes	cytosol;other cell component	other molecular function	Pf00171	220	ENSG00000184254	ALDH1A3	hsa:220; P47895; Q6NT64	RA biosynthesis pathway		1	2	0.336	0.136	0.044	0.325	0.669059658	0.518027267	0.365914532	0.668953062	125.39	72.46	28.81	57.33	9.4	15.2	110.2	285.2	303.8	102.4	3	4.9
FALSE	High	Master Protein	P30837	Aldehyde dehydrogenase X, mitochondrial [OS=Homo sapiens]	0	46.477	23	10	156	8	517	57.2	6.99	206.49	10	other metabolic processes	cytosol;mitochondrion;nucleus	other molecular function	Pf00171	219	ENSG00000137124	ALDH1B1	B2R8F0; hsa:219; P30837; Q8WX76; Q9BV45	Mitochondrial protein degradation; Ethanol oxidation		2	0	0.543	0.01	0.01	0.01	0.843952708	2.15E-17	1.90E-17	2.12E-17	0				8.3		101	44.9	32.8	90.7
FALSE	High	Master Protein	Q3SY69	Mitochondrial 10-formyltetrahydrofolate dehydrogenase [OS=Homo sapiens]	0.001	5.551	3	3	3	3	923	101.7	6.52	3.51	3	other metabolic processes	mitochondrion;nucleus	other molecular function	Pf00171, Pf00550, Pf00551, Pf02911	160428	ENSG00000136010	ALDH1L2	hsa:160428; Q3SY68; Q3SY69; Q68D62; Q6AI55; Q8N922	Metabolism of folate and pterines		1	0														18.2		17.1	7.9	6.7	12.7	26.5
FALSE	High	Master Protein	P05091	Aldehyde dehydrogenase, mitochondrial [OS=Homo sapiens]	0	129.723	49	20	347	18	517	56.3	7.05	595.86	20	other metabolic processes;other biological processes	mitochondrion	other molecular function	Pf00171	217	ENSG00000111275	ALDH2	B4DW54; E7EUE5; hsa:217; P05091; Q03639; Q6IB13; Q6IV71	Mitochondrial protein degradation; Smooth Muscle Contraction; Ethanol oxidation; Metabolism of serotonin		4	1		0.22	1.059	0.01		0.866706403	0.17317832	2.12E-17		80.64	0		6.8	12.8	2.3	431.3	437.4	3	27.7
FALSE	High	Master Protein	P30838	Aldehyde dehydrogenase, dimeric NADP-preferring [OS=Homo sapiens]	0	111.937	48	18	268	17	453	50.4	6.54	467.42	18	other metabolic processes	plasma membrane;other membranes;cytosol;ER/Golgi;other cell component	other molecular function	Pf00171, Pf05893	218	ENSG00000108602	ALDH3A1	A8K828; hsa:218; P30838; Q9BT37	Phase I - Functionalization of compounds		1	1	0.377	0.105	0.024		0.75352106	0.328410028	0.14858229		18.69	60.61	87.22		10.6	21.1	22.6	454.1	519.4	21.5	1.1	1.3
FALSE	High	Master Protein	P51648	Aldehyde dehydrogenase family 3 member A2 [OS=Homo sapiens]	0	60.67	26	13	259	12	485	54.8	7.88	357.7	13	other metabolic processes;developmental processes;other biological processes	other membranes;cytosol;ER/Golgi;other cytoplasmic organelle;other cell component	other molecular function	Pf00171	224	ENSG00000072210	ALDH3A2	hsa:224; P51648; Q6I9T3; Q93011; Q96J37	RND2 GTPase cycle; RND1 GTPase cycle		2	0	0.265	0.191	0.34	0.308	0.884514781	0.464707623	0.998892326	0.998219758	0	0	84.25	89.84	5.5	4.3	189.2	208.7	222.9	164.6	12.8	9.2
FALSE	High	Master Protein	P43353	Aldehyde dehydrogenase family 3 member B1 [OS=Homo sapiens]	0	30.738	15	6	51	5	468	51.8	7.62	114.77	6	other metabolic processes;stress response	plasma membrane;other membranes;cytosol;other cell component	other molecular function	Pf00171	221	ENSG00000006534	ALDH3B1	A3FMP9; hsa:221; P43353; Q53XL5; Q8N515; Q96CK8	Neutrophil degranulation; Sphingolipid catabolism		2	0	0.01	0.01	0.01	0.01	2.05E-17	2.15E-17	1.90E-17	2.12E-17							27.6	473.2	492.4	20.1
FALSE	High	Master Protein	P30038	Delta-1-pyrroline-5-carboxylate dehydrogenase, mitochondrial [OS=Homo sapiens]	0	20.872	13	7	22	7	563	61.7	8.07	11.14	7	other metabolic processes	cytosol;mitochondrion	other molecular function	Pf00171	8659	ENSG00000159423	ALDH4A1	A8K1Q7; B4DGE4; D2D4A3; hsa:8659; P30038; Q16882; Q53HU4; Q5JNV6; Q8IZ38; Q96IF0; Q9UDI6	Proline catabolism; Glyoxylate metabolism and glycine degradation		2	0	0.29	0.293	0.133	0.072	0.776135587	0.715426422	0.558815083	0.206961436	0	8.37	33.39	164.55	17.7	58.2	150.3	204.8	191.8	148.4	23.9	10.7
FALSE	High	Master Protein	P51649	Succinate-semialdehyde dehydrogenase, mitochondrial [OS=Homo sapiens]	0	13.035	7	3	9	3	535	57.2	8.28	6.94	3	cell-cell signaling;other metabolic processes;developmental processes	mitochondrion;other cell component	other molecular function	Pf00171	7915	ENSG00000112294	ALDH5A1	B2RD26; G5E949; hsa:7915; P51649; Q546H9; Q8N3W6	Degradation of GABA		1	0	0.01	0.01	0.01	0.01	2.05E-17	2.15E-17	1.90E-17	2.12E-17							196.1	158	224.4	243.2
FALSE	High	Master Protein	Q02252	Methylmalonate-semialdehyde/malonate-semialdehyde dehydrogenase [acylating], mitochondrial [OS=Homo sapiens]	0	15.084	13	5	28	5	535	57.8	8.5	11.38	5	other metabolic processes;other biological processes	mitochondrion;nucleus	other molecular function	Pf00171	4329	ENSG00000119711	ALDH6A1	B2R609; B4DFS8; hsa:4329; J3KNU8; Q02252; Q9UKM8	Branched-chain amino acid catabolism		1	0	0.01	0.01	0.01	0.01	2.05E-17	2.15E-17	1.90E-17	2.12E-17							152.1	248.9	209.8	207
FALSE	High	Master Protein	P49419	Alpha-aminoadipic semialdehyde dehydrogenase [OS=Homo sapiens]	0	110.22	48	20	320	20	539	58.5	7.99	455.71	20	other metabolic processes;other biological processes	cytosol;mitochondrion;nucleus	other molecular function	Pf00171	501	ENSG00000164904	ALDH7A1	B2R669; B4DIC7; B4DMA0; E7EPT3; hsa:501; O14619; P49419; Q6IPU8; Q9BUL4	Lysine catabolism; Choline catabolism		2	0	0.01	0.01	0.01	4.754	2.05E-17	2.15E-17	1.90E-17	0.092435727				0			122.4	173.1	217	157.4		15.7
FALSE	High	Master Protein	P49189	4-trimethylaminobutyraldehyde dehydrogenase [OS=Homo sapiens]	0	69.292	33	15	225	15	494	53.8	5.87	298.46	15	cell organization and biogenesis;other metabolic processes	cytosol;other cell component	other molecular function	Pf00171	223	ENSG00000143149	ALDH9A1	B2R6X1; B4DXY7; B9EKV4; hsa:223; P49189; Q5VV90; Q6LCL1; Q9NZT7	Carnitine synthesis		1	0	0.539	0.383	0.124	0.133	0.826652602	0.861999764	0.557924823	0.633258076	113.63	82.42	0	18.87	67.7	16.1	224.4	154.2	168.2	212.9	2.3	5.6
FALSE	High	Master Protein	P04075	Fructose-bisphosphate aldolase A [OS=Homo sapiens]	0	266.929	84	30	1251	23	364	39.4	8.09	2582.62	30	cell organization and biogenesis;other metabolic processes;other biological processes	non-structural extracellular;cytosol;cytoskeleton;other cell component	cytoskeletal activity;other molecular function	Pf00274	226	ENSG00000149925	ALDOA	B4DXI7; hsa:226; P04075; Q6FH76; Q6FI10; Q96B15; Q9BWD9; Q9UCN2	Neutrophil degranulation; Glycolysis; Gluconeogenesis; Platelet degranulation		4	6	0.099	0.228	0.113	0.137	0.733601607	0.889692631	0.835092637	0.905149963	78.9	65.41	72.87	66.09	14.8	35	190.9	209.6	202.6	186.6	20.7	14.4
FALSE	High	Master Protein	P09972	Fructose-bisphosphate aldolase C [OS=Homo sapiens]	0	94.857	45	17	358	10	364	39.4	6.87	646.1	17	other metabolic processes;other biological processes	non-structural extracellular;cytosol;cytoskeleton;other cell component	cytoskeletal activity;other molecular function	Pf00274	230	ENSG00000109107	ALDOC	B2R5R3; hsa:230; P09972; Q3SYL3; Q6FH94; Q6P0L5	Neutrophil degranulation; Glycolysis; Gluconeogenesis		3	0		2.247	0.831	3.551		0.320726996	0.786060175	0.449436383		108.29	76.42	1267.91	2	198.8	71	223.7	201.7	42.4	62.9	113.5
FALSE	High	Master Protein	Q9BT22	Chitobiosyldiphosphodolichol beta-mannosyltransferase [OS=Homo sapiens]	0	29.48	17	7	47	7	464	52.5	7.23	52.57	7	protein metabolism;other metabolic processes	other membranes;ER/Golgi	other molecular function	Pf00534	56052	ENSG00000033011	ALG1	B4DP08; hsa:56052; Q6UVZ9; Q8N5Y4; Q9BT22; Q9P2Y2	Biosynthesis of the N-glycan precursor (dolichol lipid-linked oligosaccharide, LLO) and transfer to a nascent protein; Defective ALG1 causes CDG-1k		2	0	0.01	0.118	0.01		2.05E-17	0.136883403	1.90E-17			179.21				22.7	175.7	277.6	306.3	103.2		14.5
FALSE	High	Master Protein	Q5BKT4	Dol-P-Glc:Glc(2)Man(9)GlcNAc(2)-PP-Dol alpha-1,2-glucosyltransferase [OS=Homo sapiens]	0	5.268	3	1	4	1	473	55.6	9.29	9.33	1	protein metabolism;other metabolic processes	other membranes;ER/Golgi	other molecular function	Pf04922	84920	ENSG00000139133	ALG10	hsa:84920; Q5BKT4; Q6NS98; Q96DU0; Q96SM6	Biosynthesis of the N-glycan precursor (dolichol lipid-linked oligosaccharide, LLO) and transfer to a nascent protein		1	0	0.01	0.01	0.01	0.01	2.05E-17	2.15E-17	1.90E-17	2.12E-17							126.9	351.3	263.8	138
FALSE	High	Master Protein	Q2TAA5	GDP-Man:Man(3)GlcNAc(2)-PP-Dol alpha-1,2-mannosyltransferase [OS=Homo sapiens]	0	7.614	5	2	4	2	492	55.6	8.48	4.99	2	protein metabolism;other metabolic processes	other membranes;ER/Golgi	other molecular function	Pf00534, Pf15924	440138	ENSG00000253710	ALG11	A5PLP3; B4DKW9; hsa:440138; Q2TAA5; Q5TAN9; Q6DKI6; Q96FI7	Biosynthesis of the N-glycan precursor (dolichol lipid-linked oligosaccharide, LLO) and transfer to a nascent protein; Defective ALG11 causes CDG-1p		2	0	2.222	0.01	0.01	0.924	0.96142988	2.15E-17	1.90E-17	0.813033168	0			0	179.3		80.7	159.8	163.1	258.8		144.1
FALSE	High	Master Protein	Q9NP73	UDP-N-acetylglucosamine transferase subunit ALG13 [OS=Homo sapiens]	0	10.61	3	3	9	3	1137	126	6.74	5.56	3	protein metabolism;other metabolic processes	other membranes;ER/Golgi	other molecular function	Pf02338, Pf04101	79868	ENSG00000101901	ALG13	B1AKD6; B1AKM1; B2R5L5; B7Z6J0; B7Z804; B7Z847; B7Z9A8; B7ZAJ1; B7ZB57; hsa:79868; Q17RC3; Q5JXY9; Q9H5U8; Q9NP73	Biosynthesis of the N-glycan precursor (dolichol lipid-linked oligosaccharide, LLO) and transfer to a nascent protein; Defective ALG14 causes ALG14-CMS		2	0	0.697	2.129	0.01	0.76	0.684414018	0.94952416	1.90E-17	0.742713247	0	0		0	27.4	115.3	188.7	221.9	236.4	189.6		40.9
FALSE	High	Master Protein	Q9H553	Alpha-1,3/1,6-mannosyltransferase ALG2 [OS=Homo sapiens]	0	15.183	12	3	15	3	416	47.1	7.05	35.35	3	protein metabolism;other metabolic processes	other membranes;ER/Golgi	other molecular function	Pf00534, Pf13439	85365	ENSG00000119523	ALG2	A2A2Y0; hsa:85365; Q8NBX2; Q8NC39; Q9H553	Biosynthesis of the N-glycan precursor (dolichol lipid-linked oligosaccharide, LLO) and transfer to a nascent protein; Defective ALG2 causes CDG-1i		2	0	0.01	0.369	0.109	0.212	2.05E-17	0.446242648	0.183672391	0.291062214		0	0	0		62.6	218.4	194.9	129.9	184.1	13.2	39.1
FALSE	High	Master Protein	Q92685	Dol-P-Man:Man(5)GlcNAc(2)-PP-Dol alpha-1,3-mannosyltransferase [OS=Homo sapiens]	0	9.186	5	2	15	2	438	50.1	9.44	17.22	2	protein metabolism;other metabolic processes	other membranes;ER/Golgi	other molecular function	Pf05208	10195	ENSG00000214160	ALG3	A8JZZ6; hsa:10195; Q92685; Q9BT71	Biosynthesis of the N-glycan precursor (dolichol lipid-linked oligosaccharide, LLO) and transfer to a nascent protein; Defective ALG3 causes CDG-1d		2	0	0.928	0.01	0.01	0.01	0.692957571	2.15E-17	1.90E-17	2.12E-17	0				59.7		64.3	368.1	246.9	54.1
FALSE	High	Master Protein	Q9Y673	Dolichyl-phosphate beta-glucosyltransferase [OS=Homo sapiens]	0	16.034	14	4	14	4	324	36.9	9.28	17.07	4	protein metabolism;other metabolic processes;developmental processes	other membranes;ER/Golgi	other molecular function	Pf00535	29880	ENSG00000120697	ALG5	B4DR37; hsa:29880; Q5TBA6; Q9Y673	Synthesis of dolichyl-phosphate-glucose		1	0	0.01	0.01	0.01	0.382	2.05E-17	2.15E-17	1.90E-17	0.476370353				0			384.2	174.8	192.9	43.2		7.3
FALSE	High	Master Protein	Q9Y672	Dolichyl pyrophosphate Man9GlcNAc2 alpha-1,3-glucosyltransferase [OS=Homo sapiens]	0.001	5.697	3	1	2	1	507	58.1	8.46	6.34	1	protein metabolism;other metabolic processes	other membranes;ER/Golgi	other molecular function	Pf03155	29929	ENSG00000088035	ALG6	B3KMU2; hsa:29929; Q5SXR9; Q9H3I0; Q9Y672	Biosynthesis of the N-glycan precursor (dolichol lipid-linked oligosaccharide, LLO) and transfer to a nascent protein; Defective ALG6 causes CDG-1c		2	0	0.01	0.01	0.01	0.01	2.05E-17	2.15E-17	1.90E-17	2.12E-17							176.2	187.4	233.3	142.7
FALSE	High	Master Protein	Q9BVK2	Dolichyl pyrophosphate Glc1Man9GlcNAc2 alpha-1,3-glucosyltransferase [OS=Homo sapiens]	0	13.171	9	4	46	4	526	60	9.14	32.98	4	protein metabolism;other metabolic processes	other membranes;ER/Golgi	other molecular function	Pf03155	79053	ENSG00000159063	ALG8	A6NDW6; hsa:79053; O60860; Q9BVK2	Biosynthesis of the N-glycan precursor (dolichol lipid-linked oligosaccharide, LLO) and transfer to a nascent protein; Defective ALG8 causes CDG-1h		2	0	0.01	0.01	0.01	0.01	2.05E-17	2.15E-17	1.90E-17	2.12E-17							91.8	122.9	142.9	127.4
FALSE	High	Master Protein	Q9H6U8	Alpha-1,2-mannosyltransferase ALG9 [OS=Homo sapiens]	0	10.699	5	2	4	2	611	69.8	8.68	4.24	2	protein metabolism;other metabolic processes	other membranes;ER/Golgi	other molecular function	Pf03901	79796	ENSG00000086848	ALG9	hsa:79796; Q6ZMD5; Q7Z4R4; Q96GS7; Q96PB9; Q9H068; Q9H6U8	Biosynthesis of the N-glycan precursor (dolichol lipid-linked oligosaccharide, LLO) and transfer to a nascent protein; Defective ALG9 causes CDG-1l		2	0		0.01	100	0.01		2.15E-17	1.90E-17	2.12E-17			0					10.2	31.9	13.5	1039.7
FALSE	High	Master Protein	Q6P6C2	RNA demethylase ALKBH5 [OS=Homo sapiens]	0	14.364	10	3	12	3	394	44.2	9.09	4.71	3	cell cycle OR cell proliferation;cell organization and biogenesis;RNA metabolism OR transcription;other metabolic processes;stress response;transport;other biological processes	cytosol;ER/Golgi;nucleus	other molecular function	Pf13532	54890	ENSG00000091542	ALKBH5	B4DVJ4; D3DXC6; hsa:54890; Q6P6C2; Q9NXD6	Reversal of alkylation damage by DNA dioxygenases		1	0	0.01	0.01	0.01	0.01	2.05E-17	2.15E-17	1.90E-17	2.12E-17							321.7	169.6	203.1	203.3
FALSE	High	Master Protein	P09917	Polyunsaturated fatty acid 5-lipoxygenase [OS=Homo sapiens]	0	26.827	12	8	25	8	674	77.9	5.77	31.71	8	other metabolic processes;stress response;other biological processes	non-structural extracellular;other membranes;cytosol;nucleus;other cell component	other molecular function	Pf00305, Pf01477	240	ENSG00000012779; ENSG00000275565	ALOX5	B7ZLS0; E5FPY5; E5FPY7; E5FPY8; hsa:240; P09917; Q5JQ14	Neutrophil degranulation; Interleukin-4 and Interleukin-13 signaling; Interleukin-18 signaling; Synthesis of 5-eicosatetraenoic acids; Synthesis of Leukotrienes (LT) and Eoxins (EX); Biosynthesis of Lipoxins (LX); Biosynthesis of D-series resolvins; Biosynthesis of maresins; Biosynthesis of E-series 18(S)-resolvins; Biosynthesis of aspirin-triggered D-series resolvins; Biosynthesis of E-series 18…		15	0	0.01	0.01	1.572		2.05E-17	2.15E-17	0.881016805				0				48.1	450.9	440.4	36.8	98.2	7.6
FALSE	High	Master Protein	P10696	Alkaline phosphatase, germ cell type [OS=Homo sapiens]	0	68.53	36	16	53	3	532	57.3	6.34	87.65	16		non-structural extracellular;plasma membrane;other membranes	other molecular function	Pf00245	251	ENSG00000163286	ALPG	A8KAF2; hsa:251; P10696; Q16727; Q53S81; Q96CM1	Post-translational modification: synthesis of GPI-anchored proteins		1	13	0.089	0.907	0.329	1.65	0.365726393	0.485054205	0.981037783	0.177521392	65.92	3.51	0	36.97	14	253	106.6	202.7	187.1	124	2.1	94.2
FALSE	High	Master Protein	P05187	Alkaline phosphatase, placental type [OS=Homo sapiens]	0	56.238	30	14	42	1	535	57.9	6.29	64.83	14		plasma membrane;other membranes;other cell component	other molecular function	Pf00245	250	ENSG00000163283	ALPP	hsa:250; P05187; P05188; P06861; Q53S78; Q96DB7	Intra-Golgi traffic		1	0	0.01	0.01	0.01	0.01	2.05E-17	2.15E-17	1.90E-17	2.12E-17							254.2	107.7	103.1	225.6
FALSE	High	Master Protein	Q86V81	THO complex subunit 4 [OS=Homo sapiens]	0	50.814	40	7	126	7	257	26.9	11.15	292.97	7	RNA metabolism OR transcription;other metabolic processes;transport	cytosol;nucleus;other cell component	nucleic acid binding activity;other molecular function	Pf00076, Pf13865	10189		ALYREF	hsa:10189; O43672; Q86V81	Transport of the SLBP independent Mature mRNA; Transport of the SLBP Dependant Mature mRNA; Transport of Mature mRNA Derived from an Intronless Transcript; Transport of Mature mRNA derived from an Intron-Containing Transcript; mRNA 3'-end processing; RNA Polymerase II Transcription Termination; mRNA Splicing - Major Pathway		7	0	0.423	0.769	0.12	0.401	0.536717462	0.497090571	0.702436667	0.544687886	13.14	0.7	158.22	26.81	117	106.7	151.3	108.1	101.9	163.3	12.8	44.1
FALSE	High	Master Protein	Q9Y303	N-acetylglucosamine-6-phosphate deacetylase [OS=Homo sapiens]	0	6.641	6	2	2	2	409	43.7	6.7	2.25	2	other metabolic processes;other biological processes	cytosol	other molecular function	Pf01979	51005	ENSG00000162066	AMDHD2	B4DL77; hsa:51005; Q8WV54; Q9Y303	Synthesis of UDP-N-acetyl-glucosamine		1	0			0.01				1.90E-17										594.6
FALSE	High	Master Protein	Q9UKV5	E3 ubiquitin-protein ligase AMFR [OS=Homo sapiens]	0.001	5.476	7	2	3	2	643	72.9	6.39	0	2	protein metabolism;other metabolic processes;stress response;signal transduction;other biological processes	other membranes;cytosol;ER/Golgi;other cell component	other molecular function	Pf02845, Pf13639, Pf18442	267	ENSG00000159461	AMFR	hsa:267; P26442; Q8IZ70; Q9UKV5	ER Quality Control Compartment (ERQC); N-glycan trimming in the ER and Calnexin/Calreticulin cycle		2	0	0.01	0.01	0.01	0.01	2.05E-17	2.15E-17	1.90E-17	2.12E-17							117.3	187.3	227.7	162.1
FALSE	High	Master Protein	Q86SJ2	Amphoterin-induced protein 2 [OS=Homo sapiens]	0	25.793	15	5	27	5	522	57.9	8.4	31.5	5	cell adhesion;developmental processes;other biological processes	plasma membrane;other membranes;nucleus		Pf00047, Pf13855	347902	ENSG00000139211	AMIGO2	hsa:347902; Q4VBP6; Q7Z4A0; Q86SJ2; Q96CN8	RAC1 GTPase cycle; RAC3 GTPase cycle		2	0		2.174	0.01	5.788		0.798146927	1.90E-17	0.650840661		0		0	148.2	223.4	12.1	242.4	276.5	6.6		38.3
FALSE	High	Master Protein	Q9Y4X0	Nuclear protein AMMECR1 [OS=Homo sapiens]	0.005	3.471	5	1	2	1	333	35.4	8.63	2.17	1		mitochondrion;nucleus		Pf01871	9949	ENSG00000101935	AMMECR1	hsa:9949; Q5JYV9; Q6P9D8; Q8WX22; Q9UIQ8; Q9Y4X0			0	0	0.01	0.01	0.01	0.01	2.05E-17	2.15E-17	1.90E-17	2.12E-17							189.4	356.9	206.4	184.2
FALSE	High	Master Protein	Q9Y2J4	Angiomotin-like protein 2 [OS=Homo sapiens]	0	30.384	12	8	15	8	779	85.7	7.3	15.09	8	cell organization and biogenesis;developmental processes;signal transduction;other biological processes	plasma membrane;other membranes;cytosol;cytoskeleton;other cytoplasmic organelle;other cell component	cytoskeletal activity	Pf12240	51421	ENSG00000114019	AMOTL2	A8K6F1; B7Z5Q1; E9PHW3; hsa:51421; Q53EP1; Q96F99; Q9UKB4; Q9Y2J4	Signaling by Hippo		1	0	0.01	0.01	2.139	0.01	2.05E-17	2.15E-17	0.941959541	2.12E-17			0				411.8	47.1	32.6	391.5	69.6
FALSE	High	Master Protein	Q01433	AMP deaminase 2 [OS=Homo sapiens]	0	51.084	19	15	114	15	825	94.8	6.55	76.86	15	other metabolic processes;other biological processes	cytosol	other molecular function	Pf19326	271	ENSG00000116337	AMPD2	A0A5F9UK94; B4DK50; B4DZI5; E9PNG0; hsa:271; Q01433; Q14856; Q14857; Q16686; Q16687; Q16688; Q16729; Q5T693; Q5T695; Q96IA1; Q9UDX8; Q9UDX9; Q9UMU4	Purine salvage		1	0	0.01	3.585	0.01	0.175	2.05E-17	0.239895158	1.90E-17	0.425959449		0		0		15.5	127.6	267.9	142	151.2		4.6
FALSE	High	Master Protein	Q9H1A4	Anaphase-promoting complex subunit 1 [OS=Homo sapiens]	0	40.541	7	12	30	12	1944	216.4	6.3	29.36	12	cell cycle OR cell proliferation;protein metabolism;other metabolic processes;other biological processes	cytosol;nucleus	other molecular function	Pf12859, Pf18122, Pf20518, Pf21282	64682	ENSG00000153107	ANAPC1	hsa:64682; Q2M3H8; Q9BSE6; Q9H1A4; Q9H8D0	Antigen processing: Ubiquitination & Proteasome degradation; Separation of Sister Chromatids; Autodegradation of Cdh1 by Cdh1:APC/C; APC/C:Cdc20 mediated degradation of Securin; APC/C:Cdh1 mediated degradation of Cdc20 and other APC/C:Cdh1 targeted proteins in late mitosis/early G1; Cdc20:Phospho-APC/C mediated degradation of Cyclin A; Assembly of the pre-replicative complex; CDK-mediated phospho…		18	0	0.01		0.01	0.01	2.05E-17		1.90E-17	2.12E-17						47.2	278.3	60.3	79.9	279.8
FALSE	High	Master Protein	Q9UM13	Anaphase-promoting complex subunit 10 [OS=Homo sapiens]	0	9.274	13	2	5	2	185	21.2	9.06	8.72	2	protein metabolism;other metabolic processes;other biological processes	cytosol;nucleus		Pf03256	10393	ENSG00000164162	ANAPC10	D3DNZ7; hsa:10393; Q2V500; Q9UG51; Q9UM13; Q9Y5R0	Separation of Sister Chromatids; Antigen processing: Ubiquitination & Proteasome degradation; Autodegradation of Cdh1 by Cdh1:APC/C; APC/C:Cdc20 mediated degradation of Securin; APC/C:Cdh1 mediated degradation of Cdc20 and other APC/C:Cdh1 targeted proteins in late mitosis/early G1; Cdc20:Phospho-APC/C mediated degradation of Cyclin A; Assembly of the pre-replicative complex; CDK-mediated phospho…		18	0	0.01	0.01	0.01	0.01	2.05E-17	2.15E-17	1.90E-17	2.12E-17							213	199.4	121.7	230
FALSE	High	Master Protein	Q9NYG5	Anaphase-promoting complex subunit 11 [OS=Homo sapiens]	0.001	4.842	13	1	6	1	84	9.8	7.77	10.26	1	cell cycle OR cell proliferation;protein metabolism;other metabolic processes;other biological processes	cytosol;nucleus	other molecular function	Pf12861	51529	ENSG00000141552	ANAPC11	A8MTT2; B7ZW64; hsa:51529; Q502X9; Q9BW64; Q9NYG5; Q9P0R2	Assembly of the pre-replicative complex; Antigen processing: Ubiquitination & Proteasome degradation; Separation of Sister Chromatids; Autodegradation of Cdh1 by Cdh1:APC/C; APC/C:Cdc20 mediated degradation of Securin; APC/C:Cdh1 mediated degradation of Cdc20 and other APC/C:Cdh1 targeted proteins in late mitosis/early G1; Cdc20:Phospho-APC/C mediated degradation of Cyclin A; CDK-mediated phospho…		18	0	0.01		0.01	0.01	2.05E-17		1.90E-17	2.12E-17							183.5		61.3	161.4
FALSE	High	Master Protein	Q9BS18	Anaphase-promoting complex subunit 13 [OS=Homo sapiens]	0.003	4.107	14	1	4	1	74	8.5	4.18	9.02	1	protein metabolism;other metabolic processes;other biological processes	nucleus		Pf05839	25847	ENSG00000129055	ANAPC13	hsa:25847; Q9BS18; Q9Y3V0	Antigen processing: Ubiquitination & Proteasome degradation		1	0	0.01		3.322	0.01	2.05E-17		0.871787405	2.12E-17			0				174.4		103.7	194.1	344.5
FALSE	High	Master Protein	Q96DE5	Anaphase-promoting complex subunit 16 [OS=Homo sapiens]	0.005	3.364	11	1	5	1	110	11.7	4.97	0	1	protein metabolism;other metabolic processes;other biological processes	cytosol;nucleus;other cell component		Pf17256	119504	ENSG00000166295	ANAPC16	hsa:119504; Q96DE5	Separation of Sister Chromatids; Autodegradation of Cdh1 by Cdh1:APC/C; APC/C:Cdc20 mediated degradation of Securin; APC/C:Cdh1 mediated degradation of Cdc20 and other APC/C:Cdh1 targeted proteins in late mitosis/early G1; Cdc20:Phospho-APC/C mediated degradation of Cyclin A; Assembly of the pre-replicative complex; CDK-mediated phosphorylation and removal of Cdc6; Inactivation of APC/C via direc…		17	0	0.01	0.01	0.01	0.01	2.05E-17	2.15E-17	1.90E-17	2.12E-17							307.8	107.1	100.5	216.5
FALSE	High	Master Protein	Q9UJX6	Anaphase-promoting complex subunit 2 [OS=Homo sapiens]	0	17.252	6	4	13	4	822	93.8	5.22	21.18	4	cell cycle OR cell proliferation;cell organization and biogenesis;protein metabolism;other metabolic processes;developmental processes;other biological processes	cytosol;nucleus	other molecular function	Pf00888, Pf08672	29882	ENSG00000176248	ANAPC2	hsa:29882; Q5VSG1; Q96DG5; Q96GG4; Q9P2E1; Q9UJX6	Separation of Sister Chromatids; Senescence-Associated Secretory Phenotype (SASP); Antigen processing: Ubiquitination & Proteasome degradation; Autodegradation of Cdh1 by Cdh1:APC/C; APC/C:Cdc20 mediated degradation of Securin; APC/C:Cdh1 mediated degradation of Cdc20 and other APC/C:Cdh1 targeted proteins in late mitosis/early G1; Cdc20:Phospho-APC/C mediated degradation of Cyclin A; Assembly of…		18	0	0.01	0.03	0.01	0.01	2.05E-17	0.005437992	1.90E-17	2.12E-17		0				6	195.2	221.5	205.9	199.5
FALSE	High	Master Protein	Q9UJX4	Anaphase-promoting complex subunit 5 [OS=Homo sapiens]	0	12.912	5	4	9	4	755	85	6.87	11.55	4	protein metabolism;other metabolic processes;other biological processes	cytosol;cytoskeleton;nucleus	other molecular function	Pf12862, Pf21371	51433	ENSG00000089053	ANAPC5	E9PFB2; hsa:51433; Q8N4H7; Q9BQD4; Q9UJX4	Separation of Sister Chromatids; Cdc20:Phospho-APC/C mediated degradation of Cyclin A; Inactivation of APC/C via direct inhibition of the APC/C complex; APC-Cdc20 mediated degradation of Nek2A; Antigen processing: Ubiquitination & Proteasome degradation; Autodegradation of Cdh1 by Cdh1:APC/C; APC/C:Cdc20 mediated degradation of Securin; APC/C:Cdh1 mediated degradation of Cdc20 and other APC/C:Cdh…		18	0	0.01	0.01	0.01	0.01	2.05E-17	2.15E-17	1.90E-17	2.12E-17							191.3	156.4	103.4	189.7
FALSE	High	Master Protein	Q9UJX3	Anaphase-promoting complex subunit 7 [OS=Homo sapiens]	0	58.421	33	16	80	16	565	63.1	5.72	114.13	16	protein metabolism;other metabolic processes;developmental processes;other biological processes	cytosol;cytoskeleton;nucleus;other cell component	other molecular function	Pf13181, Pf13432		ENSG00000196510	ANAPC7	Q96AC4; Q96GF4; Q9BU24; Q9NT16; Q9UJX3	Antigen processing: Ubiquitination & Proteasome degradation; Separation of Sister Chromatids; Autodegradation of Cdh1 by Cdh1:APC/C; APC/C:Cdc20 mediated degradation of Securin; APC/C:Cdh1 mediated degradation of Cdc20 and other APC/C:Cdh1 targeted proteins in late mitosis/early G1; Cdc20:Phospho-APC/C mediated degradation of Cyclin A; Assembly of the pre-replicative complex; CDK-mediated phospho…		18	0	0.01	0.01	0.01	0.01	2.05E-17	2.15E-17	1.90E-17	2.12E-17							70.2	44.1	42	70
FALSE	High	Master Protein	P16157	Ankyrin-1 [OS=Homo sapiens]	0	108.801	19	29	74	27	1881	206.1	6.01	82.83	29	cell organization and biogenesis;transport;signal transduction;other biological processes	plasma membrane;other membranes;cytosol;cytoskeleton;ER/Golgi;other cell component	cytoskeletal activity;other molecular function	Pf00023, Pf00531, Pf00791, Pf17809	286	ENSG00000029534	ANK1	A0PJN8; A6NJ23; E5RFL7; hsa:286; O43400; P16157; Q13768; Q53ER1; Q59FP2; Q8N604; Q99407	COPI-mediated anterograde transport; CHL1 interactions; Neurofascin interactions; Interaction between L1 and Ankyrins; NrCAM interactions		5	2	5.03	9.898	0.282	0.536	0.298606508	0.18503926	0.549196994	0.913033177	210.54	104.27	413.12	0	42.4	48.8	66.8	34.3	34.4	63.3	15	16.6
FALSE	High	Master Protein	Q12955	Ankyrin-3 [OS=Homo sapiens]	0	33.395	3	11	18	9	4377	480.1	6.49	10.24	11	cell cycle OR cell proliferation;cell organization and biogenesis;transport;developmental processes;signal transduction;other biological processes	plasma membrane;other membranes;cytosol;cytoskeleton;ER/Golgi;other cytoplasmic organelle;other cell component	cytoskeletal activity;other molecular function	Pf00531, Pf00791, Pf12796, Pf17809	288	ENSG00000151150	ANK3	B1AQT2; B4DIL1; E9PE32; hsa:288; Q12955; Q13484; Q5CZH9; Q5VXD5; Q7Z3G4; Q9H0P5	COPI-mediated anterograde transport; Interaction between L1 and Ankyrins		2	0	2.672	1.171	0.311	0.01	0.892862319	0.90639021	0.562005281	2.12E-17	0	0	0		28.4	51.1	46.8	328.4	422.2	54	13.9
FALSE	High	Master Protein	Q9P2R3	Rabankyrin-5 [OS=Homo sapiens]	0	90.234	23	20	103	20	1169	128.3	6.1	151.46	20	cell organization and biogenesis;transport;other biological processes	other membranes;cytosol;other cytoplasmic organelle;other cell component	other molecular function	Pf00023, Pf00651, Pf01363, Pf12796, Pf13637	51479	ENSG00000185722	ANKFY1	A8KA65; hsa:51479; Q5RKV4; Q9P2R3; Q9ULG5	RHOD GTPase cycle		1	0	1.738	2.152	1.097	0.01	0.529390969	0.788185879	0.99374637	2.12E-17	91.22	45.66	49.64		31.1	111.9	179.1	61.1	62.4	168.2	43.9
FALSE	High	Master Protein	Q8IWZ3	Ankyrin repeat and KH domain-containing protein 1 [OS=Homo sapiens]	0	93.954	13	25	100	15	2542	269.3	5.73	123.46	25	stress response	other cell component		Pf00013, Pf12796	404734; 54882	ENSG00000131503	ANKHD1	A6NH85; hsa:404734; hsa:54882; Q149P2; Q8IWZ2; Q8IWZ3; Q8WY90; Q96G77; Q96GK0; Q9H2U0; Q9HA95; Q9NWG4; Q9UPR7			0	9	4.123	0.658	0.335	0.417	0.225463052	0.933437656	0.91241122	0.914898928	0	100.68	320.52	35.09	122.9	87.4	92.3	128.6	136.4	89.5	6.5	19.7
FALSE	High	Master Protein	Q86XL3	Ankyrin repeat and LEM domain-containing protein 2 [OS=Homo sapiens]	0	75.649	28	19	97	19	938	104.1	7.09	85.93	19	cell cycle OR cell proliferation;cell organization and biogenesis;developmental processes;other biological processes	other membranes;ER/Golgi	enzyme regulator activity;other molecular function	Pf00023, Pf01693, Pf03020	23141	ENSG00000176915	ANKLE2	A8KAG3; B3KN97; B3KSF8; hsa:23141; O75176; Q6P6A5; Q86XL3; Q8TAZ9; Q96DH4	RHOG GTPase cycle; RAC2 GTPase cycle; Initiation of Nuclear Envelope (NE) Reformation		3	0	8.21	7.646	7.458	11.914	0.198747496	0.145799249	0.176121869	0.058670678	0	0	133.39	0	33.5	35.8	160.5	184.4	192.5	121.3	122.1	33.8
FALSE	High	Master Protein	Q8IV38	Ankyrin repeat and MYND domain-containing protein 2 [OS=Homo sapiens]	0	30.755	22	9	40	9	441	49.3	6.25	31.81	9		other cell component	other molecular function	Pf01753, Pf12796	57037	ENSG00000106524	ANKMY2	A4D124; hsa:57037; Q659G1; Q8IV38; Q96BL3			0	0		2.778	52.521	3.317		0.549955963	0.005707729	0.404282289		1123.78	0	0	118.7	164.6	52.3	69.2	66.3	47.1	146	359.5
FALSE	High	Master Protein	O75179	Ankyrin repeat domain-containing protein 17 [OS=Homo sapiens]	0	88.495	11	23	112	13	2603	274.1	6.52	135.13	23	stress response;developmental processes;other biological processes	other membranes;nucleus;other cell component	other molecular function	Pf00013, Pf12796	26057	ENSG00000132466	ANKRD17	E7EUV3; G5E964; hsa:26057; O75179; Q6PJ85; Q6PK85; Q6PKA2; Q86XI3; Q8NDR5; Q96I86; Q9H288; Q9H6J9			0	0	0.01	0.01	0.01	0.01	2.05E-17	2.15E-17	1.90E-17	2.12E-17							284.1	40.1	49.6	288.1
FALSE	High	Master Protein	Q5VYY1	Ankyrin repeat domain-containing protein 22 [OS=Homo sapiens]	0	12.236	16	3	10	3	191	21.8	8.84	16.49	3				Pf12796	118932	ENSG00000152766	ANKRD22	B2R9Y7; hsa:118932; Q5VYY1; Q8WU06			0	0	0.01	0.01	1.59		2.05E-17	2.15E-17	0.881987078				0				53.3	443.4	439.4		222.9
FALSE	High	Master Protein	O15084	Serine/threonine-protein phosphatase 6 regulatory ankyrin repeat subunit A [OS=Homo sapiens]	0	47.66	13	9	31	8	1053	112.9	6.25	38.42	9		cytosol;nucleus		Pf00023, Pf12796	23243	ENSG00000206560	ANKRD28	B4DES5; hsa:23243; O15084; Q1WWL4; Q29RW6; Q3B857; Q6ULS0; Q6ZT57	Telomere Extension By Telomerase; COPII-mediated vesicle transport		2	1	0.01	0.01	0.01	1.447	2.05E-17	2.15E-17	1.90E-17	0.993271655				0			151.3	172.8	198.3	158.7		73.4
FALSE	High	Master Protein	Q53RE8	Ankyrin repeat domain-containing protein 39 [OS=Homo sapiens]	0.005	3.511	6	1	1	1	183	19.6	6.89	0	1				Pf12796	51239	ENSG00000213337	ANKRD39	hsa:51239; Q53RE8; Q59FU2; Q8N5X5; Q9P0S5			0	0	0.01			0.01	2.05E-17			2.12E-17							448.5			302.8
FALSE	High	Master Protein	Q6AI12	Ankyrin repeat domain-containing protein 40 [OS=Homo sapiens]	0.001	5.023	6	2	2	2	368	41.1	4.97	1.81	2				Pf13637	91369	ENSG00000154945	ANKRD40	hsa:91369; Q6AI12; Q96E32			0	0	0.01	0.01	0.01	0.01	2.05E-17	2.15E-17	1.90E-17	2.12E-17							185.7	101.3	137.8	165.4
FALSE	High	Master Protein	Q8N8A2	Serine/threonine-protein phosphatase 6 regulatory ankyrin repeat subunit B [OS=Homo sapiens]	0	7.573	4	3	5	2	993	107.5	6.3	6.31	3				Pf12796	91526	ENSG00000065413	ANKRD44	hsa:91526; Q53SL9; Q6P480; Q86VL5; Q8IZ72; Q8N8A2; Q9UFA4			0	0	2.225	0.01	0.01	0.01	0.907892153	2.15E-17	1.90E-17	2.12E-17	0				22.9		188	148.7	194.9	316.1
FALSE	High	Master Protein	Q9ULJ7	Ankyrin repeat domain-containing protein 50 [OS=Homo sapiens]	0	94.056	22	25	62	25	1429	155.8	6.6	74.82	25	transport	other cytoplasmic organelle		Pf12796	57182	ENSG00000151458	ANKRD50	A8K4V3; B4DHJ6; E9PDW0; hsa:57182; Q6N064; Q6ZSE6; Q9ULJ7			0	0	2.327	5.321		2.196	0.572379729	0.462718645		0.555723536	1.49	0		13.07	34.1	269.9	254	92.1	34.9	218.5	6	58.4
FALSE	High	Master Protein	Q8NB46	Serine/threonine-protein phosphatase 6 regulatory ankyrin repeat subunit C [OS=Homo sapiens]	0.001	5.982	2	2	4	2	1076	115	6.48	3.92	2				Pf00023, Pf12796	283373	ENSG00000139645	ANKRD52	A6NE79; B1Q2K2; hsa:283373; Q8NB46			0	0	0.01	0.01	0.01	0.01	2.05E-17	2.15E-17	1.90E-17	2.12E-17							73.1	390.4	205.9	207.2
FALSE	High	Master Protein	Q6NXT1	Ankyrin repeat domain-containing protein 54 [OS=Homo sapiens]	0	6.706	5	1	3	1	300	32.5	6.28	8.67	1	transport;other biological processes	nucleus;other cell component	enzyme regulator activity;other molecular function	Pf00023, Pf12796	129138	ENSG00000100124	ANKRD54	hsa:129138; Q6NXT1; Q6ZSB1; Q9UGV1			0	0	0.01		0.01		2.05E-17		1.90E-17								449.7		236.3
FALSE	High	Master Protein	Q8N8V4	Ankyrin repeat and SAM domain-containing protein 4B [OS=Homo sapiens]	0.001	5.59	4	2	5	2	417	46.6	5.1	1.65	2	cell organization and biogenesis;stress response;other biological processes	plasma membrane;other membranes;ER/Golgi;other cell component		Pf00536, Pf12796	257629	ENSG00000175311; ENSG00000284290	ANKS4B	hsa:257629; Q8N8V4			0	0		100	7.703			2.15E-17	0.463517237			0	0		129.1	405.8	8.7	21.2	17.8	11.9	52.2	303.5
FALSE	High	Master Protein	Q9H8Y5	tRNA endonuclease ANKZF1 [OS=Homo sapiens]	0	30.916	15	9	19	9	726	80.9	8.41	17.34	9	cell organization and biogenesis;protein metabolism;other metabolic processes;stress response	other cell component	other molecular function	Pf00023, Pf18716, Pf18826	55139	ENSG00000163516	ANKZF1	hsa:55139; Q9H8Y5; Q9NVZ4			0	0	0.01	0.01	1.203	0.01	2.05E-17	2.15E-17	0.990999723	2.12E-17			28.94				205.9	267	319.4	243.7	98.4
FALSE	High	Master Protein	Q9NQW6	Anillin [OS=Homo sapiens]	0	134.496	33	34	365	34	1124	124.1	8.07	473.66	34	cell cycle OR cell proliferation;cell organization and biogenesis;other biological processes	cytosol;cytoskeleton;nucleus;other cell component	cytoskeletal activity	Pf00169, Pf08174, Pf16018	54443	ENSG00000011426	ANLN	hsa:54443; Q5CZ78; Q6NSK5; Q9H8Y4; Q9NQW6; Q9NVN9; Q9NVP0	RHOC GTPase cycle; RHOA GTPase cycle; RHOB GTPase cycle		3	0	0.294	0.919	0.568	0.468	0.947118504	0.744003921	0.887042483	0.778080286	33.06	46.62	70.73	61.39	5.5	23.7	125.9	80.1	99.3	132.4	11.1	28.3
FALSE	High	Master Protein	Q5XXA6	Anoctamin-1 [OS=Homo sapiens]	0	37.652	13	12	30	12	986	114	8.54	33.55	12	cell organization and biogenesis;stress response;transport;developmental processes;signal transduction;other biological processes	plasma membrane;other membranes;nucleus;other cell component	signal transduction activity or receptor binding;transporter activity;other molecular function	Pf04547, Pf16178	55107	ENSG00000131620	ANO1	A0A2H4Y9B2; A8KAM3; E9PNA7; hsa:55107; Q5XXA6; Q8IYY8; Q8N7V3	Stimuli-sensing channels; Induction of Cell-Cell Fusion		2	0		0.062	0.619			0.039565519	0.909713779			0	0			125.7		84.8	97.4	19.2	4.6	106.3
FALSE	High	Master Protein	Q9NW15	Anoctamin-10 [OS=Homo sapiens]	0	14.941	9	5	13	4	660	76.3	7.4	15.14	5	transport	plasma membrane;other membranes;other cell component	transporter activity	Pf04547	55129	ENSG00000160746	ANO10	A8K8K3; A8MV74; B3KTZ1; B3KY93; B4DJ83; B4DNK2; B7WP12; C9JHS1; hsa:55129; Q8IXX9; Q9NW15	Stimuli-sensing channels; Induction of Cell-Cell Fusion		2	0	1.035	0.216	0.01	0.12	0.869383669	0.375861211	1.90E-17	0.385536521	0	0		0	189.7	37.2	184.8	174.3	179.9	209.6		25
FALSE	High	Master Protein	Q4KMQ2	Anoctamin-6 [OS=Homo sapiens]	0	30.99	10	8	42	8	910	106.1	7.77	51.6	8	cell organization and biogenesis;stress response;transport;signal transduction;other biological processes	plasma membrane;other membranes;cytosol	transporter activity;other molecular function	Pf04547, Pf16178	196527	ENSG00000177119	ANO6	A6NNM6; B9EGG0; E7ENK4; E9PB30; E9PCT2; hsa:196527; Q4KMQ2; Q8N3Q2	Neutrophil degranulation; Stimuli-sensing channels; Induction of Cell-Cell Fusion		3	0	18.08	0.01	22.491	12.539	0.160089333	2.15E-17	0.07916312	0.198521115	0		1345.53	0	20		16.6	15.3	19.2	14.5	889.2	13.7
FALSE	High	Master Protein	P39687	Acidic leucine-rich nuclear phosphoprotein 32 family member A [OS=Homo sapiens]	0	60.617	40	12	350	8	249	28.6	4.09	670.42	12	transport;signal transduction;other biological processes	ER/Golgi;nucleus;other cell component	other molecular function	Pf14580	8125	ENSG00000140350	ANP32A	B2R6T4; hsa:8125; P39687; Q53FK4; Q5J8L8; Q7M4N6	HuR (ELAVL1) binds and stabilizes mRNA		1	4	0.207	0.084	0.092	0.077	0.923842143	0.196046776	0.732171197	0.586208798	17.93	108.52	9.64	16.01	6.5	7.4	190.3	246.7	248.1	172.4	8.9	3.2
FALSE	High	Master Protein	Q92688	Acidic leucine-rich nuclear phosphoprotein 32 family member B [OS=Homo sapiens]	0	57.888	33	9	340	5	251	28.8	4.06	604.33	9	cell organization and biogenesis;developmental processes;other biological processes	nucleus;other cell component	other molecular function	Pf12799	10541	ENSG00000136938	ANP32B	B2R9C7; hsa:10541; O00655; P78458; P78459; Q92688			0	0	0.122	0.183	0.057	0.051	0.844351506	0.743818127	0.483061139	0.352011475	0.2	124.93	0	12.15	2.4	36.1	208.5	163.3	164.4	231.7	1.1	27.5
FALSE	High	Master Protein	Q9BTT0	Acidic leucine-rich nuclear phosphoprotein 32 family member E [OS=Homo sapiens]	0	11.523	9	2	41	2	268	30.7	3.85	96.14	2	cell organization and biogenesis;protein metabolism;other metabolic processes;other biological processes	nucleus;other cell component	enzyme regulator activity;other molecular function	Pf14580	81611	ENSG00000143401	ANP32E	B4E0I6; E9PEA6; hsa:81611; Q5TB18; Q5TB20; Q8N1S4; Q8WWW9; Q9BTT0			0	0	0.01	0.01	0.01	0.01	2.05E-17	2.15E-17	1.90E-17	2.12E-17							240.4	175.6	204.3	293.2
FALSE	High	Master Protein	P15144	Aminopeptidase N [OS=Homo sapiens]	0	130.075	31	27	156	27	967	109.5	5.48	223.11	27	protein metabolism;other metabolic processes;developmental processes;other biological processes	non-structural extracellular;plasma membrane;other membranes;ER/Golgi;other cell component	other molecular function	Pf01433, Pf11838, Pf17900	290	ENSG00000166825	ANPEP	hsa:290; P15144; Q16728; Q6GT90; Q8IUK3; Q8IVH3; Q9UCE0	Neutrophil degranulation; Metabolism of Angiotensinogen to Angiotensins		2	0	0.726	1.506	1.726		0.727981832	0.959706699	0.999809966		0	0	0		49.1	89	9.9	20.3	5.4	18.2	33.7	67.9
FALSE	High	Master Protein	P58335	Anthrax toxin receptor 2 [OS=Homo sapiens]	0	13.444	10	4	8	4	489	53.6	7.46	8.49	4		non-structural extracellular;plasma membrane;other membranes;ER/Golgi;other cytoplasmic organelle;other cell component	other molecular function	Pf00092, Pf05586, Pf05587	118429	ENSG00000163297	ANTXR2	hsa:118429; P58335; Q4W5H6; Q59E98; Q5JPE9; Q86UI1; Q8N4J8; Q8NB13; Q96NC7			0	0	0.01	0.01	2.502	0.377	2.05E-17	2.15E-17	0.979657139	0.435725395			0	0			428.1	14.4	81.2	377.7	64.1	39.2
FALSE	High	Master Protein	P04083	Annexin A1 [OS=Homo sapiens]	0	181.285	61	22	826	22	346	38.7	7.02	1773.68	22	cell organization and biogenesis;protein metabolism;other metabolic processes;stress response;transport;signal transduction;other biological processes	non-structural extracellular;plasma membrane;other membranes;cytosol;cytoskeleton;nucleus;other cytoplasmic organelle;other cell component	signal transduction activity or receptor binding;enzyme regulator activity;other molecular function	Pf00191	301	ENSG00000135046	ANXA1	B5BU38; hsa:301; P04083	Smooth Muscle Contraction; G alpha (q) signalling events; G alpha (i) signalling events; Interleukin-4 and Interleukin-13 signaling; Formyl peptide receptors bind formyl peptides and many other ligands		5	0	0.264	0.124	0.026	0.144	0.805949274	0.448666679	0.162977897	0.925785418	75.31	96.19	129.48	143.53	19.5	31.6	127.8	317.6	310.5	123.9	4.5	6.7
FALSE	High	Master Protein	Q9UJ72	Annexin A10 [OS=Homo sapiens]	0	43.82	30	9	35	9	324	37.3	5.33	59.17	9		plasma membrane;other membranes;nucleus;other cell component	other molecular function	Pf00191	11199	ENSG00000109511	ANXA10	hsa:11199; Q96IQ5; Q9UJ72; Q9UJV4			0	0		0.741	1.808			0.736974681	0.387917128			0	0		169.3	24.1	16.9	375.5	360.8	1.4	171.8	15.3
FALSE	High	Master Protein	P50995	Annexin A11 [OS=Homo sapiens]	0	101.938	38	19	399	18	505	54.4	7.65	729.25	19	cell cycle OR cell proliferation;transport;other biological processes	plasma membrane;other membranes;cytosol;cytoskeleton;nucleus;other cytoplasmic organelle;other cell component	other molecular function	Pf00191	311	ENSG00000122359	ANXA11	B4DVE7; hsa:311; P50995			0	1	1.107	0.085	0.096	0.649	0.112427847	0.202879272	0.754379368	0.274550573	162.87	88.96	66.74	386.17	29.2	13	121.4	182.3	215	136.7	3.7	22
FALSE	High	Master Protein	P27216	Annexin A13 [OS=Homo sapiens]	0	6.886	6	2	32	1	316	35.4	5.6	53.42	2	other biological processes	plasma membrane;other membranes;ER/Golgi;nucleus;other cell component	other molecular function	Pf00191	312	ENSG00000104537	ANXA13	hsa:312; P27216; Q9BQR5			0	0	3.067	0.01	0.01	0.01	0.89427509	2.15E-17	1.90E-17	2.12E-17	0				242.5		79.1	140.9	128.8	90.4
FALSE	High	Master Protein	P07355	Annexin A2 [OS=Homo sapiens]	0	226.172	66	29	1507	29	339	38.6	7.75	2405.18	29	cell adhesion;cell organization and biogenesis;RNA metabolism OR transcription;other metabolic processes;transport;developmental processes;other biological processes	non-structural extracellular;extracellular matrix;plasma membrane;other membranes;cytosol;nucleus;other cytoplasmic organelle;other cell component	enzyme regulator activity;cytoskeletal activity;other molecular function	Pf00191	302	ENSG00000182718	ANXA2	hsa:302; P07355; Q567R4; Q6N0B3; Q8TBV2; Q96DD5; Q9UDH8	Neutrophil degranulation; Gene and protein expression by JAK-STAT signaling after Interleukin-12 stimulation; Turbulent (oscillatory, disturbed) flow shear stress activates signaling by PIEZO1 and integrins in endothelial cells; Smooth Muscle Contraction; Dissolution of Fibrin Clot		5	0	0.177	0.234	0.05	0.066	0.989420244	0.90639021	0.41765757	0.496894167	126.98	69.09	101.71	104.14	21.5	47.5	144.4	207.8	205.2	141.4	6.1	11.9
FALSE	High	Master Protein	P12429	Annexin A3 [OS=Homo sapiens]	0	68.514	46	16	208	16	323	36.4	5.92	309.61	16	stress response;transport;developmental processes;other biological processes	plasma membrane;other membranes;nucleus;other cell component	enzyme regulator activity;other molecular function	Pf00191	306	ENSG00000138772	ANXA3	B2R9W6; hsa:306; P12429; Q6LET2			0	0	1.467	0.166	0.018		0.925129458	0.670227621	0.087685748		0	88.25	0		9.5	11.6	2.8	510.5	539.6	3.1	0.4	1.5
FALSE	High	Master Protein	P09525	Annexin A4 [OS=Homo sapiens]	0	127.95	57	24	520	22	319	35.9	6.13	844.86	24	signal transduction;other biological processes	plasma membrane;other membranes;nucleus;other cell component	enzyme regulator activity;other molecular function	Pf00191	307	ENSG00000196975	ANXA4	B4DDF9; hsa:307; P09525; Q6LES2; Q96F33; Q9BWK1			0	2	0.268	0.21	0.03	0.254	0.798388817	0.840258045	0.208942234	0.806081148	133.89	85.33	144.14	80.28	8.2	35.5	63	192	201.6	59	11.5	12.3
FALSE	High	Master Protein	P08758	Annexin A5 [OS=Homo sapiens]	0	81.293	51	18	516	16	320	35.9	5.05	847.69	18	stress response;signal transduction;other biological processes	non-structural extracellular;plasma membrane;other membranes;cytosol;other cell component	enzyme regulator activity;other molecular function	Pf00191	308	ENSG00000164111	ANXA5	D3DNW7; hsa:308; P08758; Q6FHB3; Q6FI16; Q8WV69; Q9UDH9	Platelet degranulation		1	0	0.953	0.187	0.313	0.011	0.153796183	0.756408172	0.718165976	0.008718001	1012.03	0	145.13	0	15.1	1.3	163.4	150	151	157	12.9	0.1
FALSE	High	Master Protein	P08133	Annexin A6 [OS=Homo sapiens]	0	172.797	56	35	402	35	673	75.8	5.6	639.63	35	transport;signal transduction;other biological processes	plasma membrane;other membranes;mitochondrion;other cytoplasmic organelle;other cell component	transporter activity;other molecular function	Pf00191	309	ENSG00000197043	ANXA6	B7Z8A7; D3DQH4; E9PGK1; hsa:309; P08133; Q6ZT79	Smooth Muscle Contraction		1	0	0.949	0.934	1.353	0.641	0.154718201	0.775732119	0.597159663	0.280872587	225.71	0	128.34	127.9	32.7	49.3	258.8	27.4	26.8	256.1	18.4	45.4
FALSE	High	Master Protein	P20073	Annexin A7 [OS=Homo sapiens]	0	85.126	34	16	256	16	488	52.7	5.68	455.58	16	other metabolic processes;other biological processes	plasma membrane;other membranes;ER/Golgi;nucleus;other cell component	signal transduction activity or receptor binding;other molecular function	Pf00191	310	ENSG00000138279	ANXA7	hsa:310; P20073; Q5F2H3; Q5T0M6; Q5T0M7			0	0	0.01	0.251	0.01	3.284	2.05E-17	0.856219256	1.90E-17	0.019650623		850.33		0		40.7	168.5	216.9	228.8	158.8		37.2
FALSE	High	Master Protein	O76027	Annexin A9 [OS=Homo sapiens]	0	45.01	41	12	30	12	345	38.3	5.77	53.51	12	cell adhesion;cell-cell signaling;signal transduction	plasma membrane;other membranes;cytosol;nucleus;other cell component	other molecular function	Pf00191	8416	ENSG00000143412	ANXA9	hsa:8416; O76027; Q5SZF1; Q6FI55; Q9BS00; Q9HBJ6			0	0	0.01	1.537	0.01		2.05E-17	0.709704774	1.90E-17			81.7				108.3	169.3	281.5	316.5	159.5		68.7
FALSE	High	Master Protein	Q63HQ0	AP-1 complex-associated regulatory protein [OS=Homo sapiens]	0.01	2.818	3	1	2	1	302	34.3	4.87	3.81	1	cell adhesion;transport;other biological processes	cytosol;ER/Golgi;other cytoplasmic organelle	cytoskeletal activity;other molecular function	Pf15745	55435	ENSG00000138660	AP1AR	B2RCV7; hsa:55435; Q63HQ0; Q96GG6; Q9H0V0; Q9P1L4			0	0	0.164	0.362	0.117	0.183	0.210997981	0.359004652	0.198748259	0.240082335	0	0	0	0	28.7	46.3	175.2	127.9	169.6	135	19.9	24.7
FALSE	High	Master Protein	Q10567	AP-1 complex subunit beta-1 [OS=Homo sapiens]	0	136.019	34	31	506	14	949	104.5	5.06	780.37	31	cell organization and biogenesis;transport;developmental processes	other membranes;cytosol;ER/Golgi;other cytoplasmic organelle;other cell component	other molecular function	Pf01602, Pf02883, Pf09066	162	ENSG00000100280	AP1B1	C9JRD1; F8WDL0; hsa:162; P78436; Q10567; Q20WL3; Q86X54	MHC class II antigen presentation; Lysosome Vesicle Biogenesis; Golgi Associated Vesicle Biogenesis; Nef mediated downregulation of MHC class I complex cell surface expression		4	0	0.01	0.126	0.01	0.01	2.05E-17	0.300605649	1.90E-17	2.12E-17		0				1	150.4	154.2	154.2	159.5
FALSE	High	Master Protein	O43747	AP-1 complex subunit gamma-1 [OS=Homo sapiens]	0	88.122	29	23	274	22	822	91.3	6.8	293.29	23	cell organization and biogenesis;transport;other biological processes	other membranes;cytosol;ER/Golgi;other cytoplasmic organelle;other cell component	cytoskeletal activity;other molecular function	Pf01602, Pf02883	164	ENSG00000166747	AP1G1	hsa:164; O43747; O75709; O75842; Q9UG09; Q9Y3U4	MHC class II antigen presentation; Lysosome Vesicle Biogenesis; Golgi Associated Vesicle Biogenesis; Nef mediated downregulation of MHC class I complex cell surface expression		4	1	1.291	0.492	0.562	0.749	0.350105593	0.804423167	0.576983641	0.391084344	133.78	71.27	746.18	3.79	15.1	11.4	97.8	123.4	125.2	104.7	4.3	9.9
FALSE	High	Master Protein	O75843	AP-1 complex subunit gamma-like 2 [OS=Homo sapiens]	0	25.437	9	7	35	6	785	87.1	6.55	36.07	7	transport	other membranes;ER/Golgi;other cytoplasmic organelle	other molecular function	Pf01602, Pf02883	8906	ENSG00000213983	AP1G2	D3DS51; hsa:8906; O75504; O75843	Lysosome Vesicle Biogenesis		1	0	0.433	0.182	0.01	0.095	0.943263554	0.431991796	1.90E-17	0.272003084	642.58	0		0	15.5	27.7	198.9	218.3	225.2	158.9		12.4
FALSE	High	Master Protein	Q9BXS5	AP-1 complex subunit mu-1 [OS=Homo sapiens]	0	69.56	42	15	159	11	423	48.6	7.3	221.26	15	cell organization and biogenesis;transport	plasma membrane;other membranes;cytosol;ER/Golgi;other cytoplasmic organelle;other cell component	other molecular function	Pf00928, Pf01217	8907	ENSG00000072958	AP1M1	hsa:8907; Q4TTY5; Q9BXS5	Neutrophil degranulation; MHC class II antigen presentation; Golgi Associated Vesicle Biogenesis; Lysosome Vesicle Biogenesis; Nef mediated downregulation of MHC class I complex cell surface expression		5	4	1.699	3.508		0.542	0.310086175	0.155630705		0.754371136	104.89	216.54		20.15	191	70.8	139.3	81.1	84.3	103.4	3.6	10.9
FALSE	High	Master Protein	Q9Y6Q5	AP-1 complex subunit mu-2 [OS=Homo sapiens]	0	46.175	33	13	69	9	423	48.1	8.22	74.16	13	transport;other biological processes	other membranes;cytosol;ER/Golgi;other cytoplasmic organelle;other cell component	other molecular function	Pf00928, Pf01217	10053	ENSG00000129354	AP1M2	B2RDV5; hsa:10053; Q9BSI8; Q9Y6Q5	MHC class II antigen presentation; Lysosome Vesicle Biogenesis; Golgi Associated Vesicle Biogenesis; Nef mediated downregulation of MHC class I complex cell surface expression		4	0	0.496	0.24	0.083	0.224	0.972491849	0.649258908	0.553651454	0.751279727	0	106.66	0	0	33.4	77	82	226.4	295.4	100.1	17	24.7
FALSE	High	Master Protein	P61966	AP-1 complex subunit sigma-1A [OS=Homo sapiens]	0	23.356	30	5	47	3	158	18.7	5.73	83.07	5	cell organization and biogenesis;transport;other biological processes	other membranes;cytosol;ER/Golgi;other cytoplasmic organelle;other cell component	other molecular function	Pf01217	1174	ENSG00000106367	AP1S1	B2R5D8; hsa:1174; P61966; P82267; Q00382; Q53YA7; Q9BTN4; Q9UDW9	Lysosome Vesicle Biogenesis; MHC class II antigen presentation; Golgi Associated Vesicle Biogenesis; Nef mediated downregulation of MHC class I complex cell surface expression		4	2	0.01	0.01	0.01	0.01	2.05E-17	2.15E-17	1.90E-17	2.12E-17							232.9	222.4	222.4	219.4
FALSE	High	Master Protein	P56377	AP-1 complex subunit sigma-2 [OS=Homo sapiens]	0	8.603	20	3	20	1	157	18.6	5.47	16.62	3	cell organization and biogenesis;transport	other membranes;cytosol;ER/Golgi;other cytoplasmic organelle;other cell component	other molecular function	Pf01217	8905	ENSG00000182287	AP1S2	B4DSU4; hsa:8905; O95326; P56377; Q9H2N6	Golgi Associated Vesicle Biogenesis; MHC class II antigen presentation; Lysosome Vesicle Biogenesis; Nef mediated downregulation of MHC class I complex cell surface expression		4	0	0.01	0.01		0.01	2.05E-17	2.15E-17		2.12E-17							138.9	217.3		279
FALSE	High	Master Protein	Q96PC3	AP-1 complex subunit sigma-3 [OS=Homo sapiens]	0.001	5.052	10	2	12	1	154	18.3	6.79	14.61	2	cell organization and biogenesis;transport;other biological processes	other membranes;cytosol;ER/Golgi;other cytoplasmic organelle;other cell component	other molecular function	Pf01217	130340	ENSG00000152056	AP1S3	B4DQZ1; hsa:130340; Q8WTY1; Q96DD1; Q96PC3	Lysosome Vesicle Biogenesis; MHC class II antigen presentation; Golgi Associated Vesicle Biogenesis; Nef mediated downregulation of MHC class I complex cell surface expression		4	0	0.01	0.01	0.01		2.05E-17	2.15E-17	1.90E-17								139.9	335.5	264.2
FALSE	High	Master Protein	O95782	AP-2 complex subunit alpha-1 [OS=Homo sapiens]	0	139.443	37	32	333	25	977	107.5	7.03	485.6	32	transport;other biological processes	plasma membrane;other membranes;cytosol;ER/Golgi;other cytoplasmic organelle;other cell component	signal transduction activity or receptor binding;other molecular function	Pf01602, Pf02296, Pf02883	160	ENSG00000196961	AP2A1	hsa:160; O95782; Q96CI7; Q96PP6; Q96PP7; Q9H070	Potential therapeutics for SARS; Recycling pathway of L1; MHC class II antigen presentation; Cargo recognition for clathrin-mediated endocytosis; WNT5A-dependent internalization of FZD4; EPH-ephrin mediated repulsion of cells; LDL clearance; Trafficking of GluR2-containing AMPA receptors; Nef Mediated CD4 Down-regulation; Retrograde neurotrophin signalling; Nef Mediated CD8 Down-regulation; WNT5A…		14	7	0.888	1.778	1.141	0.717	0.472172283	0.11284354	0.359481792	0.432548724	92.41	101.75	114.8	92.62	51.3	150.5	149.8	163.6	165.9	150.6	17.5	44.5
FALSE	High	Master Protein	O94973	AP-2 complex subunit alpha-2 [OS=Homo sapiens]	0	117.412	29	25	202	18	939	103.9	6.96	327.35	25	transport	plasma membrane;other membranes;cytosol;other cytoplasmic organelle;other cell component	other molecular function	Pf01602, Pf02296, Pf02883	161	ENSG00000183020	AP2A2	hsa:161; O75403; O94973; Q53ET1; Q96SI8	Potential therapeutics for SARS; Recycling pathway of L1; MHC class II antigen presentation; Neutrophil degranulation; Cargo recognition for clathrin-mediated endocytosis; WNT5A-dependent internalization of FZD4; EPH-ephrin mediated repulsion of cells; LDL clearance; Nef Mediated CD4 Down-regulation; Retrograde neurotrophin signalling; Nef Mediated CD8 Down-regulation; WNT5A-dependent internaliza…		14	0	1.893	2.25	2.154	0.01	0.379220076	0.558874365	0.606838151	2.12E-17	0	48.63	0		7.4	48.1	202.9	109.3	95.2	179.5	14.9
FALSE	High	Master Protein	P63010	AP-2 complex subunit beta [OS=Homo sapiens]	0	163.848	37	33	582	16	937	104.5	5.38	930.01	33	transport;developmental processes	plasma membrane;other membranes;cytosol;other cytoplasmic organelle;other cell component	other molecular function	Pf01602, Pf02883, Pf09066	163	ENSG00000006125	AP2B1	A6NJP3; hsa:163; P21851; P63010; Q7Z451; Q96J19	MHC class II antigen presentation; Potential therapeutics for SARS; Cargo recognition for clathrin-mediated endocytosis; WNT5A-dependent internalization of FZD4; Recycling pathway of L1; Retrograde neurotrophin signalling; EPH-ephrin mediated repulsion of cells; LDL clearance; Nef Mediated CD4 Down-regulation; Nef Mediated CD8 Down-regulation; WNT5A-dependent internalization of FZD2, FZD5 and ROR…		13	16	0.337	0.974	1.906	0.502	0.668659658	0.157079554	0.056638397	0.410714753	85.48	64.59	138.27	114.36	26.8	63.7	139.1	118	122.1	131.1	6.2	3.8
FALSE	High	Master Protein	Q96CW1	AP-2 complex subunit mu [OS=Homo sapiens]	0	74.933	40	16	222	16	435	49.6	9.54	355.69	16	cell organization and biogenesis;transport;other biological processes	plasma membrane;other membranes;cytosol;other cytoplasmic organelle;other cell component	signal transduction activity or receptor binding;other molecular function	Pf00928, Pf01217	1173	ENSG00000161203	AP2M1	A6NE12; D3DNT1; hsa:1173; P20172; P53679; Q96CW1	Potential therapeutics for SARS; Recycling pathway of L1; MHC class II antigen presentation; Cargo recognition for clathrin-mediated endocytosis; WNT5A-dependent internalization of FZD4; EPH-ephrin mediated repulsion of cells; LDL clearance; Nef Mediated CD4 Down-regulation; Retrograde neurotrophin signalling; Nef Mediated CD8 Down-regulation; WNT5A-dependent internalization of FZD2, FZD5 and ROR…		16	0	0.6	2.262	0.158	0.366	0.344397505	0.00847522	0.980601966	0.601527454	71.21	125.66	139.17	124.01	64.9	122.7	142.9	160.2	154.4	146.4	22.2	37.6
FALSE	High	Master Protein	P53680	AP-2 complex subunit sigma [OS=Homo sapiens]	0	14.562	26	4	45	4	142	17	6.18	60.72	4	cell organization and biogenesis;transport;other biological processes	plasma membrane;other membranes;cytosol;other cytoplasmic organelle;other cell component	other molecular function	Pf01217	1175	ENSG00000042753	AP2S1	B2R4Z4; hsa:1175; O75977; P53680; Q6PK67	Cargo recognition for clathrin-mediated endocytosis; LDL clearance; Potential therapeutics for SARS; Recycling pathway of L1; MHC class II antigen presentation; WNT5A-dependent internalization of FZD4; EPH-ephrin mediated repulsion of cells; Nef Mediated CD4 Down-regulation; Retrograde neurotrophin signalling; Nef Mediated CD8 Down-regulation; WNT5A-dependent internalization of FZD2, FZD5 and ROR…		13	0	0.01	0.366	0.01	0.01	2.05E-17	0.437164831	1.90E-17	2.12E-17		0				36.4	255.7	181.5	190.3	201.8
FALSE	High	Master Protein	O00203	AP-3 complex subunit beta-1 [OS=Homo sapiens]	0	82.311	22	24	201	24	1094	121.2	6.04	243.03	24	cell organization and biogenesis;protein metabolism;RNA metabolism OR transcription;other metabolic processes;stress response;transport;developmental processes;signal transduction;other biological processes	non-structural extracellular;other membranes;mitochondrion;ER/Golgi;other cytoplasmic organelle;other cell component	other molecular function	Pf01602, Pf14796, Pf14797	8546	ENSG00000132842	AP3B1	E5RJ68; hsa:8546; O00203; O00580; Q7Z393; Q9HD66	Golgi Associated Vesicle Biogenesis; Signaling by BRAF and RAF1 fusions		2	0	0.863	4.476	0.281	0.358	0.669059658	0.044170068	0.91241122	0.946469006	0	154.78	0	0	10.2	30.5	196.4	174.3	202.3	172.4	1.8	3.8
FALSE	High	Master Protein	O14617	AP-3 complex subunit delta-1 [OS=Homo sapiens]	0	122.809	28	27	222	27	1153	130.1	8.48	308.62	27	cell organization and biogenesis;transport;other biological processes	other membranes;ER/Golgi;other cytoplasmic organelle;other cell component		Pf01602, Pf06375	8943	ENSG00000065000	AP3D1	hsa:8943; O00202; O14617; O75262; Q59HF5; Q96G11; Q9H3C6			0	0	4.298	0.573	0.825	1.16	0.108374102	0.965738385	0.807253681	0.41292522	0	279.88	150.25	105.48	12.9	13.8	139	141.5	151.9	151	13.6	10.2
FALSE	High	Master Protein	Q9Y2T2	AP-3 complex subunit mu-1 [OS=Homo sapiens]	0	58.236	42	13	115	10	418	46.9	6.93	140.17	13	cell organization and biogenesis;transport	other membranes;ER/Golgi;other cytoplasmic organelle;other cell component	other molecular function	Pf00928, Pf01217	26985	ENSG00000185009	AP3M1	hsa:26985; Q5JQ12; Q9H5L2; Q9Y2T2	Association of TriC/CCT with target proteins during biosynthesis		1	3	0.01	0.01	0.01	0.01	2.05E-17	2.15E-17	1.90E-17	2.12E-17							155.7	233.4	203.4	126.6
FALSE	High	Master Protein	P53677	AP-3 complex subunit mu-2 [OS=Homo sapiens]	0	21.762	16	7	62	4	418	46.9	7.56	66.84	7	cell organization and biogenesis;transport	other membranes;ER/Golgi;other cytoplasmic organelle;other cell component		Pf00928, Pf01217	10947	ENSG00000070718	AP3M2	B2RCR0; D3DSY2; hsa:10947; P53677; Q7Z472			0	0	0.01	2.365	1.894	1.64	2.05E-17	0.96016872	0.989153897	0.987980519		0	0	0		95.4	185.4	117	71.1	84.8	96.7	96.7
FALSE	High	Master Protein	Q92572	AP-3 complex subunit sigma-1 [OS=Homo sapiens]	0	17.129	23	4	53	4	193	21.7	5.39	79.28	4	cell organization and biogenesis;transport;signal transduction	other membranes;ER/Golgi;other cytoplasmic organelle;other cell component		Pf01217	1176	ENSG00000177879	AP3S1	hsa:1176; O00647; O00676; O00721; O00727; Q53XL4; Q6ICQ2; Q92572	Golgi Associated Vesicle Biogenesis		1	0	0.444	0.01	0.01	1.26	0.530579746	2.15E-17	1.90E-17	0.971320529	0			0	12.2		125.7	192.8	226.6	127.4		34.6
FALSE	High	Master Protein	P59780	AP-3 complex subunit sigma-2 [OS=Homo sapiens]	0.009	2.95	5	1	4	1	193	22	5.22	0	1	cell organization and biogenesis;transport	other membranes;ER/Golgi;other cytoplasmic organelle;other cell component		Pf01217	10239	ENSG00000157823	AP3S2	B2R677; B4DGQ3; hsa:10239; O09077; O09149; P59780; Q53H83; Q99589			0	0	0.01		0.01	0.01	2.05E-17		1.90E-17	2.12E-17							265.2		198.5	379.9
FALSE	High	Master Protein	Q9Y587	AP-4 complex subunit sigma-1 [OS=Homo sapiens]	0.002	4.324	7	1	2	1	144	17	5.19	2.09	1	transport;other biological processes	other membranes;ER/Golgi;other cytoplasmic organelle;other cell component		Pf01217	11154	ENSG00000100478	AP4S1	G3V2N8; hsa:11154; Q6IAQ4; Q86U36; Q9BVE7; Q9Y587	Lysosome Vesicle Biogenesis		1	0	0.01	0.01	0.01	0.01	2.05E-17	2.15E-17	1.90E-17	2.12E-17							211.2	315	424.2	249.7
FALSE	High	Master Protein	Q9NUS5	AP-5 complex subunit sigma-1 [OS=Homo sapiens]	0.004	3.789	9	2	5	1	200	22.5	6.87	3.67	2	DNA metabolism;stress response;transport	other membranes;cytosol;nucleus;other cytoplasmic organelle		Pf15001	55317	ENSG00000125843	AP5S1	B3KSD0; D3DVY7; hsa:55317; Q9NUS5			0	0	0.01	0.01	0.01	0.01	2.05E-17	2.15E-17	1.90E-17	2.12E-17							225.7	221.2	178.7	204.8
FALSE	High	Master Protein	O14727	Apoptotic protease-activating factor 1 [OS=Homo sapiens]	0	32.83	9	9	18	9	1248	141.7	6.4	10.71	9	stress response;developmental processes;signal transduction;other biological processes	non-structural extracellular;cytosol;nucleus;other cell component	enzyme regulator activity;other molecular function	Pf00400, Pf00619, Pf00931, Pf17908, Pf21296	317	ENSG00000120868	APAF1	B2RMX8; hsa:317; O14727; O43297; Q7Z438; Q9BXZ6; Q9UBZ5; Q9UGN8; Q9UGN9; Q9UGP0; Q9UJ58; Q9UJ59; Q9UJ60; Q9UJ61; Q9UJ62; Q9UJ63; Q9UJ64; Q9UJ65; Q9UJ66; Q9UJ67; Q9UNC9	Neutrophil degranulation; Transcriptional Regulation by E2F6; Activation of caspases through apoptosome-mediated cleavage; SMAC (DIABLO) binds to IAPs ; SMAC(DIABLO)-mediated dissociation of IAP:caspase complexes ; TP53 Regulates Transcription of Caspase Activators and Caspases; Regulation of the apoptosome activity		8	0	1.319	1.681	2.667		0.954716582	0.948682087	0.747063041		0	0	0		312	90.3	163.6	94	143.7	152.9	79.9	36
FALSE	High	Master Protein	O00213	Amyloid beta precursor protein binding family B member 1 [OS=Homo sapiens]	0	7.057	6	3	20	2	710	77.2	5.06	1.71	3	cell organization and biogenesis;stress response;developmental processes;signal transduction;other biological processes	plasma membrane;other membranes;ER/Golgi;nucleus;other cell component	signal transduction activity or receptor binding;other molecular function	Pf00397, Pf00640	322	ENSG00000166313	APBB1	A1E379; A6NH82; A6NL69; B7Z1J5; B7Z1J6; B7Z2Y0; D3DQT2; hsa:322; O00213; Q7Z324; Q96A93; V9GYK0; V9GYT4	Recruitment and ATM-mediated phosphorylation of repair and signaling proteins at DNA double strand breaks		1	0	0.01			0.01	2.05E-17			2.12E-17							452.3			256.9
FALSE	High	Master Protein	Q92870	Amyloid beta precursor protein binding family B member 2 [OS=Homo sapiens]	0.005	3.616	1	1	1	1	758	83.3	6.1	0	1	cell organization and biogenesis;developmental processes;signal transduction;other biological processes	other membranes;ER/Golgi;nucleus;other cytoplasmic organelle;other cell component	other molecular function	Pf00397, Pf00640	323	ENSG00000163697	APBB2	B4DSL4; E9PG87; hsa:323; Q8IUI6; Q92870			0	0
FALSE	High	Master Protein	P13798	Acylamino-acid-releasing enzyme [OS=Homo sapiens]	0	63.675	22	15	205	15	732	81.2	5.48	275.64	15	cell organization and biogenesis;protein metabolism;other metabolic processes	non-structural extracellular;other membranes;cytosol;nucleus;other cell component	other molecular function	Pf00326, Pf19283	327	ENSG00000164062	APEH	hsa:327; P13798; Q9BQ33; Q9P0Y2	Neutrophil degranulation; Eukaryotic Translation Termination		2	0	0.168	0.574	0.259	0.672	0.554976655	0.918956577	0.886256002	0.820231769	9.19	65.71	51.47	76.73	5.1	43.7	134.8	244.2	246.8	144.4	21.6	33.8
FALSE	High	Master Protein	P27695	DNA repair nuclease/redox regulator APEX1 [OS=Homo sapiens]	0	76.993	42	10	233	10	318	35.5	8.12	586.98	10	cell organization and biogenesis;DNA metabolism;RNA metabolism OR transcription;other metabolic processes;stress response;other biological processes	cytoskeleton;mitochondrion;ER/Golgi;translational apparatus;nucleus;other cell component	nucleic acid binding activity;other molecular function	Pf03372	328	ENSG00000100823; ENSG00000291796	APEX1	hsa:328; P27695; Q969L5; Q99775	Displacement of DNA glycosylase by APEX1; POLB-Dependent Long Patch Base Excision Repair; PCNA-Dependent Long Patch Base Excision Repair; Abasic sugar-phosphate removal via the single-nucleotide replacement pathway		6	0	0.181	0.509	0.078	0.1	0.848913074	0.670227621	0.596393021	0.567843519	27.29	208.07	19.22	16.08	11.8	74.8	153.7	241.6	232.9	151.7	7.9	5.5
FALSE	High	Master Protein	Q96BI3	Gamma-secretase subunit APH-1A [OS=Homo sapiens]	0	5.418	5	1	3	1	265	29	7.9	7.93	1	protein metabolism;other metabolic processes;developmental processes;signal transduction;other biological processes	plasma membrane;other membranes;ER/Golgi;other cytoplasmic organelle	enzyme regulator activity;other molecular function	Pf06105	51107	ENSG00000117362	APH1A	B4DQK0; hsa:51107; Q5TB22; Q5TB23; Q969R6; Q96BI3; Q9BVG0; Q9Y386	Amyloid fiber formation; EPH-ephrin mediated repulsion of cells; NOTCH2 Activation and Transmission of Signal to the Nucleus; Activated NOTCH1 Transmits Signal to the Nucleus; Constitutive Signaling by NOTCH1 PEST Domain Mutants; Constitutive Signaling by NOTCH1 HD+PEST Domain Mutants; Nuclear signaling by ERBB4; NOTCH4 Activation and Transmission of Signal to the Nucleus; TGFBR3 PTM regulation; …		13	0		0.01	0.01	0.01		2.15E-17	1.90E-17	2.12E-17								207.1	218.6	344.8
FALSE	High	Master Protein	Q9BZZ5	Apoptosis inhibitor 5 [OS=Homo sapiens]	0	76.125	28	15	241	15	524	59	7.34	408.03	15	other biological processes	nucleus;other cell component	other molecular function	Pf05918	8539	ENSG00000166181	API5	B4DGR0; B4DRJ2; B4E283; D3DR21; G3V1C3; hsa:8539; O15441; Q9BZZ5; Q9Y4J7			0	0	2.57	0.443	2.041		0.034727573	0.970096261	0.333821421		0	96	212.83		12	7.3	306.4	159.4	170.8	189.1	29.8	5.9
FALSE	High	Master Protein	Q96GX9	Methylthioribulose-1-phosphate dehydratase [OS=Homo sapiens]	0	16.637	17	4	29	4	242	27.1	7.12	23.92	4	cell organization and biogenesis;other metabolic processes;stress response;other biological processes	cytosol;other cell component	other molecular function	Pf00596	51074	ENSG00000149089	APIP	A8K9D3; hsa:51074; Q6PJX6; Q8WVU2; Q96GX9; Q96HK2; Q9Y318	Regulation of the apoptosome activity; Methionine salvage pathway		3	0	0.01	0.01	0.01	0.01	2.05E-17	2.15E-17	1.90E-17	2.12E-17							165.8	251.9	285.5	126.9
FALSE	High	Master Protein	Q06481	Amyloid beta precursor like protein 2 [OS=Homo sapiens]	0	98.025	31	20	192	19	763	86.9	4.79	254.86	20	cell organization and biogenesis;developmental processes;signal transduction	plasma membrane;other membranes;ER/Golgi;nucleus	enzyme regulator activity;nucleic acid binding activity;other molecular function	Pf00014, Pf02177, Pf10515, Pf12924, Pf12925	334	ENSG00000084234	APLP2	B3KXX9; H7BXI4; hsa:334; Q06481; Q13861; Q14594; Q14662; Q71U10; Q7M4L3; Q9BT36	Regulation of Insulin-like Growth Factor (IGF) transport and uptake by Insulin-like Growth Factor Binding Proteins (IGFBPs); Post-translational protein phosphorylation; Platelet degranulation		3	0	1.109	0.01	0.131	0.257	0.698673832	2.15E-17	0.532895258	0.799680755	53.13		0	3.53	60.5		133.1	161.2	173.7	128.6	1.8	4.5
FALSE	High	Master Protein	Q9HDC9	Adipocyte plasma membrane-associated protein [OS=Homo sapiens]	0	44.986	30	11	241	11	416	46.5	6.16	361.3	11	other metabolic processes	other membranes;other cell component	other molecular function	Pf03088, Pf20067	57136	ENSG00000101474	APMAP	A8K514; B4DXG1; hsa:57136; Q6UVZ8; Q9GZS8; Q9HDC9; Q9NUB2			0	0	0.065	0.14	0.356	0.044	0.44909709	0.489470734	0.763089992	0.217180927	51.52	42.08	404.16	0	6.4	14.7	240.9	252.6	250.1	246.8	25.7	1.9
FALSE	High	Master Protein	P02647	Apolipoprotein A-I [OS=Homo sapiens]	0.001	5.553	6	1	2	1	267	30.8	5.76	5.15	1	cell cycle OR cell proliferation;cell organization and biogenesis;protein metabolism;other metabolic processes;transport;developmental processes;signal transduction;other biological processes	non-structural extracellular;plasma membrane;other membranes;cytosol;ER/Golgi;other cytoplasmic organelle;other cell component	signal transduction activity or receptor binding;transporter activity;enzyme regulator activity;other molecular function	Pf01442	335	ENSG00000118137	APOA1	A8K866; hsa:335; P02647; Q6LDN9; Q6Q785; Q9UCS8; Q9UCT8	Scavenging of heme from plasma; PPARA activates gene expression; Amyloid fiber formation; Scavenging by Class B Receptors; Platelet degranulation ; Heme signaling; Regulation of Insulin-like Growth Factor (IGF) transport and uptake by Insulin-like Growth Factor Binding Proteins (IGFBPs); Post-translational protein phosphorylation; Retinoid metabolism and transport; HDL clearance; Defective ABCA1 …		17	0	0.01	0.01	0.01		2.05E-17	2.15E-17	1.90E-17								162.6	298.7	186.1
FALSE	High	Master Protein	P06727	Apolipoprotein A-IV [OS=Homo sapiens]	0.009	2.934	3	1	1	1	396	45.3	5.38	0	1	cell adhesion;cell organization and biogenesis;protein metabolism;other metabolic processes;stress response;transport;developmental processes;other biological processes	non-structural extracellular;cytosol;ER/Golgi;other cytoplasmic organelle;other cell component	transporter activity;enzyme regulator activity;other molecular function	Pf01442	337	ENSG00000110244	APOA4	A8MSL6; hsa:337; P06727; Q14CW8; Q6Q787	Amyloid fiber formation; Retinoid metabolism and transport; Assembly of active LPL and LIPC lipase complexes; Chylomicron assembly; Chylomicron remodeling		5	0	0.01			0.01	2.05E-17			2.12E-17							308.1			492.4
FALSE	High	Master Protein	P04114	Apolipoprotein B-100 [OS=Homo sapiens]	0	24.909	1	7	43	6	4563	515.2	7.05	37.98	7	cell organization and biogenesis;protein metabolism;other metabolic processes;transport;developmental processes;signal transduction;other biological processes	non-structural extracellular;plasma membrane;other membranes;cytosol;ER/Golgi;other cytoplasmic organelle;other cell component	signal transduction activity or receptor binding;transporter activity;other molecular function	Pf01347, Pf06448, Pf09172, Pf12491	338	ENSG00000084674	APOB	hsa:338; O00502; P04114; P78479; P78480; P78481; Q13779; Q13785; Q13786; Q13787; Q13788; Q4ZG63; Q53QC8; Q7Z600; Q9UMN0	Regulation of Insulin-like Growth Factor (IGF) transport and uptake by Insulin-like Growth Factor Binding Proteins (IGFBPs); Post-translational protein phosphorylation; Cargo recognition for clathrin-mediated endocytosis; Cell surface interactions at the vascular wall; Scavenging by Class B Receptors; Regulation of TLR by endogenous ligand; Heme signaling; Retinoid metabolism and transport; LDL c…		20	0	0.01	0.01	0.01	0.01	2.05E-17	2.15E-17	1.90E-17	2.12E-17							383	65.3	47.8	357.9
FALSE	High	Master Protein	Q9UH17	DNA dC->dU-editing enzyme APOBEC-3B [OS=Homo sapiens]	0.007	3.187	3	1	4	1	382	45.9	6.06	2.2	1	DNA metabolism;RNA metabolism OR transcription;other metabolic processes;stress response;other biological processes	nucleus;other cell component	other molecular function	Pf05240, Pf18782	9582	ENSG00000179750	APOBEC3B	B0QYD2; hsa:9582; O95618; Q20WL1; Q5IFJ4; Q7Z2N3; Q7Z6D6; Q9UE74; Q9UH17	Formation of the Editosome		2	0	0.01	0.01	0.01	1.206	2.05E-17	2.15E-17	1.90E-17	0.842427486				0			115.2	81.5	93.4	191.9		231.4
FALSE	High	Master Protein	Q9NRW3	DNA dC->dU-editing enzyme APOBEC-3C [OS=Homo sapiens]	0	15.754	19	3	9	3	190	22.8	7.59	13.87	3	cell organization and biogenesis;DNA metabolism;RNA metabolism OR transcription;other metabolic processes;stress response;other biological processes	nucleus;other cell component	other molecular function	Pf18782	27350	ENSG00000244509	APOBEC3C	B2R884; hsa:27350; Q5JZ92; Q7Z2N7; Q96F12; Q9NRW3	Formation of the Editosome		2	0	0.01	0.01	0.01	0.01	2.05E-17	2.15E-17	1.90E-17	2.12E-17							301.5	139.4	175	231.4
FALSE	High	Master Protein	P02656	Apolipoprotein C-III [OS=Homo sapiens]	0	6.918	16	1	2	1	99	10.8	5.41	7.77	1	cell organization and biogenesis;protein metabolism;other metabolic processes;transport;signal transduction;other biological processes	non-structural extracellular;other cytoplasmic organelle	signal transduction activity or receptor binding;enzyme regulator activity;other molecular function	Pf05778	345	ENSG00000110245	APOC3	hsa:345; P02656; Q08E83; Q6Q786	Retinoid metabolism and transport; Chylomicron assembly; Chylomicron remodeling; HDL remodeling		4	0	0.01			0.01	2.05E-17			2.12E-17							399.1			510.3
FALSE	High	Master Protein	P02649	Apolipoprotein E [OS=Homo sapiens]	0	9.888	9	3	17	3	317	36.1	5.73	16.19	3	cell-cell signaling;cell organization and biogenesis;protein metabolism;other metabolic processes;stress response;transport;developmental processes;signal transduction;other biological processes	non-structural extracellular;extracellular matrix;plasma membrane;other membranes;ER/Golgi;other cytoplasmic organelle;other cell component	signal transduction activity or receptor binding;transporter activity;enzyme regulator activity;cytoskeletal activity;other molecular function	Pf01442	348	ENSG00000130203	APOE	B2RC15; C0JYY5; hsa:348; P02649; Q9P2S4	Amyloid fiber formation; Regulation of Insulin-like Growth Factor (IGF) transport and uptake by Insulin-like Growth Factor Binding Proteins (IGFBPs); Post-translational protein phosphorylation; Retinoid metabolism and transport; Nuclear signaling by ERBB4; NR1H3 & NR1H2 regulate gene expression linked to cholesterol transport and efflux; Chylomicron clearance; Scavenging by Class A Receptors; Chy…		12	0	0.01	27.156	0.01	3.773	2.05E-17	0.147711877	1.90E-17	0.666932731		0		0		501.8	108.2	16.5	48.4	97.4		207.1
FALSE	High	Master Protein	P02749	Beta-2-glycoprotein 1 [OS=Homo sapiens]	0.01	2.818	3	1	3	1	345	38.3	7.97	1.9	1	protein metabolism;other metabolic processes;stress response;transport;other biological processes	non-structural extracellular;other cell component	enzyme regulator activity;other molecular function	Pf00084, Pf09014	350	ENSG00000091583	APOH	B2R9M3; hsa:350; P02749; Q9UCN7	Platelet degranulation		1	0	0.01	0.01	0.01	0.01	2.05E-17	2.15E-17	1.90E-17	2.12E-17							367.6	110	139.7	294.2
FALSE	High	Master Protein	O14791	Apolipoprotein L1 [OS=Homo sapiens]	0	11.281	10	3	6	3	398	43.9	5.81	8.07	3	protein metabolism;other metabolic processes;stress response;transport	non-structural extracellular;other membranes;ER/Golgi	transporter activity;other molecular function	Pf05461	8542	ENSG00000100342	APOL1	A5PLQ4; B4DU12; E9PF24; hsa:8542; O14791; O60804; Q5R3P7; Q5R3P8; Q96AB8; Q96PM4; Q9BQ03	Scavenging of heme from plasma; Regulation of Insulin-like Growth Factor (IGF) transport and uptake by Insulin-like Growth Factor Binding Proteins (IGFBPs); Post-translational protein phosphorylation		3	0	0.01	0.01	0.01	100	2.05E-17	2.15E-17	1.90E-17	2.12E-17							467.9	281.6	324.6			125.9
FALSE	High	Master Protein	Q9BQE5	Apolipoprotein L2 [OS=Homo sapiens]	0	57.669	37	14	187	14	337	37.1	6.74	288.12	14	protein metabolism;other metabolic processes;stress response;transport;other biological processes	non-structural extracellular;other membranes;ER/Golgi	signal transduction activity or receptor binding;other molecular function	Pf05461	23780	ENSG00000128335	APOL2	B0QYK7; hsa:23780; O95915; Q59GW9; Q5TH96; Q969T6; Q9BQE5; Q9BT28; Q9UGT1; Q9UH10			0	0	1.09	0.136	0.055	0.812	0.940427527	0.468309426	0.411417495	0.991812069	33.87	78.71	0	54.53	21	30.3	40.7	278.8	293.1	36.6	0.7	46
FALSE	High	Master Protein	Q9BUR5	MICOS complex subunit MIC26 [OS=Homo sapiens]	0	10.583	17	3	18	3	198	22.3	9.13	30.34	3	cell organization and biogenesis;transport	non-structural extracellular;other membranes;cytosol;mitochondrion;ER/Golgi		Pf09769	79135	ENSG00000184831	APOO	B2R4K9; hsa:79135; Q9BUR5; Q9H3J9	Cristae formation		1	0	0.877	1.641	1.176	1.369	0.783327399	0.987245536	0.982842736	0.96553736	168.28	79.05	0	0	44	233.6	85.4	135.6	126.3	165.3	66.8	106.3
FALSE	High	Master Protein	Q6UXV4	MICOS complex subunit MIC27 [OS=Homo sapiens]	0	40.112	47	9	45	9	268	29.1	9.52	47.31	9	cell organization and biogenesis	non-structural extracellular;other membranes;mitochondrion;other cell component		Pf09769	139322	ENSG00000155008	APOOL	hsa:139322; Q3KNU7; Q5H9D1; Q6UXV4	Platelet degranulation ; Cristae formation		2	0	3.784	0.01		5.685	0.651232412	2.15E-17		0.133952601	0			0	62		92.2	310.7	98.8	264.5	24.2	90.8
FALSE	High	Master Protein	P05067	Amyloid-beta precursor protein [OS=Homo sapiens]	0	93.557	34	21	151	20	770	86.9	4.82	167.42	21	cell adhesion;cell cycle OR cell proliferation;cell organization and biogenesis;protein metabolism;RNA metabolism OR transcription;other metabolic processes;stress response;transport;developmental processes;signal transduction;other biological processes	non-structural extracellular;plasma membrane;other membranes;cytosol;cytoskeleton;mitochondrion;ER/Golgi;nucleus;other cytoplasmic organelle;other cell component	signal transduction activity or receptor binding;enzyme regulator activity;nucleic acid binding activity;other molecular function	Pf00014, Pf02177, Pf03494, Pf10515, Pf12924, Pf12925	351	ENSG00000142192	APP	B2R5V1; B4DII8; D3DSD1; D3DSD2; D3DSD3; hsa:351; P05067; P09000; P78438; Q13764; Q13778; Q13793; Q16011; Q16014; Q16019; Q16020; Q6GSC0; Q8WZ99; Q9BT38; Q9UC33; Q9UCA9; Q9UCB6; Q9UCC8; Q9UCD1; Q9UQ58	Regulation of Insulin-like Growth Factor (IGF) transport and uptake by Insulin-like Growth Factor Binding Proteins (IGFBPs); Post-translational protein phosphorylation; Amyloid fiber formation; G alpha (q) signalling events; G alpha (i) signalling events; ECM proteoglycans; Lysosome Vesicle Biogenesis; Platelet degranulation ; Insertion of tail-anchored proteins into the endoplasmic reticulum mem…		16	1	0.628	3.395	3.304	0.308	0.82029663	0.438809456	0.344061105	0.989644299	179.98	119.19	131.11	115.12	65.6	103.2	203.6	64.9	85	228.5	72.2	95.4
FALSE	High	Master Protein	Q9UKG1	DCC-interacting protein 13-alpha [OS=Homo sapiens]	0	47.909	19	11	41	11	709	79.6	5.41	46.44	11	cell organization and biogenesis;transport;signal transduction;other biological processes	plasma membrane;other membranes;cytosol;nucleus;other cytoplasmic organelle;other cell component	cytoskeletal activity;other molecular function	Pf00169, Pf00640, Pf16746	26060	ENSG00000157500	APPL1	hsa:26060; Q9P2B9; Q9UKG1	Caspase activation via Dependence Receptors in the absence of ligand		1	0	0.043	0.215	0.157	0.099	0.18348152	0.46627853	0.590188307	0.470404203	0	0	0	0	10.2	19.3	281.7	99.7	128.9	229.7	14.4	18.8
FALSE	High	Master Protein	Q8NEU8	DCC-interacting protein 13-beta [OS=Homo sapiens]	0	23.599	10	5	12	5	664	74.4	4.94	9.7	5	cell organization and biogenesis;other metabolic processes;stress response;transport;signal transduction;other biological processes	plasma membrane;other membranes;nucleus;other cytoplasmic organelle;other cell component	other molecular function	Pf00169, Pf00640, Pf16746	55198	ENSG00000136044	APPL2	B7Z411; B7Z4B0; F5GZG0; F8W1P5; hsa:55198; Q8N4R7; Q8NEU8; Q9NVL2			0	0	0.01	0.01	0.01		2.05E-17	2.15E-17	1.90E-17								69.9	217.6	163.9
FALSE	High	Master Protein	P07741	Adenine phosphoribosyltransferase [OS=Homo sapiens]	0	20.173	29	6	153	6	180	19.6	6.02	189.29	6	other metabolic processes;other biological processes	non-structural extracellular;cytosol;nucleus;other cell component	other molecular function	Pf00156	353	ENSG00000198931	APRT	G5E9J2; hsa:353; P07741; Q3KP55; Q68DF9	Neutrophil degranulation; Purine salvage; Defective APRT disrupts adenine salvage		3	0	0.126	0.133	0.259	0.087	0.583241993	0.291199789	0.9484406	0.396668305	12.56	124.33	293.37	0	7	18.9	168.5	200.9	205	176.1	19.5	3.3
FALSE	High	Master Protein	Q7Z2E3	Aprataxin [OS=Homo sapiens]	0	7.598	8	3	6	3	356	40.7	9.17	0	3	DNA metabolism;other metabolic processes;stress response;other biological processes	nucleus;other cell component	nucleic acid binding activity;other molecular function	Pf11969, Pf16278, Pf17913	54840	ENSG00000137074	APTX	A8MTN4; D3DRK9; D3DRL0; hsa:54840; Q0P662; Q5T781; Q5T782; Q5T784; Q6JV81; Q6JV82; Q6JV85; Q7Z2E3; Q7Z2F3; Q7Z336; Q7Z5R5; Q7Z6V7; Q7Z6V8; Q9NXM5			0	0	0.01	0.01	0.01	0.01	2.05E-17	2.15E-17	1.90E-17	2.12E-17							217.7	237.1	145.3	84.2
FALSE	High	Master Protein	O60306	RNA helicase aquarius [OS=Homo sapiens]	0	52.576	12	17	53	16	1485	171.2	6.37	25.66	17	RNA metabolism OR transcription;other metabolic processes	nucleus	nucleic acid binding activity;other molecular function	Pf13086, Pf13087, Pf16399, Pf21143, Pf21144	9716	ENSG00000021776	AQR	A0JP17; A5YKK3; hsa:9716; O60306; Q2YDX9; Q6IRU8; Q6PIC8	mRNA Splicing - Major Pathway; Formation of TC-NER Pre-Incision Complex; Dual incision in TC-NER; Gap-filling DNA repair synthesis and ligation in TC-NER		5	0	1.253	0.01	3.706	8.261	0.820714735	2.15E-17	0.455712078	0.095999177	122.45		26.14	0	30.4		145.4	96.3	99.5	125.3	21.6	30.1
FALSE	High	Master Protein	P10398	Serine/threonine-protein kinase A-Raf [OS=Homo sapiens]	0	18.986	10	5	20	3	606	67.5	9.01	26.67	5	protein metabolism;other metabolic processes;signal transduction;other biological processes	cytosol;mitochondrion	kinase activity;other molecular function	Pf00130, Pf02196, Pf07714	369	ENSG00000078061	ARAF	hsa:369; P07557; P10398; Q5H9B2; Q5H9B3	Signaling by BRAF and RAF1 fusions; RAF activation; SHOC2 M1731 mutant abolishes MRAS complex function; Gain-of-function MRAS complexes activate RAF signaling; Signaling by moderate kinase activity BRAF mutants; Paradoxical activation of RAF signaling by kinase inactive BRAF; Signaling downstream of RAS mutants; Signaling by RAF1 mutants; MAP2K and MAPK activation; Negative regulation of MAPK pat…		11	2	0.01	0.01	1.269	0.01	2.05E-17	2.15E-17	0.953987368	2.12E-17			0				167.2	175.2	203	160.4	47.2
FALSE	High	Master Protein	P48444	Coatomer subunit delta [OS=Homo sapiens]	0	110.703	49	21	383	21	511	57.2	6.21	631.06	21	transport;developmental processes;other biological processes	other membranes;cytosol;ER/Golgi		Pf00928, Pf01217	372	ENSG00000095139	ARCN1	B4E1X2; E9PEU4; hsa:372; P48444; Q52M80	COPI-dependent Golgi-to-ER retrograde traffic; COPI-mediated anterograde transport		2	0	0.37	0.888	5.225	0.63	0.789019477	0.323321351	0.012324447	0.418202902	147.81	101.01	0	70.72	261.9	39.7	96.7	124.9	114.2	97.6	19	34.7
FALSE	High	Master Protein	P15514	Amphiregulin [OS=Homo sapiens]	0	11.308	11	2	21	2	252	27.9	7.4	17.45	2	cell-cell signaling;cell cycle OR cell proliferation;cell organization and biogenesis;stress response;developmental processes;signal transduction;other biological processes	non-structural extracellular;other membranes;ER/Golgi;nucleus;other cell component	signal transduction activity or receptor binding;enzyme regulator activity		374	ENSG00000109321	AREG	hsa:374; P15514; Q5U026	PIP3 activates AKT signaling; Constitutive Signaling by Aberrant PI3K in Cancer; PI5P, PP2A and IER3 Regulate PI3K/AKT Signaling; RAF/MAP kinase cascade; COPII-mediated vesicle transport; Cargo recognition for clathrin-mediated endocytosis; Cargo concentration in the ER; GRB2 events in EGFR signaling; GAB1 signalosome; SHC1 events in EGFR signaling; EGFR downregulation; EGFR interacts with phosph…		18	0	0.01	0.01	0.01	0.01	2.05E-17	2.15E-17	1.90E-17	2.12E-17							267.8	175	167.8	181.4
FALSE	High	Master Protein	P61204	ADP-ribosylation factor 3 [OS=Homo sapiens]	0	67.346	49	8	284	4	181	20.6	7.43	504.64	8	transport	plasma membrane;other membranes;ER/Golgi;other cell component	other molecular function	Pf00025	377	ENSG00000134287	ARF3	A8K6G8; B7ZB63; hsa:377; P16587; P61204	COPI-dependent Golgi-to-ER retrograde traffic; COPI-mediated anterograde transport; Synthesis of PIPs at the Golgi membrane		3	0	0.01	0.06	0.01	0.068	2.05E-17	0.076316049	1.90E-17	0.442283162		0		0		1.3	177.9	235.4	192.8	198.5		0.9
FALSE	High	Master Protein	P18085	ADP-ribosylation factor 4 [OS=Homo sapiens]	0	61.233	55	9	214	6	180	20.5	7.14	408.4	9	cell organization and biogenesis;transport;developmental processes;other biological processes	plasma membrane;other membranes;cytosol;ER/Golgi;other cell component	signal transduction activity or receptor binding;enzyme regulator activity;other molecular function	Pf00025	378	ENSG00000168374	ARF4	B2R7J7; hsa:378; P18085; P21371	COPI-dependent Golgi-to-ER retrograde traffic; COPI-mediated anterograde transport; VxPx cargo-targeting to cilium		3	4	0.106	0.124	0.01	0.079	0.771465264	0.447090558	1.90E-17	0.604232106	64.87	91.88	0	97.47	6.8	10.5	155.1	216.4	207.3	152.5	0.2	5.5
FALSE	High	Master Protein	P84085	ADP-ribosylation factor 5 [OS=Homo sapiens]	0	63.138	55	9	252	5	180	20.5	6.79	466.13	9	transport	plasma membrane;other membranes;ER/Golgi;other cell component	other molecular function	Pf00025	381	ENSG00000004059	ARF5	hsa:381; P26437; P84085	COPI-dependent Golgi-to-ER retrograde traffic; COPI-mediated anterograde transport		2	1	3.894	0.274	0.04	0.392	0.076135733	0.903544509	0.202419843	0.861164481	284.09	0	0	144.59	433	19.3	44.4	86.6	69.8	54.3	2.1	13.9
FALSE	High	Master Protein	P62330	ADP-ribosylation factor 6 [OS=Homo sapiens]	0	51.15	54	8	118	7	175	20.1	8.95	214.21	8	cell adhesion;cell organization and biogenesis;transport;developmental processes;other biological processes	plasma membrane;other membranes;cytosol;ER/Golgi;other cytoplasmic organelle;other cell component	other molecular function	Pf00025	382	ENSG00000165527	ARF6	hsa:382; P26438; P62330; Q6FGZ2	Clathrin-mediated endocytosis; TBC/RABGAPs; MET receptor recycling		3	0	1.458	0.864	0.293	0.844	0.471398125	0.686556403	0.863330895	0.635683356	87.65	59.55	0	0	16.4	25.3	89.5	115.7	92.6	96.9	2.6	6.3
FALSE	High	Master Protein	Q8N6T3	ADP-ribosylation factor GTPase-activating protein 1 [OS=Homo sapiens]	0	85.527	54	14	119	14	406	44.6	5.66	185.13	14	transport;other biological processes	other membranes;cytosol;ER/Golgi;other cell component	enzyme regulator activity;other molecular function	Pf01412	55738	ENSG00000101199	ARFGAP1	B7Z3U0; B7Z8H8; B7ZBI3; E1P5I9; E7EV62; hsa:55738; Q6PK71; Q8N6T3; Q96KC4; Q96T02; Q9NSU3; Q9NVF6; Q9UIL0	COPI-dependent Golgi-to-ER retrograde traffic; COPI-mediated anterograde transport; XBP1(S) activates chaperone genes; Clathrin-mediated endocytosis		4	0	0.67	0.485	0.01	0.797	0.890104704	0.77214616	1.90E-17	0.919193802	189.39	157.66		0	12.1	16.6	146.3	225.5	234.3	90.5		3.8
FALSE	High	Master Protein	Q8N6H7	ADP-ribosylation factor GTPase-activating protein 2 [OS=Homo sapiens]	0	66.794	35	16	101	15	521	56.7	7.99	123.7	16	cell organization and biogenesis;transport	plasma membrane;other membranes;cytosol;ER/Golgi	enzyme regulator activity;other molecular function	Pf01412	84364	ENSG00000149182	ARFGAP2	B4DX29; B7Z9M7; D3DQQ9; hsa:84364; Q3LIF2; Q8N3I1; Q8N6H7; Q96SX7	COPI-dependent Golgi-to-ER retrograde traffic; CDC42 GTPase cycle; COPI-mediated anterograde transport		3	1	2.319	1.945	4.253	1.829	0.651645075	0.364451133	0.194539364	0.67673719	112.8	101.76	113.66	90.92	35.5	139.4	79.6	199.1	184	69.4	170.3	54
FALSE	High	Master Protein	Q9NP61	ADP-ribosylation factor GTPase-activating protein 3 [OS=Homo sapiens]	0	38.604	25	11	50	10	516	56.9	7.36	25.21	11	cell organization and biogenesis;transport	other membranes;cytosol;ER/Golgi	enzyme regulator activity;other molecular function	Pf01412	26286	ENSG00000242247	ARFGAP3	E9PB03; hsa:26286; Q9BSC6; Q9H9J0; Q9NP61; Q9NT10; Q9NUP5; Q9Y4V3; Q9Y4V4	COPI-mediated anterograde transport; CDC42 GTPase cycle; RHOG GTPase cycle; COPI-dependent Golgi-to-ER retrograde traffic		4	0	5.471	27.964	3.711	16.982	0.503463621	0.105879717	0.636655927	0.113373692	0	0	0	0	49.4	88.2	115.3	50.6	61	87.5	48	104.4
FALSE	High	Master Protein	Q9Y6D6	Brefeldin A-inhibited guanine nucleotide-exchange protein 1 [OS=Homo sapiens]	0	122.727	21	33	126	24	1849	208.6	5.85	148.76	33	cell organization and biogenesis;protein metabolism;other metabolic processes;transport;other biological processes	other membranes;cytosol;ER/Golgi;nucleus;other cell component	enzyme regulator activity;cytoskeletal activity;other molecular function	Pf01369, Pf09324, Pf12783, Pf16213, Pf20252	10565	ENSG00000066777	ARFGEF1	hsa:10565; Q9NV46; Q9UFV2; Q9UNL0; Q9Y6D6			0	7	0.294	0.619	2.068	0.207	0.907403948	0.425076183	0.087685748	0.993563447	123.42	26.29	33.29	388.33	17.1	27.9	121.5	197	145	120.2	12	8.2
FALSE	High	Master Protein	Q9Y6D5	Brefeldin A-inhibited guanine nucleotide-exchange protein 2 [OS=Homo sapiens]	0	134.258	23	33	129	24	1785	201.9	6.33	158.29	33	cell organization and biogenesis;other metabolic processes;transport;signal transduction;other biological processes	other membranes;cytosol;cytoskeleton;ER/Golgi;other cytoplasmic organelle;other cell component	signal transduction activity or receptor binding;enzyme regulator activity;cytoskeletal activity;other molecular function	Pf01369, Pf09324, Pf12783, Pf16213, Pf20252	10564	ENSG00000124198	ARFGEF2	hsa:10564; Q5TFT9; Q9NTS1; Q9Y6D5	Association of TriC/CCT with target proteins during biosynthesis		1	0	3.031	6.965	5.203	5.487	0.648054702	0.093925847	0.291389805	0.231421422	24.99	82.52	118.1	72.73	176.9	318.6	51.6	141	89.2	58.4	112.9	36.1
FALSE	High	Master Protein	Q5TH69	Brefeldin A-inhibited guanine nucleotide-exchange protein 3 [OS=Homo sapiens]	0.001	5.036	1	2	2	2	2177	240.5	5.82	0	2	other biological processes	other membranes;ER/Golgi	enzyme regulator activity	Pf09324, Pf16213, Pf20252	57221	ENSG00000112379	ARFGEF3	C5NM88; hsa:57221; Q5TH69; Q76MU8; Q8N4Y4; Q96CH9; Q96P46; Q9ULH6			0	0	0.01		0.01		2.05E-17		1.90E-17							268.1	161.3	125.1	198.2	70.2		78.3
FALSE	High	Master Protein	P53367	Arfaptin-1 [OS=Homo sapiens]	0	69.728	49	13	138	12	373	41.7	6.7	210.73	13	transport;other biological processes	other membranes;cytosol;ER/Golgi	other molecular function	Pf06456	27236	ENSG00000164144	ARFIP1	B4DS69; hsa:27236; P53367; Q2M2X4; Q3SYL4; Q9Y2X6			0	1	2.112	0.624	0.533	0.979	0.708614797	0.981851568	0.980998896	0.876983253	0	0	0	66.57	83.8	32.9	118.2	224.1	226.6	118.6	27.6	41.9
FALSE	High	Master Protein	P53365	Arfaptin-2 [OS=Homo sapiens]	0	32.481	26	7	64	6	341	37.8	6.04	60.74	7	cell organization and biogenesis;other metabolic processes;transport;signal transduction;other biological processes	plasma membrane;other membranes;cytosol;ER/Golgi;nucleus;other cell component	other molecular function	Pf06456	23647	ENSG00000132254	ARFIP2	B4DX86; B4E306; D3DQT5; hsa:23647; P53365	Retrograde transport at the Trans-Golgi-Network		1	0		2.062	0.01	0.01		0.906656178	1.90E-17	2.12E-17		0			21.5	69.4	118	239.6	280.7	172.9
FALSE	High	Master Protein	Q13795	ADP-ribosylation factor-related protein 1 [OS=Homo sapiens]	0.001	5.867	8	2	14	2	201	22.6	7.56	3.42	2	transport;developmental processes;signal transduction;other biological processes	other membranes;cytosol;ER/Golgi	other molecular function	Pf00025	10139	ENSG00000101246	ARFRP1	A0A087WY13; B7ZKX7; E1P5J9; hsa:10139; Q13795; Q6IBQ0; V9GYH4	Retrograde transport at the Trans-Golgi-Network		1	0	0.998	0.01	5.296	8.179	0.744587817	2.15E-17	0.529360332	0.410714753	0		0	0	39.6		75.7	102.5	112.6	43.3	254.8	233.3
FALSE	High	Master Protein	Q9NWB6	Arginine and glutamate-rich protein 1 [OS=Homo sapiens]	0	15.905	20	7	47	7	273	33.2	10.35	35.92	7		cytosol;mitochondrion;nucleus		Pf15346	55082	ENSG00000134884	ARGLU1	B4E0Y3; hsa:55082; Q5T257; Q6IQ34; Q9NWB6			0	0	0.153	0.373	2.831	0.091	0.947359613	0.801093876	0.022893176	0.687844955	184.54	803.28	146.75	99.21	12.3	13.1	224.5	144.6	156.1	223.3	14.2	32
FALSE	High	Master Protein	Q07960	Rho GTPase-activating protein 1 [OS=Homo sapiens]	0	77.254	35	14	188	14	439	50.4	6.29	290.46	14	transport;signal transduction;other biological processes	other membranes;cytosol;other cytoplasmic organelle;other cell component	enzyme regulator activity;other molecular function	Pf00620, Pf13716	392	ENSG00000175220	ARHGAP1	D3DQQ6; hsa:392; Q07960	RHOA GTPase cycle; RHOB GTPase cycle; RAC1 GTPase cycle; RAC2 GTPase cycle; RAC3 GTPase cycle; RHOC GTPase cycle; CDC42 GTPase cycle; RHOQ GTPase cycle; RHOJ GTPase cycle; RND2 GTPase cycle; RHOG GTPase cycle; RHOD GTPase cycle; RHOF GTPase cycle		13	0	0.203	0.418	0.017	0.124	0.837188103	0.722799645	0.069504288	0.739062787	130.69	73.8	0	85.42	76.5	74.3	101.2	211.4	170.5	135.3	0.3	58.5
FALSE	High	Master Protein	Q8IWW6	Rho GTPase-activating protein 12 [OS=Homo sapiens]	0	83.278	28	18	123	18	846	96.2	7.61	171.71	18	cell organization and biogenesis;transport;signal transduction;other biological processes	plasma membrane;other cell component	enzyme regulator activity	Pf00018, Pf00169, Pf00397, Pf00620, Pf16618	94134	ENSG00000165322	ARHGAP12	B1ANY0; B1ANY1; B1ANY2; hsa:94134; Q504X1; Q86UB3; Q8IWW6; Q8IWW7; Q8N3L1; Q9NT76	RAC1 GTPase cycle; RHOD GTPase cycle; RHOF GTPase cycle; RHOV GTPase cycle		4	0	0.252	0.463	0.353	1.944	0.798145063	0.948682087	0.920952811	0.268705697	6.21	17.73	0	77.06	25.8	7.7	202.4	195.2	206.8	204.2	10.1	11.4
FALSE	High	Master Protein	Q68EM7	Rho GTPase-activating protein 17 [OS=Homo sapiens]	0	38.683	15	10	74	10	881	95.4	7.62	66.56	10	cell organization and biogenesis;transport;signal transduction;other biological processes	plasma membrane;other membranes;cytosol;other cell component	enzyme regulator activity;other molecular function	Pf00620, Pf03114	55114	ENSG00000140750; ENSG00000288353	ARHGAP17	A8K6M6; hsa:55114; Q68EM7; Q6ZUS4; Q7Z2F2; Q8NDG2; Q96KS2; Q96KS3; Q96SS8; Q9BVF6; Q9H8U5; Q9NW54	CDC42 GTPase cycle; RAC1 GTPase cycle; RHOQ GTPase cycle; RAC2 GTPase cycle; RAC3 GTPase cycle; RHOD GTPase cycle		6	0	0.01	0.01	0.01	0.01	2.05E-17	2.15E-17	1.90E-17	2.12E-17							257	127.6	149.4	241.7
FALSE	High	Master Protein	Q8N392	Rho GTPase-activating protein 18 [OS=Homo sapiens]	0	90.763	36	23	165	23	663	74.9	6.44	200.83	23	cell organization and biogenesis;signal transduction;other biological processes	plasma membrane;other membranes;cytosol;cytoskeleton;nucleus;other cell component	enzyme regulator activity	Pf00620	93663	ENSG00000146376	ARHGAP18	E1P575; hsa:93663; Q58EZ3; Q6P679; Q6PJD7; Q8N392; Q96S64	RHOC GTPase cycle; RHOA GTPase cycle		2	0	7.049		2.549		0.450204995		0.354907581		121.58		108.37		58.9	85.5	16.1	148.9	162.3	12.2	37.6	119.4
FALSE	High	Master Protein	Q9UNA1	Rho GTPase-activating protein 26 [OS=Homo sapiens]	0	32.713	13	9	19	9	814	92.2	6.64	28.36	9	cell organization and biogenesis;other metabolic processes;developmental processes;signal transduction;other biological processes	other membranes;cytosol;cytoskeleton;mitochondrion;other cytoplasmic organelle;other cell component	enzyme regulator activity;other molecular function	Pf00169, Pf00620, Pf14604, Pf16746	23092	ENSG00000145819	ARHGAP26	hsa:23092; O75117; Q5D035; Q9BYS6; Q9BYS7; Q9UJ00; Q9UNA1	RHOC GTPase cycle; RHOA GTPase cycle; CDC42 GTPase cycle; RAC1 GTPase cycle; RHOB GTPase cycle; RHOQ GTPase cycle; RAC2 GTPase cycle; RAC3 GTPase cycle; RHOJ GTPase cycle; RHOD GTPase cycle		10	0	5.099	6.743	0.01	1.362	0.637574938	0.633692209	1.90E-17	0.893488987	0	0		0	171.3	61.2	50	42.3	55.8	54.9		32.6
FALSE	High	Master Protein	Q6ZUM4	Rho GTPase-activating protein 27 [OS=Homo sapiens]	0	29.793	13	9	21	9	889	98.3	5.59	21.45	9	transport;signal transduction;other biological processes	other membranes;cytosol;other cell component	enzyme regulator activity;other molecular function	Pf00169, Pf00397, Pf00620	201176	ENSG00000159314; ENSG00000276836; ENSG00000276907	ARHGAP27	A4FU35; A8K3N5; C9JTF3; hsa:201176; Q494U0; Q6NWZ8; Q6ZUM4; Q8WY58	CDC42 GTPase cycle; RAC1 GTPase cycle		2	0	0.01	0.01	0.01	0.01	2.05E-17	2.15E-17	1.90E-17	2.12E-17							109	180.5	246	239.5
FALSE	High	Master Protein	Q52LW3	Rho GTPase-activating protein 29 [OS=Homo sapiens]	0	55.497	13	14	34	14	1261	142	6.74	44.23	14	signal transduction;other biological processes	cytosol;other cell component	enzyme regulator activity;other molecular function	Pf00130, Pf00620, Pf22699	9411	ENSG00000137962	ARHGAP29	hsa:9411; O15463; Q52LW3; Q59H86; Q5VYZ0; Q6NVX2; Q8TBI6	RHOA GTPase cycle; CDC42 GTPase cycle; RAC1 GTPase cycle		3	0		4.348	0.01	1.027		0.709704774	1.90E-17	0.886830159		56.34		0	217.4	237.9	27.6	75.1	48	71.4		59.4
FALSE	High	Master Protein	A7KAX9	Rho GTPase-activating protein 32 [OS=Homo sapiens]	0	25.088	4	7	10	7	2087	230.4	6.74	16.89	7	signal transduction;other biological processes	other membranes;cytosol;cytoskeleton;ER/Golgi;nucleus;other cytoplasmic organelle;other cell component	enzyme regulator activity;other molecular function	Pf00620, Pf14604	9743	ENSG00000134909	ARHGAP32	A7KAX9; hsa:9743; I7H0B0; O94820; Q86YL6; Q8IUG4; Q9BWG3	RHOC GTPase cycle; RHOA GTPase cycle; CDC42 GTPase cycle; RAC1 GTPase cycle; RHOQ GTPase cycle; RHOG GTPase cycle; RAC2 GTPase cycle; RAC3 GTPase cycle; RHOB GTPase cycle; RHOD GTPase cycle; RHOJ GTPase cycle; RHOF GTPase cycle		12	0	0.01	0.01	0.01		2.05E-17	2.15E-17	1.90E-17								5.4	444.9	434.4	41.2		196.4
FALSE	High	Master Protein	Q9NRY4	Rho GTPase-activating protein 35 [OS=Homo sapiens]	0	16.861	3	5	22	5	1499	170.4	6.64	22.53	5	cell organization and biogenesis;stress response;developmental processes;signal transduction;other biological processes	plasma membrane;other membranes;cytosol;cytoskeleton;nucleus	enzyme regulator activity;nucleic acid binding activity;other molecular function	Pf00071, Pf00620, Pf16512, Pf19518	2909	ENSG00000160007	ARHGAP35	A7E2A4; hsa:2909; Q14452; Q9C0E1; Q9NRY4	CDC42 GTPase cycle; RAC1 GTPase cycle; RHOC GTPase cycle; RHOA GTPase cycle; RHOB GTPase cycle; RND2 GTPase cycle; RHOQ GTPase cycle; RHOG GTPase cycle; RAC2 GTPase cycle; RAC3 GTPase cycle; RHOD GTPase cycle; RHOJ GTPase cycle; RND3 GTPase cycle; RND1 GTPase cycle; Sema4D mediated inhibition of cell attachment and migration; PTK6 Regulates RHO GTPases, RAS GTPase and MAP kinases		16	0	0.01	0.01	0.01	0.01	2.05E-17	2.15E-17	1.90E-17	2.12E-17							188.4	208.8	203.3	175.5
FALSE	High	Master Protein	P98171	Rho GTPase-activating protein 4 [OS=Homo sapiens]	0	68.25	21	15	46	15	946	105	6.34	75.34	15	cell organization and biogenesis;developmental processes;signal transduction;other biological processes	cytosol;cytoskeleton;nucleus;other cell component	enzyme regulator activity;other molecular function	Pf00611, Pf00620, Pf14604	393	ENSG00000089820	ARHGAP4	hsa:393; P98171; Q14144; Q86UY3	RAC1 GTPase cycle; RHOA GTPase cycle; CDC42 GTPase cycle		3	0	1.378	0.608	0.528		0.963976543	0.922028465	0.974542536		710.35	399.71	0		32	52.2	109.6	300.7	315.3	112	20.5	61.2
FALSE	High	Master Protein	A6NI28	Rho GTPase-activating protein 42 [OS=Homo sapiens]	0	7.086	4	3	3	3	874	98.5	7.99	0	3	signal transduction;other biological processes	other cell component	enzyme regulator activity	Pf00169, Pf00620, Pf14604, Pf16746	143872	ENSG00000165895	ARHGAP42	A6NI28; hsa:143872; Q96M56	RHOA GTPase cycle; CDC42 GTPase cycle; RAC1 GTPase cycle; RAC2 GTPase cycle; RAC3 GTPase cycle		5	0	0.01	0.01	0.01	0.01	2.05E-17	2.15E-17	1.90E-17	2.12E-17							227.1	81.4	77.2	362.6
FALSE	High	Master Protein	Q92619	Rho GTPase-activating protein 45 [OS=Homo sapiens]	0	11.37	3	4	13	4	1136	124.5	6.1	3.8	4	signal transduction;other biological processes	non-structural extracellular;plasma membrane;other membranes;cytosol;other cytoplasmic organelle;other cell component	enzyme regulator activity;other molecular function	Pf00620, Pf22699	23526	ENSG00000180448	ARHGAP45	B4DTS4; F6QP70; hsa:23526; Q6P189; Q7LE26; Q86WS1; Q8HX84; Q92619; Q9GJN9; Q9GJP0; Q9GJP1; Q9MY24	Neutrophil degranulation; RHOA GTPase cycle; CDC42 GTPase cycle; RAC1 GTPase cycle		4	0	4.871	3.837	1.626	2.097	0.599796137	0.74016277	0.926367114	0.883262782	0	0	0	0	233	172.7	90.5	87.8	117.5	85.6	78	111.1
FALSE	High	Master Protein	Q13017	Rho GTPase-activating protein 5 [OS=Homo sapiens]	0	97.893	22	24	86	24	1502	172.4	6.62	93.15	24	cell adhesion;cell organization and biogenesis;signal transduction;other biological processes	plasma membrane;other membranes;cytosol;ER/Golgi;other cell component	enzyme regulator activity;other molecular function	Pf00620, Pf01846, Pf16512, Pf19518	394	ENSG00000100852	ARHGAP5	A1L375; A1L376; A8KAA1; D3DS89; D3DS90; hsa:394; Q05BE8; Q05BU8; Q13017; Q59ER0; Q6DHZ3	CDC42 GTPase cycle; RAC1 GTPase cycle; RHOQ GTPase cycle; RHOC GTPase cycle; RND2 GTPase cycle; RHOA GTPase cycle; RHOG GTPase cycle; RAC3 GTPase cycle; RHOB GTPase cycle; RHOD GTPase cycle; RHOJ GTPase cycle; RHOF GTPase cycle; RND3 GTPase cycle; RND1 GTPase cycle		14	0	0.672	2.092	2.217	0.969	0.928003922	0.720260157	0.673966956	0.668758941	126.37	0	0	0	10.1	12.9	172.9	83.2	76.8	175.4	11.6	12.6
FALSE	High	Master Protein	P85298	Rho GTPase-activating protein 8 [OS=Homo sapiens]	0	7.252	5	2	6	2	464	53.5	9.41	1.6	2	signal transduction;other biological processes	cytosol;other cell component	enzyme regulator activity	Pf00620, Pf13716	23779	ENSG00000241484	ARHGAP8	A6ZJ79; A6ZJ80; hsa:23779; O75983; O95695; P85298; Q96RW1; Q96RW2; Q9HA49; Q9HC46; Q9NSG0; Q9NVX8; Q9NXL1; Q9UH20	RHOA GTPase cycle		1	0		0.01	0.01			2.15E-17	1.90E-17									556.8	643.2
FALSE	High	Master Protein	P52565	Rho GDP-dissociation inhibitor 1 [OS=Homo sapiens]	0	42.488	34	8	223	8	204	23.2	5.11	396.1	8	signal transduction;other biological processes	plasma membrane;other membranes;cytosol;cytoskeleton;nucleus;other cell component	enzyme regulator activity	Pf02115	396	ENSG00000141522	ARHGDIA	A8MXW0; B2R5X1; B4DDD3; B4DUV9; hsa:396; P52565; Q6IBM5	RHOC GTPase cycle; RHOA GTPase cycle; CDC42 GTPase cycle; RAC1 GTPase cycle; RHOG GTPase cycle; RAC2 GTPase cycle; RHOH GTPase cycle; Axonal growth stimulation; Axonal growth inhibition (RHOA activation)		9	0	0.08	0.132	0.126	0.099	0.613913893	0.496964666	0.890038248	0.73296499	0	0	0	0	5.3	6.2	249	162.8	172.8	234.7	6.1	7.4
FALSE	High	Master Protein	P52566	Rho GDP-dissociation inhibitor 2 [OS=Homo sapiens]	0	32.86	49	8	88	8	201	23	5.21	109.7	8	signal transduction;other biological processes	other membranes;cytosol;cytoskeleton;other cell component	enzyme regulator activity;other molecular function	Pf02115	397	ENSG00000111348	ARHGDIB	B5BU79; hsa:397; P52566	RHOA GTPase cycle; CDC42 GTPase cycle; RAC1 GTPase cycle; RHOG GTPase cycle; RAC3 GTPase cycle; RHOH GTPase cycle		6	0	100	0.01	2.543		2.05E-17	2.15E-17	0.725715284				52.49		23.5			19.9	23.3	0.9	842.8	14
FALSE	High	Master Protein	Q92888	Rho guanine nucleotide exchange factor 1 [OS=Homo sapiens]	0	79.498	23	19	118	19	912	102.4	5.66	136.13	19	signal transduction;other biological processes	plasma membrane;other membranes;cytosol;other cell component	signal transduction activity or receptor binding;enzyme regulator activity	Pf00621, Pf09128, Pf17838	9138	ENSG00000076928	ARHGEF1	hsa:9138; O00513; Q6NX52; Q8N4J4; Q92888; Q96BF4; Q96F17; Q9BSB1	RHOA GTPase cycle; RHOC GTPase cycle; NRAGE signals death through JNK; G alpha (12/13) signalling events; RHOB GTPase cycle		5	0	0.554	0.478	1.01	0.935	0.876747628	0.808788769	0.294405776	0.431285783	74.84	1.05	1394.76	104.07	9.9	37.9	48.7	102.8	109	51.7	7.7	33.9
FALSE	High	Master Protein	O15013	Rho guanine nucleotide exchange factor 10 [OS=Homo sapiens]	0	18.058	5	5	8	5	1369	151.5	5.68	8.6	5	cell cycle OR cell proliferation;cell organization and biogenesis;developmental processes;other biological processes	cytosol;cytoskeleton	enzyme regulator activity;cytoskeletal activity	Pf00621, Pf19056, Pf19057	9639	ENSG00000104728; ENSG00000274726	ARHGEF10	hsa:9639; O14665; O15013; Q2KHR8; Q68D55; Q8IWD9; Q8IY77	RHOC GTPase cycle; RHOA GTPase cycle; CDC42 GTPase cycle; RAC1 GTPase cycle; NRAGE signals death through JNK; G alpha (12/13) signalling events; RHOB GTPase cycle		7	0		0.01	0.01			2.15E-17	1.90E-17									337.5	421.4
FALSE	High	Master Protein	Q9HCE6	Rho guanine nucleotide exchange factor 10-like protein [OS=Homo sapiens]	0	14.908	5	5	10	5	1279	140.3	5.94	10.84	5	cell organization and biogenesis;stress response;signal transduction;other biological processes	cytosol	enzyme regulator activity	Pf00621, Pf19056, Pf19057	55160	ENSG00000074964	ARHGEF10L	B7ZKS1; hsa:55160; Q17RW1; Q3YFJ4; Q5VXI5; Q5VXI6; Q66K51; Q6P0L7; Q8NAV5; Q9HCE6; Q9NVT3	RHOC GTPase cycle; RHOA GTPase cycle; RHOB GTPase cycle; NRAGE signals death through JNK; G alpha (12/13) signalling events		5	0	0.01	0.01	0.01	0.01	2.05E-17	2.15E-17	1.90E-17	2.12E-17							71.1	457.8	603	68.1
FALSE	High	Master Protein	O15085	Rho guanine nucleotide exchange factor 11 [OS=Homo sapiens]	0.001	5.57	1	1	1	1	1522	167.6	5.5	3.29	1	cell organization and biogenesis;signal transduction;other biological processes	plasma membrane;other membranes;cytosol;nucleus;other cell component	signal transduction activity or receptor binding;enzyme regulator activity	Pf00595, Pf00621, Pf09128, Pf17838	9826	ENSG00000132694	ARHGEF11	D3DVD0; hsa:9826; O15085; Q5VY40; Q6PFW2	RHOC GTPase cycle; RHOA GTPase cycle; CDC42 GTPase cycle; RAC1 GTPase cycle; NRAGE signals death through JNK; G alpha (12/13) signalling events; RHOB GTPase cycle; Sema4D induced cell migration and growth-cone collapse		8	0	2.906			4.108	0.89970525			0.777844521	0			0	441.8		152			118.7		487.5
FALSE	High	Master Protein	Q9NZN5	Rho guanine nucleotide exchange factor 12 [OS=Homo sapiens]	0	27.232	7	8	13	8	1544	173.1	5.74	13.43	8	signal transduction;other biological processes	other membranes;cytosol;other cell component	signal transduction activity or receptor binding;enzyme regulator activity	Pf00595, Pf00621, Pf09128, Pf17838	23365	ENSG00000196914	ARHGEF12	hsa:23365; O15086; Q6P526; Q9NZN5	RHOA GTPase cycle; NRAGE signals death through JNK; G alpha (12/13) signalling events; CDC42 GTPase cycle; RHOC GTPase cycle; RHOB GTPase cycle; Sema4D induced cell migration and growth-cone collapse		7	0	0.916	0.01		0.806	0.795321077	2.15E-17		0.673707634	0			0	215		72.6	141	144.4	34.7	267.4	12.8
FALSE	High	Master Protein	Q5VV41	Rho guanine nucleotide exchange factor 16 [OS=Homo sapiens]	0	52.86	22	13	57	13	709	80.1	7.36	87.02	13	other biological processes	cytosol	signal transduction activity or receptor binding;enzyme regulator activity;other molecular function	Pf00018, Pf00169, Pf00621	27237	ENSG00000130762	ARHGEF16	hsa:27237; Q5VV41; Q86TF0; Q99434	NRAGE signals death through JNK; G alpha (12/13) signalling events; CDC42 GTPase cycle; RHOG GTPase cycle		4	0	0.01	1.004	1.156	0.01	2.05E-17	0.981851568	0.911943365	2.12E-17		72.88	0			71.2	19.8	351.4	370.2	84.5	48.7
FALSE	High	Master Protein	Q92974	Rho guanine nucleotide exchange factor 2 [OS=Homo sapiens]	0	95.866	28	26	168	26	986	111.5	7.27	208.81	26	cell cycle OR cell proliferation;cell organization and biogenesis;stress response;transport;developmental processes;other biological processes	plasma membrane;other membranes;cytosol;cytoskeleton;ER/Golgi;other cell component	enzyme regulator activity;cytoskeletal activity;other molecular function	Pf00621, Pf17838	9181	ENSG00000116584	ARHGEF2	D3DVA6; hsa:9181; O75142; Q15079; Q5VY92; Q8TDA3; Q8WUG4; Q92974; Q9H023	RHOA GTPase cycle; RHOB GTPase cycle; NRAGE signals death through JNK; G alpha (12/13) signalling events		4	0	1.165		1.414	0.465	0.522226596		0.831944673	0.817842631	0		57.46	2.32	38.9	15.7	375.9	58.3	92.8	315.1	5.5	11.1
FALSE	High	Master Protein	Q8N1W1	Rho guanine nucleotide exchange factor 28 [OS=Homo sapiens]	0	9.553	2	2	4	2	1705	191.8	6.04	0	2	cell organization and biogenesis;developmental processes;signal transduction;other biological processes	plasma membrane;other membranes;cytosol	enzyme regulator activity;nucleic acid binding activity;other molecular function	Pf00130, Pf00621, Pf17838	64283	ENSG00000214944	ARHGEF28	B2RXG7; B4E3K4; B5MDA3; B7ZW32; E9PC75; hsa:64283; Q8N1W1; Q8NCM7; Q96E37; Q9H6L3; Q9H6W0	EPHB-mediated forward signaling; RHOC GTPase cycle; RHOA GTPase cycle; RHOB GTPase cycle		4	0
FALSE	High	Master Protein	Q8TER5	Rho guanine nucleotide exchange factor 40 [OS=Homo sapiens]	0	11.625	3	4	5	4	1519	164.6	6.15	2.77	4	cell organization and biogenesis;developmental processes;other biological processes	plasma membrane;other membranes;cytosol;other cell component	enzyme regulator activity	Pf00621, Pf22697	55701	ENSG00000165801	ARHGEF40	A5PL07; hsa:55701; Q8TER5; Q9BWP5; Q9H7L6; Q9NTF9; Q9NW24	RHOC GTPase cycle; RHOA GTPase cycle; NRAGE signals death through JNK; G alpha (12/13) signalling events		4	0	0.01				2.05E-17										162.7
FALSE	High	Master Protein	Q12774	Rho guanine nucleotide exchange factor 5 [OS=Homo sapiens]	0	27.38	5	8	19	7	1597	176.7	5.53	25.3	8	cell organization and biogenesis;signal transduction;other biological processes	plasma membrane;other membranes;cytosol;cytoskeleton;nucleus;other cell component	enzyme regulator activity;other molecular function	Pf00018, Pf00169, Pf00621, Pf15441	7984	ENSG00000050327	ARHGEF5	A6NNJ2; hsa:7984; Q12774; Q6ZML7	G alpha (12/13) signalling events; RHOC GTPase cycle; RHOA GTPase cycle; CDC42 GTPase cycle; RAC1 GTPase cycle; NRAGE signals death through JNK; RHOG GTPase cycle; RHOB GTPase cycle		8	0		0.01	0.01			2.15E-17	1.90E-17						43.8		52.2	264.4	419.2
FALSE	High	Master Protein	Q14155	Rho guanine nucleotide exchange factor 7 [OS=Homo sapiens]	0	27.076	10	7	40	7	803	90	7.09	50.36	7	cell organization and biogenesis;developmental processes;signal transduction;other biological processes	cytosol;cytoskeleton;other cell component	enzyme regulator activity;cytoskeletal activity;other molecular function	Pf00169, Pf00307, Pf00621, Pf07653, Pf16614, Pf16615	8874	ENSG00000102606	ARHGEF7	B1ALK6; B1ALK8; hsa:8874; Q14155; Q3LIA4; Q5W9H0; Q6P9G3; Q6PII2; Q86W63; Q8N3M1	RHOV GTPase cycle; RHOU GTPase cycle; RHOA GTPase cycle; CDC42 GTPase cycle; RAC1 GTPase cycle; NRAGE signals death through JNK; G alpha (12/13) signalling events; RHOJ GTPase cycle; RHOQ GTPase cycle; Ephrin signaling; EGFR downregulation		11	0	0.01	0.01	0.01	0.01	2.05E-17	2.15E-17	1.90E-17	2.12E-17							39.8	6.5	12.8	30.3
FALSE	High	Master Protein	O14497	AT-rich interactive domain-containing protein 1A [OS=Homo sapiens]	0.001	4.722	1	2	4	2	2285	241.9	6.7	0	2	cell organization and biogenesis;RNA metabolism OR transcription;other metabolic processes;developmental processes;other biological processes	nucleus;other cell component	nucleic acid binding activity;other molecular function	Pf01388, Pf12031	8289	ENSG00000117713	ARID1A	D3DPL1; hsa:8289; O14497; Q53FK9; Q5T0W1; Q5T0W2; Q5T0W3; Q8NFD6; Q96T89; Q9BY33; Q9HBJ5; Q9UPZ1	Regulation of endogenous retroelements by Piwi-interacting RNAs (piRNAs); RUNX1 interacts with co-factors whose precise effect on RUNX1 targets is not known; RMTs methylate histone arginines; Regulation of MITF-M-dependent genes involved in pigmentation		4	0	0.01	0.01	0.01	0.01	2.05E-17	2.15E-17	1.90E-17	2.12E-17							70.9	272.1	342.6	105.8
FALSE	High	Master Protein	Q68CP9	AT-rich interactive domain-containing protein 2 [OS=Homo sapiens]	0.001	5.436	1	2	5	2	1835	197.3	7.42	2.01	2	cell cycle OR cell proliferation;cell organization and biogenesis;developmental processes;other biological processes	plasma membrane;other membranes;nucleus;other cell component	nucleic acid binding activity;other molecular function	Pf01388, Pf02257	196528	ENSG00000189079	ARID2	hsa:196528; Q15KG9; Q5EB51; Q645I3; Q68CP9; Q6ZRY5; Q7Z3I5; Q86T28; Q96SJ6; Q9HCL5	RMTs methylate histone arginines; RUNX1 interacts with co-factors whose precise effect on RUNX1 targets is not known		2	0	0.01	0.01	0.01	0.01	2.05E-17	2.15E-17	1.90E-17	2.12E-17							10.6	5.7	2.3	9.9
FALSE	High	Master Protein	Q4LE39	AT-rich interactive domain-containing protein 4B [OS=Homo sapiens]	0	6.899	2	3	6	3	1312	147.7	5.12	0	3	cell organization and biogenesis;RNA metabolism OR transcription;other metabolic processes;developmental processes;other biological processes	cytosol;mitochondrion;nucleus	nucleic acid binding activity	Pf01388, Pf08169, Pf11717	51742	ENSG00000054267	ARID4B	A1L465; hsa:51742; Q3MHV4; Q4LE39; Q5HY99; Q5T2C2; Q5T2C3; Q5T2C4; Q5T2C5; Q5T2C6; Q6P600; Q86UX1; Q86WR4; Q9H915; Q9NYU3; Q9NZB6; Q9NZG4; Q9P2W4; Q9UF62; Q9Y6E1	NoRC negatively regulates rRNA expression; Potential therapeutics for SARS; HDACs deacetylate histones		3	0	1.134	0.01	1.724		0.802894621	2.15E-17	0.998518593		0		0		38.5		156.6	81.6	303.6	127	64.7	85.3
FALSE	High	Master Protein	Q9Y4X5	E3 ubiquitin-protein ligase ARIH1 [OS=Homo sapiens]	0	23.314	12	6	34	6	557	64.1	5.08	19.41	6	protein metabolism;other metabolic processes;stress response;signal transduction	cytosol;nucleus;other cell component	other molecular function	Pf00097, Pf01485, Pf19422, Pf21235, Pf22191	25820	ENSG00000166233	ARIH1	B2R6U3; hsa:25820; O76026; Q9H3T6; Q9UEN0; Q9UP39; Q9Y4X5	PKR-mediated signaling; ISG15 antiviral mechanism; RSV-host interactions		3	0	1.523	5.862	0.01	1.111	0.970770652	0.469591317	1.90E-17	0.998555441	0	0		282.85	35.2	157.4	88.5	78.2	88	100		154.5
FALSE	High	Master Protein	O95376	E3 ubiquitin-protein ligase ARIH2 [OS=Homo sapiens]	0	15.845	14	5	17	5	493	57.8	5.63	16.33	5	cell cycle OR cell proliferation;protein metabolism;other metabolic processes;other biological processes	nucleus;other cell component	other molecular function	Pf00097, Pf01485, Pf19422, Pf22191	10425	ENSG00000177479	ARIH2	hsa:10425; O95376; Q9HBZ6; Q9UEM9	Antigen processing: Ubiquitination & Proteasome degradation		1	0	0.01	3.339	0.01	0.01	2.05E-17	0.887093421	1.90E-17	2.12E-17		0				218.2	223.3	152.4	101.3	200.3
FALSE	High	Master Protein	Q96B23	Protein ARK2N [OS=Homo sapiens]	0	23.361	19	6	16	6	404	43.4	4.88	16.32	6	protein metabolism;other metabolic processes;other biological processes	nucleus;other cell component	other molecular function	Pf15303	147339	ENSG00000152242	ARK2N	A8K123; A8KAB6; hsa:147339; Q5BIX2; Q5XG78; Q6N058; Q86TB5; Q8TCQ5; Q96B23			0	0	1.162	0.01	0.01	0.01	0.881019971	2.15E-17	1.90E-17	2.12E-17	0				8.4		49.2	37.3	39.5	42.6
FALSE	High	Master Protein	P40616	ADP-ribosylation factor-like protein 1 [OS=Homo sapiens]	0	29.297	31	5	48	5	181	20.4	5.72	94.18	5	cell organization and biogenesis;other metabolic processes;transport;other biological processes	other membranes;cytosol;ER/Golgi;other cell component	enzyme regulator activity;other molecular function	Pf00025	400	ENSG00000120805	ARL1	B4DWW1; hsa:400; P40616; P80417; Q53XB1	Retrograde transport at the Trans-Golgi-Network		1	0	5.583	3.142	0.01		0.307702973	0.327410287	1.90E-17		0	0			4.5	4.1	13.3	23.3	20.1	6.2		2.7
FALSE	High	Master Protein	P36404	ADP-ribosylation factor-like protein 2 [OS=Homo sapiens]	0	28.197	45	7	60	7	184	20.9	6.34	76.25	7	cell cycle OR cell proliferation;cell organization and biogenesis;protein metabolism;other metabolic processes;other biological processes	plasma membrane;other membranes;cytosol;cytoskeleton;mitochondrion;ER/Golgi;nucleus;other cell component	other molecular function	Pf00025	402	ENSG00000213465	ARL2	G3V184; hsa:402; P36404; Q9BUK8	Post-chaperonin tubulin folding pathway; Transport of nucleosides and free purine and pyrimidine bases across the plasma membrane; RAS processing		3	0	1.688		0.01	1.264	0.853920524		1.90E-17	0.850510661	0			0	46.1	120.8	201.2	59.4	58.3	238.5		53.1
FALSE	High	Master Protein	Q9Y2Y0	ADP-ribosylation factor-like protein 2-binding protein [OS=Homo sapiens]	0	26.501	44	6	39	6	163	18.8	4.35	40.01	6	signal transduction;other biological processes	cytosol;cytoskeleton;mitochondrion;nucleus;other cell component	enzyme regulator activity;other molecular function	Pf11527	23568	ENSG00000102931	ARL2BP	B3KQJ5; hsa:23568; Q504R0; Q9Y2Y0	Transport of nucleosides and free purine and pyrimidine bases across the plasma membrane		1	0	0.01	18.136	27.608	1.757	2.05E-17	0.220430737	0.051368315	0.68953522		0	0	0		78.3	300.2	22.9	39.1	293.7	277	55.1
FALSE	High	Master Protein	P36405	ADP-ribosylation factor-like protein 3 [OS=Homo sapiens]	0	38.685	59	8	77	8	182	20.4	7.24	171.33	8	cell cycle OR cell proliferation;cell organization and biogenesis;transport;developmental processes;signal transduction;other biological processes	other membranes;cytoskeleton;ER/Golgi;nucleus;other cell component	cytoskeletal activity;other molecular function	Pf00025	403	ENSG00000138175	ARL3	B2R6C7; hsa:403; P36405; Q53X83; Q5JSM2	Trafficking of myristoylated proteins to the cilium		1	0	0.175	0.774	0.303	0.7	0.563989797	0.835514674	0.869225327	0.813033168	38.56	160.74	0	221.27	7.5	180.8	129.9	175.7	175.8	140.3	3.6	119.1
FALSE	High	Master Protein	P56559	ADP-ribosylation factor-like protein 4C [OS=Homo sapiens]	0	12.034	23	4	17	4	192	21.5	9.09	16.96	4	transport	plasma membrane;other membranes;cytosol;nucleus;other cell component	cytoskeletal activity;other molecular function	Pf00025	10123	ENSG00000188042	ARL4C	hsa:10123; P56559; Q4A519; Q53R10; Q9BVN1; Q9UQ34	NR1H3 & NR1H2 regulate gene expression linked to cholesterol transport and efflux		1	0	0.01	0.01	0.01	1.486	2.05E-17	2.15E-17	1.90E-17	0.871572682				0			316.8	73.2	66.4	341.7		82.7
FALSE	High	Master Protein	Q15041	ADP-ribosylation factor-like protein 6-interacting protein 1 [OS=Homo sapiens]	0	12	9	2	48	2	203	23.3	9.32	83.82	2	cell organization and biogenesis;other biological processes	other membranes;cytosol;ER/Golgi	other molecular function		23204	ENSG00000170540	ARL6IP1	B7Z6S5; B7Z791; F5GXP4; hsa:23204; Q15041			0	0	0.059	0.539	0.01	0.01	0.139067092	0.846542479	1.90E-17	2.12E-17	0	0			5.9	36.7	160.3	94.6	94.3	140.5
FALSE	High	Master Protein	Q66PJ3	ADP-ribosylation factor-like protein 6-interacting protein 4 [OS=Homo sapiens]	0	26.254	28	5	31	5	237	26.4	10.86	58.22	5	RNA metabolism OR transcription;other metabolic processes	nucleus		Pf10500	51329	ENSG00000182196	ARL6IP4	A4UCR8; B3V0L0; B3V0L1; hsa:51329; Q4F966; Q504R8; Q66PJ3; Q96BI2; Q9NR05; Q9P2R9			0	0	0.4	0.291	0.01	0.01	0.697235552	0.564972829	1.90E-17	2.12E-17	0	0			54.6	63.8	173.6	249.3	177.2	165.2
FALSE	High	Master Protein	O75915	PRA1 family protein 3 [OS=Homo sapiens]	0	8.356	13	3	52	3	188	21.6	9.77	60.23	3	other metabolic processes;stress response;transport;signal transduction;other biological processes	plasma membrane;other membranes;cytosol;cytoskeleton;ER/Golgi		Pf03208	10550	ENSG00000144746	ARL6IP5	B2R6V5; hsa:10550; O75915; Q53ES3; Q5KU08	Glutamate Neurotransmitter Release Cycle		1	0	0.01	0.01	0.012	0.548	2.05E-17	2.15E-17	0.030693625	0.549239918			0	0			242.8	190	171.3	295.3	0.7	9
FALSE	High	Master Protein	Q8N6S5	ADP-ribosylation factor-like protein 6-interacting protein 6 [OS=Homo sapiens]	0.002	4.294	5	1	2	1	226	24.7	6.33	2.1	1		other membranes;nucleus		Pf15062	151188	ENSG00000177917	ARL6IP6	B2RDS6; hsa:151188; Q7Z4G7; Q8N6S5			0	0	5.746	0.01	8.769	0.01	0.583758112	2.15E-17	0.321117414	2.12E-17	0		0		47.5		8.3	2.2	8.7	1.5	76.6
FALSE	High	Master Protein	Q9NVJ2	ADP-ribosylation factor-like protein 8B [OS=Homo sapiens]	0	17.625	32	5	43	5	186	21.5	8.43	43.17	5	cell cycle OR cell proliferation;cell organization and biogenesis;other metabolic processes;stress response;transport;other biological processes	other membranes;cytosol;cytoskeleton;other cytoplasmic organelle;other cell component	cytoskeletal activity;other molecular function	Pf00025	55207	ENSG00000134108	ARL8B	B4DI85; hsa:55207; Q9NVJ2			0	0	0.159	0.01	0.01	0.01	0.344375527	2.15E-17	1.90E-17	2.12E-17	0				26.4		260.7	228	276.7	258
FALSE	High	Master Protein	Q9NVT9	Armadillo repeat-containing protein 1 [OS=Homo sapiens]	0	19.651	23	5	27	5	282	31.3	5.74	31.87	5	cell organization and biogenesis	other membranes;cytosol;mitochondrion	other molecular function	Pf00514	55156	ENSG00000104442	ARMC1	B4E2W7; hsa:55156; Q9H018; Q9H820; Q9NVT9			0	0	0.01	0.01	0.01	0.01	2.05E-17	2.15E-17	1.90E-17	2.12E-17							68.3	71	51.2	56.7
FALSE	High	Master Protein	Q8N2F6	Armadillo repeat-containing protein 10 [OS=Homo sapiens]	0	14.89	13	4	40	4	343	37.5	6.61	39.56	4	other biological processes	other membranes;mitochondrion;ER/Golgi	other molecular function	Pf04826	83787	ENSG00000170632	ARMC10	A8K703; B4DWJ8; F5GX65; hsa:83787; Q75K91; Q75MG6; Q75ML8; Q8IZC1; Q8IZC2; Q8IZC3; Q8N2F6; Q9BTM6			0	0	0.01	0.418	0.01	0.01	2.05E-17	0.599019884	1.90E-17	2.12E-17		0				28.9	186.9	293	291.1	110.2
FALSE	High	Master Protein	Q6NXE6	Armadillo repeat-containing protein 6 [OS=Homo sapiens]	0	36.124	21	8	39	8	501	54.1	6.24	60.95	8	other biological processes	cytosol		Pf00514	93436	ENSG00000105676	ARMC6	B4DI98; hsa:93436; O94999; Q6NXE6; Q9BTH5			0	0	0.01	0.01	0.01	0.01	2.05E-17	2.15E-17	1.90E-17	2.12E-17							232.8	114.3	153.1	205.5
FALSE	High	Master Protein	Q8IUR7	Armadillo repeat-containing protein 8 [OS=Homo sapiens]	0	26.289	13	8	23	8	673	75.5	6.73	11.71	8	protein metabolism;other metabolic processes	non-structural extracellular;cytosol;nucleus;other cell component		Pf00514	25852	ENSG00000114098	ARMC8	A8K0L2; B7Z441; B7Z453; D3DNE6; F5GWK4; hsa:25852; Q6PIL2; Q8IUR7; Q96D19; Q96HZ5; Q9NV02; Q9NV94; Q9Y4R9	Neutrophil degranulation; Regulation of pyruvate metabolism		2	0	0.124	0.01	0.01	0.01	0.256085766	2.15E-17	1.90E-17	2.12E-17	0				9.6		219.1	131.2	132.4	214.3
FALSE	High	Master Protein	Q7Z3E5	LisH domain-containing protein ARMC9 [OS=Homo sapiens]	0	6.671	3	2	2	2	818	91.8	6.2	0	2	cell organization and biogenesis;other biological processes	cytoskeleton;other cell component		Pf21050, Pf21051	80210	ENSG00000135931	ARMC9	A0A087X1I8; hsa:80210; Q53TI3; Q6P162; Q7L594; Q7Z3E5; Q86WG2; Q96JF9; Q9H9R8			0	0	0.01		0.01	0.01	2.05E-17		1.90E-17	2.12E-17							281		254.8	398.2
FALSE	High	Master Protein	Q7L311	Armadillo repeat-containing X-linked protein 2 [OS=Homo sapiens]	0.002	4.273	2	1	1	1	632	65.6	8.53	2.9	1		other membranes;mitochondrion		Pf04826	9823	ENSG00000184867	ARMCX2	hsa:9823; O60267; Q5H9D9; Q7L311			0	0	0.01		0.01	0.01	2.05E-17		1.90E-17	2.12E-17							604.8		167.7	427.5
FALSE	High	Master Protein	Q9UH62	Armadillo repeat-containing X-linked protein 3 [OS=Homo sapiens]	0	38.996	30	9	42	9	379	42.5	8.37	40.5	9	cell organization and biogenesis;transport;other biological processes	other membranes;cytosol;mitochondrion;nucleus;other cell component		Pf04826	51566	ENSG00000102401	ARMCX3	hsa:51566; Q53HC6; Q7LCF5; Q9NPE4; Q9UH62	RAC2 GTPase cycle		1	0	0.01	0.01	1.413	3.105	2.05E-17	2.15E-17	0.953112177	0.438168588			0	0			204.3	135.1	137.4	242.5	49.1	103.8
FALSE	High	Master Protein	Q5T2E6	Armadillo-like helical domain-containing protein 3 [OS=Homo sapiens]	0	8.445	4	3	4	3	689	78.7	6.6	1.77	3	other biological processes	other membranes;cytosol;ER/Golgi		Pf08427	79591	ENSG00000120029	ARMH3	hsa:79591; Q2TB87; Q5T2E6; Q9H8Z9			0	0	0.01	7.041	0.01	100	2.05E-17	0.585878174	1.90E-17	2.12E-17		0				288.6	68.7	129.8	123.3			230.9
FALSE	High	Master Protein	Q9H993	Damage-control phosphatase ARMT1 [OS=Homo sapiens]	0	10.375	5	2	14	2	441	51.1	5.76	35.85	2	other metabolic processes;stress response		other molecular function	Pf01937	79624	ENSG00000146476	ARMT1	hsa:79624; Q96FC6; Q9H993; Q9UFY5			0	0	0.01	0.01	1.132	0.01	2.05E-17	2.15E-17	0.972917584	2.12E-17			0				144.7	182.7	215.5	190.7	100.7
FALSE	High	Master Protein	Q92747	Actin-related protein 2/3 complex subunit 1A [OS=Homo sapiens]	0	52.018	37	10	69	9	370	41.5	8.18	90.87	10	cell organization and biogenesis	plasma membrane;other membranes;cytosol;cytoskeleton;nucleus;other cell component	cytoskeletal activity	Pf00400	10552	ENSG00000241685	ARPC1A	A4D276; B4DLQ7; D6W5S1; hsa:10552; Q7Z5U8; Q86WU5; Q8IXQ0; Q92747	Clathrin-mediated endocytosis; Regulation of actin dynamics for phagocytic cup formation; FCGR3A-mediated phagocytosis; RHO GTPases Activate WASPs and WAVEs; EPHB-mediated forward signaling		5	0	0.906	3.102	14.702	1.596	0.986761167	0.555734981	0.086034647	0.72307124	90.42	52.77	0	96.9	225.9	286.3	96.4	79.6	92.5	96.4	146.5	60.7
FALSE	High	Master Protein	O15143	Actin-related protein 2/3 complex subunit 1B [OS=Homo sapiens]	0	92.482	47	14	255	13	372	40.9	8.35	480	14	cell organization and biogenesis;other biological processes	cytosol;cytoskeleton;nucleus;other cell component	cytoskeletal activity;other molecular function	Pf00400	10095	ENSG00000130429	ARPC1B	hsa:10095; O15143; Q9BU00	Regulation of actin dynamics for phagocytic cup formation; FCGR3A-mediated phagocytosis; RHO GTPases Activate WASPs and WAVEs; EPHB-mediated forward signaling		4	1	2.807	1.728	0.133	0.909	0.077357717	0.096841857	0.771188326	0.271491166	127.75	89.57	33.76	105.43	200.3	205.3	103.7	121.1	122.5	115.8	26	131.4
FALSE	High	Master Protein	O15144	Actin-related protein 2/3 complex subunit 2 [OS=Homo sapiens]	0	73.239	42	13	336	13	300	34.3	7.36	438.65	13	cell organization and biogenesis;other biological processes	plasma membrane;other membranes;cytosol;cytoskeleton;nucleus;other cytoplasmic organelle;other cell component	cytoskeletal activity	Pf04045	10109	ENSG00000163466	ARPC2	hsa:10109; O15144; Q92801; Q9P1D4	Regulation of actin dynamics for phagocytic cup formation; FCGR3A-mediated phagocytosis; RHO GTPases Activate WASPs and WAVEs; Clathrin-mediated endocytosis; EPHB-mediated forward signaling		5	0	0.213	0.826	0.077	0.391	0.916322186	0.235654578	0.638396022	0.560022199	53.44	69.27	23.26	81.17	19.3	80.1	181.9	210	208	197.1	4.2	61.3
FALSE	High	Master Protein	O15145	Actin-related protein 2/3 complex subunit 3 [OS=Homo sapiens]	0	18.09	24	5	102	5	178	20.5	8.59	73.01	5	cell organization and biogenesis;other biological processes	cytosol;cytoskeleton;nucleus;other cell component	cytoskeletal activity	Pf04062	10094	ENSG00000111229	ARPC3	hsa:10094; O00554; O15145	Regulation of actin dynamics for phagocytic cup formation; FCGR3A-mediated phagocytosis; RHO GTPases Activate WASPs and WAVEs; Clathrin-mediated endocytosis; EPHB-mediated forward signaling		5	0	0.591	1.272	0.919	1.057	0.465043428	0.298157563	0.481188048	0.17876514	54.44	59.1	125.7	98.22	57.9	173.4	116	87.4	89.5	112.9	65.2	180.4
FALSE	High	Master Protein	P59998	Actin-related protein 2/3 complex subunit 4 [OS=Homo sapiens]	0	48.025	52	7	218	7	168	19.7	8.43	319.04	7	cell organization and biogenesis	cytosol;cytoskeleton;nucleus;other cell component	cytoskeletal activity;other molecular function	Pf05856	10093	ENSG00000241553	ARPC4	C9JWM7; E7ETI0; F6TTL5; hsa:10093; O15509; P59998; Q6P0W5; Q96QJ3	Regulation of actin dynamics for phagocytic cup formation; FCGR3A-mediated phagocytosis; RHO GTPases Activate WASPs and WAVEs; Clathrin-mediated endocytosis; EPHB-mediated forward signaling		5	0	0.066	0.434	0.04	0.209	0.387208524	0.857354787	0.261992544	0.950275497	66.35	57.69	0	73.34	7.1	61.1	146	175.6	180.9	137.9	2.3	44.1
FALSE	High	Master Protein	O15511	Actin-related protein 2/3 complex subunit 5 [OS=Homo sapiens]	0	49.995	72	10	195	9	151	16.3	5.67	294.11	10	cell organization and biogenesis;other biological processes	non-structural extracellular;cytosol;cytoskeleton;nucleus;other cell component	cytoskeletal activity	Pf04699	10092	ENSG00000162704	ARPC5	A6NEC4; hsa:10092; O15511; Q6PG42	Regulation of actin dynamics for phagocytic cup formation; FCGR3A-mediated phagocytosis; RHO GTPases Activate WASPs and WAVEs; Neutrophil degranulation; Clathrin-mediated endocytosis; EPHB-mediated forward signaling		6	1	0.811	1.382	1.956	1.151	0.685327558	0.219346345	0.177757207	0.195006439	144.08	62.7	110.54	19.43	267.7	178.3	59.5	92.4	95.2	86.5	106.4	154.2
FALSE	High	Master Protein	Q9BPX5	Actin-related protein 2/3 complex subunit 5-like protein [OS=Homo sapiens]	0	34.075	59	7	107	6	153	16.9	6.6	162.72	7	cell organization and biogenesis;other biological processes	cytoskeleton;other cell component	cytoskeletal activity	Pf04699	81873	ENSG00000136950	ARPC5L	hsa:81873; Q7Z523; Q9BPX5			0	0	1.922	2.918	2.22	2.986	0.441820522	0.182307233	0.40576922	0.185297737	79.72	63.51	225.12	41.62	127.4	257.5	82.8	119.1	119.2	70.7	43.7	210
FALSE	High	Master Protein	Q7Z6K5	Arpin [OS=Homo sapiens]	0	10.453	14	3	11	3	226	24.9	5.83	10.43	3	other biological processes	other cell component		Pf10574	348110	ENSG00000242498	ARPIN	E2QRD5; hsa:348110; Q7Z6K5			0	0	0.01	0.01	0.01	0.01	2.05E-17	2.15E-17	1.90E-17	2.12E-17							177.9	177.1	245.6	191.5
FALSE	High	Master Protein	P56211	cAMP-regulated phosphoprotein 19 [OS=Homo sapiens]	0	17.066	33	3	73	2	112	12.3	9.09	137.81	3	cell cycle OR cell proliferation;other biological processes	nucleus;other cell component	signal transduction activity or receptor binding;enzyme regulator activity;other molecular function	Pf04667	10776	ENSG00000128989	ARPP19	B2R497; hsa:10776; P56211; Q6IAM2; Q86TA6; Q9UD70	MASTL Facilitates Mitotic Progression		1	0	0.666	0.01	1.186	0.01	0.797988537	2.15E-17	0.999704731	2.12E-17	296.48		468.71		165		142	96.4	118.8	119.4	387.1
FALSE	High	Master Protein	P49407	Beta-arrestin-1 [OS=Homo sapiens]	0	88.813	47	15	109	15	418	47	6.2	189.13	15	cell organization and biogenesis;protein metabolism;other metabolic processes;transport;signal transduction;other biological processes	plasma membrane;other membranes;cytosol;ER/Golgi;nucleus;other cytoplasmic organelle;other cell component	signal transduction activity or receptor binding;enzyme regulator activity;other molecular function	Pf00339, Pf02752	408	ENSG00000137486	ARRB1	B6V9G8; hsa:408; O75625; O75630; P49407; Q2PP20; Q9BTK8	Golgi Associated Vesicle Biogenesis; Cargo recognition for clathrin-mediated endocytosis; Ub-specific processing proteases; Activation of SMO; Activated NOTCH1 Transmits Signal to the Nucleus; G alpha (s) signalling events; Lysosome Vesicle Biogenesis; Signaling by BRAF and RAF1 fusions; Thrombin signalling through proteinase activated receptors (PARs); TGFBR3 regulates TGF-beta signaling; Signal…		17	0	20.452	2.261	0.01	3.652	0.087171024	0.719918567	1.90E-17	0.502527971	0	103.68		153.25	7.4	16	15	18.3	18.3	10.7		4.3
FALSE	High	Master Protein	Q8N5I2	Arrestin domain-containing protein 1 [OS=Homo sapiens]	0	17.992	13	5	17	5	433	46	7.02	24.62	5	protein metabolism;other metabolic processes;transport;other biological processes	non-structural extracellular;plasma membrane;other membranes;other cell component	other molecular function	Pf00339, Pf02752	92714	ENSG00000197070	ARRDC1	hsa:92714; Q8N5I2			0	0	0.01	0.01	0.01	0.01	2.05E-17	2.15E-17	1.90E-17	2.12E-17							332.7	173.6	87.4	354.2
FALSE	High	Master Protein	P51690	Arylsulfatase L [OS=Homo sapiens]	0.001	6.123	5	3	9	3	589	65.6	6.96	5.13	3	developmental processes	ER/Golgi	other molecular function	Pf00884, Pf14707	415	ENSG00000157399	ARSL	hsa:415; P51690; Q53FT2; Q53FU8	Glycosphingolipid catabolism; The activation of arylsulfatases		2	0	0.01				2.05E-17										161.8		15.5	53.4	46.3	71.5
FALSE	High	Master Protein	Q13510	Acid ceramidase [OS=Homo sapiens]	0	16.949	13	5	21	5	395	44.6	7.62	28.4	5	other metabolic processes;other biological processes	non-structural extracellular;nucleus;other cytoplasmic organelle;other cell component	other molecular function	Pf02275, Pf15508	427	ENSG00000104763	ASAH1	E9PDS0; hsa:427; Q13510; Q6W898; Q96AS2	Neutrophil degranulation; Regulation of MITF-M-dependent genes involved in lysosome biogenesis and autophagy; Glycosphingolipid catabolism		3	0	0.01	0.669	0.281	0.244	2.05E-17	0.781935395	0.854324054	0.687872024		0	0	0		1.1	13.8	6.1	6.8	12.1	1016.3	4.5
FALSE	High	Master Protein	Q9ULH1	Arf-GAP with SH3 domain, ANK repeat and PH domain-containing protein 1 [OS=Homo sapiens]	0	28.435	8	7	24	6	1129	125.4	7.31	26.54	7	cell organization and biogenesis;transport;other biological processes	other membranes;cytosol;cytoskeleton;ER/Golgi;other cell component	enzyme regulator activity;other molecular function	Pf00169, Pf01412, Pf12796, Pf14604, Pf16746	50807	ENSG00000153317	ASAP1	B2RNV3; hsa:50807; Q9ULH1	VxPx cargo-targeting to cilium		1	1	0.01	23.083	0.01	4.244	2.05E-17	0.091170217	1.90E-17	0.610120459		0		0		639.5	82.5	91.6	66.1	87.3		52.4
FALSE	High	Master Protein	O43150	Arf-GAP with SH3 domain, ANK repeat and PH domain-containing protein 2 [OS=Homo sapiens]	0	14.528	5	4	13	3	1006	111.6	6.68	21.16	4		plasma membrane;other membranes;cytosol;ER/Golgi	enzyme regulator activity;other molecular function	Pf00023, Pf00169, Pf01412, Pf14604, Pf16746	8853	ENSG00000151693	ASAP2	D6W4Y8; hsa:8853; O43150			0	0	7.172	13.459	2.514	6.666	0.465878126	0.262564912	0.802104138	0.44554323	0	0	0	0	245.8	483	41.9	27.7	32.4	17.9	69.9	168.3
FALSE	High	Master Protein	Q9NWX5	Ankyrin repeat and SOCS box protein 6 [OS=Homo sapiens]	0	6.671	7	2	3	2	421	47.1	6.01	3.68	2	protein metabolism;other metabolic processes;signal transduction	cytosol		Pf07525, Pf12796, Pf13637	140459	ENSG00000148331	ASB6	hsa:140459; Q5SZB7; Q9BV15; Q9NWX5	Antigen processing: Ubiquitination & Proteasome degradation; Neddylation		2	0	0.01	0.01	0.01	0.01	2.05E-17	2.15E-17	1.90E-17	2.12E-17							322.9	184.1	220.6	297.2
FALSE	High	Master Protein	Q96DX5	Ankyrin repeat and SOCS box protein 9 [OS=Homo sapiens]	0	12.461	12	2	3	2	294	31.8	6.98	8.35	2	protein metabolism;other metabolic processes;signal transduction;other biological processes	cytosol;mitochondrion;other cell component	other molecular function	Pf07525, Pf12796	140462	ENSG00000102048	ASB9	A8K8A5; hsa:140462; Q96DX5; Q9BVF5; Q9NWS5; Q9Y4T3	Antigen processing: Ubiquitination & Proteasome degradation; Neddylation		2	0	0.01	100	0.01	1.321	2.05E-17	2.15E-17	1.90E-17	0.876423568				0		451.6	240.1		62.4	195.2		202
FALSE	High	Master Protein	Q8N9N2	Activating signal cointegrator 1 complex subunit 1 [OS=Homo sapiens]	0	9.812	9	4	17	4	400	45.5	5.54	21.61	4	cell organization and biogenesis;DNA metabolism;other metabolic processes;stress response;other biological processes	nucleus;other cell component	nucleic acid binding activity	Pf00013, Pf10469	51008	ENSG00000138303	ASCC1	hsa:51008; Q5SW06; Q5SW07; Q8N9N2; Q96EI8; Q9Y307	ALKBH3 mediated reversal of alkylation damage		1	0	0.01	0.01	0.01	0.01	2.05E-17	2.15E-17	1.90E-17	2.12E-17							208.4	210.1	214	174
FALSE	High	Master Protein	Q9H1I8	Activating signal cointegrator 1 complex subunit 2 [OS=Homo sapiens]	0	16.434	10	5	17	5	757	86.3	5.16	18.59	5	cell organization and biogenesis;protein metabolism;DNA metabolism;other metabolic processes;stress response;other biological processes	cytosol;translational apparatus;nucleus;other cell component	other molecular function	Pf02845	84164	ENSG00000100325	ASCC2	B7Z8E0; F5H6J9; hsa:84164; Q4TT54; Q8TAZ0; Q9H1I8; Q9H711; Q9H9D6	ALKBH3 mediated reversal of alkylation damage		1	0	0.01	0.01	0.01	0.01	2.05E-17	2.15E-17	1.90E-17	2.12E-17							168.5	200.8	265.1	143.5
FALSE	High	Master Protein	Q8N3C0	Activating signal cointegrator 1 complex subunit 3 [OS=Homo sapiens]	0	108.143	17	33	109	33	2202	251.3	7.09	104.72	33	cell organization and biogenesis;protein metabolism;DNA metabolism;other metabolic processes;stress response	cytosol;translational apparatus;nucleus;other cell component	other molecular function	Pf00270, Pf00271, Pf02889	10973	ENSG00000112249	ASCC3	E7EW23; hsa:10973; O43738; Q4G1A0; Q5VTN2; Q8N3C0; Q9H1I9; Q9H5A2; Q9NTR0	ALKBH3 mediated reversal of alkylation damage		1	0	1.543	3.251	8.713	2.143	0.898022025	0.363040018	0.096711848	0.71227818	0	134.14	153.2	0	13.8	48.3	46.8	110.3	105.1	41.6	38.1	11.2
FALSE	High	Master Protein	L0R819	ASNSD1 upstream open reading frame protein [OS=Homo sapiens]	0	12.668	50	4	22	4	96	11.2	8.88	16.99	4	other biological processes	other cell component		Pf21975		ENSG00000286053	ASDURF	L0R819			0	0	0.01	0.01	0.01	0.01	2.05E-17	2.15E-17	1.90E-17	2.12E-17							303.6	64	143.5	328.9
FALSE	High	Master Protein	Q9Y294	Histone chaperone ASF1A [OS=Homo sapiens]	0	8.55	15	3	23	2	204	23	4.41	15.05	3	cell organization and biogenesis;DNA metabolism;other metabolic processes;stress response;other biological processes	nucleus;other cell component	other molecular function	Pf04729	25842	ENSG00000111875	ASF1A	hsa:25842; Q6IA08; Q9P014; Q9Y294	Formation of Senescence-Associated Heterochromatin Foci (SAHF)		1	0	0.84	0.01	0.01	0.01	0.762861649	2.15E-17	1.90E-17	2.12E-17	0				95.3		253.5	70.5	126.1	256
FALSE	High	Master Protein	Q9NVP2	Histone chaperone ASF1B [OS=Homo sapiens]	0	15.356	24	4	12	3	202	22.4	4.56	7.39	4	cell organization and biogenesis;developmental processes;other biological processes	cytosol;nucleus;other cell component	other molecular function	Pf04729	55723	ENSG00000105011; ENSG00000288210	ASF1B	hsa:55723; Q53G51; Q9NVP2; Q9NVZ0			0	0	0.01	0.01	0.01	0.01	2.05E-17	2.15E-17	1.90E-17	2.12E-17							202.1	79.2	147.1	289.3
FALSE	High	Master Protein	Q9UBL3	Set1/Ash2 histone methyltransferase complex subunit ASH2 [OS=Homo sapiens]	0	9.506	5	3	18	3	628	68.7	5.69	22.64	3	cell organization and biogenesis;RNA metabolism OR transcription;other metabolic processes;stress response;other biological processes	nucleus;other cell component	nucleic acid binding activity;other molecular function	Pf00622, Pf21198, Pf21257	9070	ENSG00000129691	ASH2L	A8K7C3; D3DSW9; hsa:9070; O60659; O60660; Q96B62; Q9UBL3	Deactivation of the beta-catenin transactivating complex; MLL4 and MLL3 complexes regulate expression of PPARG target genes in adipogenesis and hepatic steatosis; Formation of WDR5-containing histone-modifying complexes; Formation of the beta-catenin:TCF transactivating complex; Activation of anterior HOX genes in hindbrain development during early embryogenesis; PKMTs methylate histone lysines; …		8	0	0.01	0.01	0.01	0.01	2.05E-17	2.15E-17	1.90E-17	2.12E-17							164.2	236.2	234.1	166.1
FALSE	High	Master Protein	P04424	Argininosuccinate lyase [OS=Homo sapiens]	0	59.735	29	12	137	12	464	51.6	6.48	219.33	12	other metabolic processes;developmental processes;other biological processes	cytosol;other cell component	other molecular function	Pf00206, Pf14698	435	ENSG00000126522	ASL	E7EMI0; E9PE48; hsa:435; P04424; Q6LDS5; Q96HS2	Urea cycle		1	0	0.541	0.332	0.166	0.565	0.815203711	0.794874964	0.616819275	0.8767601	56.6	66.79	93.52	0	18	26.3	79.5	256.9	268.9	90.6	14.4	10.7
FALSE	High	Master Protein	O95671	Probable bifunctional dTTP/UTP pyrophosphatase/methyltransferase protein [OS=Homo sapiens]	0	47.307	19	9	53	9	621	68.8	6.07	69.12	9	other metabolic processes	cytosol	other molecular function	Pf00891, Pf02545, Pf16864	8623	ENSG00000169093; ENSG00000292339	ASMTL	B4DX75; F5GXH4; hsa:8623; J3JS33; O95671; Q5JQ53; Q8NBH5; Q96G02; Q9BUL6			0	0	0.41	0.665	0.077	0.152	0.964687915	0.90639021	0.308606371	0.656125205	334.36	137.13	0	14.74	32	60.7	218	144.3	121	171.5	8.3	21.6
FALSE	High	Master Protein	P08243	Asparagine synthetase [glutamine-hydrolyzing] [OS=Homo sapiens]	0	87.769	38	18	258	18	561	64.3	6.86	345.49	18	other metabolic processes;stress response;other biological processes	cytosol	other molecular function	Pf00733, Pf13537	440	ENSG00000070669	ASNS	A4D1I8; B4DXZ1; B7ZAA9; D6W5R3; E9PCI3; E9PCX6; hsa:440; P08184; P08243; Q15666; Q549T9; Q96HD0	Aspartate and asparagine metabolism; Response of EIF2AK1 (HRI) to heme deficiency; ATF4 activates genes in response to endoplasmic reticulum stress; Response of EIF2AK4 (GCN2) to amino acid deficiency		4	0	0.01	1.159	0.01	0.18	2.05E-17	0.23441894	1.90E-17	0.74456198		243.21		14.28		13.1	126.6	292.1	235.9	125.2		5.1
FALSE	High	Master Protein	Q12797	Aspartyl/asparaginyl beta-hydroxylase [OS=Homo sapiens]	0	136.857	38	25	448	25	758	85.8	5.01	641.78	25	cell cycle OR cell proliferation;protein metabolism;other metabolic processes;transport;developmental processes;signal transduction;other biological processes	plasma membrane;other membranes;cytosol;ER/Golgi	other molecular function	Pf05118, Pf05279, Pf13432	444	ENSG00000198363	ASPH	A0A0A0MSK8; A6NDF4; A6NHI2; B4DIC9; B4E2K4; B7ZM95; E5RGP5; F5H667; hsa:444; Q12797; Q6NXR7; Q8TB28; Q9H291; Q9H2C4; Q9NRI0; Q9NRI1; Q9Y4J0	Stimuli-sensing channels; Protein hydroxylation; Ion homeostasis		3	0	1.736	0.203	0.202		0.284700639	0.814728884	0.928837499		105.79	81.65	147.05		28.5	54.1	40.4	362.3	357	19.8	86.8	1.9
FALSE	High	Master Protein	Q9BZE9	Tether containing UBX domain for GLUT4 [OS=Homo sapiens]	0	32.16	22	7	20	7	553	60.1	6.64	19.8	7	transport;other biological processes	plasma membrane;other membranes;cytosol;ER/Golgi;nucleus;other cell component		Pf00789, Pf11470	79058	ENSG00000169696	ASPSCR1	A8K3K9; hsa:79058; Q7Z6N7; Q8WV59; Q96LS5; Q96M40; Q9BZE9	Translocation of SLC2A4 (GLUT4) to the plasma membrane		1	0	100	100	0.01	100	2.05E-17	2.15E-17	1.90E-17	2.12E-17	0	0		0	512.4	276.2	7.9	3.4	3.2	7.1		211.1
FALSE	High	Master Protein	P00966	Argininosuccinate synthase [OS=Homo sapiens]	0	46.077	29	13	198	13	412	46.5	8.02	239.81	13	other metabolic processes;stress response;developmental processes;other biological processes	other membranes;cytosol;mitochondrion;nucleus;other cell component	other molecular function	Pf00764, Pf20979	445	ENSG00000130707	ASS1	hsa:445; P00966; Q6LDL2; Q86UZ0; Q96GT4	Urea cycle		1	0	0.554	5.144	0.547	1.01	0.854950564	0.056336366	0.962443924	0.387804498	124.58	76.64	136.92	258.73	33.7	38.6	162.8	126	122.7	153.7	29.7	25.1
FALSE	High	Master Protein	Q8NBU5	Outer mitochondrial transmembrane helix translocase [OS=Homo sapiens]	0	45.694	34	9	88	9	361	40.7	6.9	120.16	9	other biological processes	plasma membrane;other membranes;cytosol;mitochondrion;other cytoplasmic organelle;other cell component	transporter activity;other molecular function	Pf00004, Pf17862	84896	ENSG00000138138	ATAD1	D3DR26; hsa:84896; Q6DKG1; Q6P4B9; Q8N3G1; Q8NBU5; Q8WYR9; Q969Y3	Class I peroxisomal membrane protein import		1	0	0.151	0.609	0.649	0.444	0.356395942	0.84203745	0.981825495	0.808655835	0	0	0	0	2.8	5	77	79.1	108.6	76.4	4.6	1.8
FALSE	High	Master Protein	Q9NVI7	ATPase family AAA domain-containing protein 3A [OS=Homo sapiens]	0	94.999	34	20	324	7	634	71.3	8.98	580.8	20	cell organization and biogenesis;stress response;signal transduction;other biological processes	other membranes;mitochondrion	other molecular function	Pf00004, Pf12037	55210	ENSG00000197785	ATAD3A	B3KPB3; D2K8Q1; G3V1I6; hsa:55210; Q5SV23; Q8N275; Q96A50; Q9NVI7			0	13	0.925	1.026	0.215	0.798	0.436695676	0.307393005	0.981037783	0.352618317	191.6	52.16	141.33	55.2	71.3	31.3	152.7	179.7	204.2	147.6	29.2	23
FALSE	High	Master Protein	Q5T9A4	ATPase family AAA domain-containing protein 3B [OS=Homo sapiens]	0	62.925	26	17	258	4	648	72.5	9.2	447.05	17	cell organization and biogenesis	plasma membrane;other membranes;mitochondrion	other molecular function	Pf00004, Pf12037	83858	ENSG00000160072	ATAD3B	A8K3H1; hsa:83858; Q5T9A4; Q6ZRB5; Q9BUK4; Q9ULE7	Neutrophil degranulation		1	0	4.043	1.692	4.155	13.347	0.539387288	0.918956577	0.47341722	0.049834231	0	0	0	293.61	15.5	10.6	32.2	29.6	36.7	25.9	25.4	269.4
FALSE	High	Master Protein	O95260	Arginyl-tRNA--protein transferase 1 [OS=Homo sapiens]	0	15.213	9	4	21	4	518	59.1	7.93	16.61	4	protein metabolism;other metabolic processes;stress response	nucleus;other cell component	other molecular function	Pf04376, Pf04377	11101	ENSG00000107669	ATE1	hsa:11101; O95260; O95261; Q5SQQ3; Q8WW04			0	0	0.01	0.01	0.01	0.01	2.05E-17	2.15E-17	1.90E-17	2.12E-17							147.4	283.1	348.7	91.7
FALSE	High	Master Protein	P18846	Cyclic AMP-dependent transcription factor ATF-1 [OS=Homo sapiens]	0	8.078	9	3	39	1	271	29.2	8.37	38.13	3	cell organization and biogenesis;signal transduction;other biological processes	nucleus;other cell component	nucleic acid binding activity;other molecular function	Pf00170, Pf02173	466	ENSG00000123268	ATF1	B4DRF9; hsa:466; P18846; P25168; Q9H4A8	NGF-stimulated transcription; CREB phosphorylation		2	2	0.01	0.01	0.523	0.01	2.05E-17	2.15E-17	0.725137845	2.12E-17			0				211.5	167.1	197.9	207	39.1
FALSE	High	Master Protein	P15336	Cyclic AMP-dependent transcription factor ATF-2 [OS=Homo sapiens]	0.005	3.356	3	1	1	1	505	54.5	7.88	0	1	cell cycle OR cell proliferation;cell organization and biogenesis;protein metabolism;RNA metabolism OR transcription;other metabolic processes;stress response;transport;developmental processes;signal transduction;other biological processes	other membranes;mitochondrion;nucleus;other cell component	nucleic acid binding activity;other molecular function	Pf00170	1386	ENSG00000115966	ATF2	A1L3Z2; A4D7U4; A4D7U5; A4D7V1; D3DPE9; G8JLM5; hsa:1386; P15336; Q13000; Q3B7B7; Q4ZFU9; Q53RY2; Q8TAR1; Q96JT8	Heme signaling; NGF-stimulated transcription; Regulation of PTEN gene transcription; TP53 Regulates Transcription of DNA Repair Genes; Circadian Clock; Transcriptional activation of mitochondrial biogenesis; Estrogen-dependent gene expression; HATs acetylate histones; Activation of the AP-1 family of transcription factors; Response of EIF2AK4 (GCN2) to amino acid deficiency		10	0
FALSE	High	Master Protein	Q6VMQ6	Activating transcription factor 7-interacting protein 1 [OS=Homo sapiens]	0	10.49	3	3	6	3	1270	136.3	4.7	5.73	3	other biological processes	cytosol;nucleus;other cell component	other molecular function	Pf16788, Pf16794	55729	ENSG00000171681	ATF7IP	F5GX74; G3V1U0; hsa:55729; Q4G0T9; Q6P3T3; Q6VMQ6; Q86XW5; Q9NVJ9; Q9NWC2; Q9Y4X8	Regulation of endogenous retroelements by KRAB-ZFP proteins; PKMTs methylate histone lysines; Regulation of endogenous retroelements by the Human Silencing Hub (HUSH) complex		3	0	0.799	0.898	1.333	0.01	0.659611993	0.617340827	0.83834287	2.12E-17	0	0	0		65.3	66.5	168	184.9	188.6	170.7	97.2
FALSE	High	Master Protein	Q9BSB4	Autophagy-related protein 101 [OS=Homo sapiens]	0.005	3.365	5	1	2	1	218	25	6.15	2.72	1	cell organization and biogenesis;other metabolic processes;other biological processes	other membranes;cytosol;ER/Golgi;other cell component	other molecular function	Pf07855	60673	ENSG00000123395	ATG101	hsa:60673; Q9BSB4; Q9HAE2; Q9HBN1	Macroautophagy		1	0	0.01	0.01	0.01	0.01	2.05E-17	2.15E-17	1.90E-17	2.12E-17							210.9	230.8	199.5	268.8
FALSE	High	Master Protein	O94817	Ubiquitin-like protein ATG12 [OS=Homo sapiens]	0.004	3.658	7	1	8	1	140	15.1	5.1	4.14	1	cell organization and biogenesis;other metabolic processes;other biological processes	other membranes;cytosol;nucleus;other cytoplasmic organelle;other cell component		Pf04110	9140	ENSG00000145782	ATG12	hsa:9140; O94817; Q6PJV2	Negative regulators of DDX58/IFIH1 signaling; Macroautophagy; PINK1-PRKN Mediated Mitophagy; Receptor Mediated Mitophagy		4	0	0.01	0.01	0.01	0.01	2.05E-17	2.15E-17	1.90E-17	2.12E-17							173.3	254.4	261.4	183.9
FALSE	High	Master Protein	Q676U5	Autophagy-related protein 16-1 [OS=Homo sapiens]	0	17.821	11	6	14	6	607	68.2	6.64	9.8	6	cell organization and biogenesis;protein metabolism;RNA metabolism OR transcription;other metabolic processes;stress response;transport;developmental processes;other biological processes	other membranes;cytosol;cytoskeleton;other cytoplasmic organelle;other cell component	other molecular function	Pf00400, Pf08614	55054	ENSG00000085978; ENSG00000281089	ATG16L1	A3EXK9; A3EXL0; B6ZDH0; hsa:55054; Q676U5; Q6IPN1; Q6UXW4; Q6ZVZ5; Q8NCY2; Q96JV5; Q9H619	Macroautophagy		1	0	2.23	1.601	4.365	1.371	0.907881229	0.979216286	0.554533199	0.976751493	25.12	13.59	0	0	100.7	97.5	162	168.8	181.1	131.3	95.5	23.9
FALSE	High	Master Protein	Q2TAZ0	Autophagy-related protein 2 homolog A [OS=Homo sapiens]	0.002	4.275	1	1	1	1	1938	212.7	5.88	0	1	cell organization and biogenesis;other metabolic processes;transport;other biological processes	other membranes;ER/Golgi;other cell component	transporter activity;other molecular function	Pf09333, Pf12624	23130	ENSG00000110046	ATG2A	hsa:23130; O43154; Q14DM2; Q2TAZ0; Q6ZTV2; Q7Z6K8; Q8IVY5; Q8TAI8; Q96HH7			0	0	0.01	0.01	0.01		2.05E-17	2.15E-17	1.90E-17								135.1	175	272.1
FALSE	High	Master Protein	Q9NT62	Ubiquitin-like-conjugating enzyme ATG3 [OS=Homo sapiens]	0	47.269	34	8	79	8	314	35.8	4.74	157.26	8	cell organization and biogenesis;protein metabolism;other metabolic processes;transport;other biological processes	cytosol;other cell component	other molecular function	Pf03987	64422	ENSG00000144848	ATG3	C9JNW8; hsa:64422; Q6PKC5; Q9H6L9; Q9NT62	Macroautophagy		1	0	1.561	0.214	0.01	0.845	0.648626549	0.312325647	1.90E-17	0.841951969	44.96	0		0	81.4	4.2	184.4	118.7	118	191.3		11
FALSE	High	Master Protein	Q9Y4P1	Cysteine protease ATG4B [OS=Homo sapiens]	0	29.313	24	7	36	7	393	44.3	5.07	53.83	7	cell organization and biogenesis;protein metabolism;other metabolic processes;transport;other biological processes	other membranes;cytosol;mitochondrion;ER/Golgi;other cytoplasmic organelle;other cell component	other molecular function	Pf03416, Pf20166	23192	ENSG00000168397	ATG4B	B7WNK2; hsa:23192; Q53NU4; Q6ZUV8; Q8WYM9; Q96K07; Q96K96; Q96SZ1; Q9Y2F2; Q9Y4P1	Macroautophagy		1	0	29.649	27.478	0.01		0.044411822	0.097411432	1.90E-17		107.49	0			752.7	100.8	67.3	24.8	34.1	68.1		63
FALSE	High	Master Protein	Q9H1Y0	Autophagy protein 5 [OS=Homo sapiens]	0	25.619	25	6	31	6	275	32.4	5.77	54.12	6	cell organization and biogenesis;protein metabolism;RNA metabolism OR transcription;other metabolic processes;stress response;transport;developmental processes;other biological processes	other membranes;cytosol;cytoskeleton;other cytoplasmic organelle;other cell component	other molecular function	Pf04106, Pf20637, Pf20638	9474	ENSG00000057663	ATG5	hsa:9474; O60875; Q5JVR2; Q68DI4; Q9H1Y0; Q9H2B8; Q9HCZ7	Negative regulators of DDX58/IFIH1 signaling; Macroautophagy; PINK1-PRKN Mediated Mitophagy; Receptor Mediated Mitophagy		4	0	3.307	0.291	0.01	1.526	0.60354751	0.440206236	1.90E-17	0.808683054	108.18	0		0	239.2	31.6	124.1	165.2	147.8	119.5		105.5
FALSE	High	Master Protein	O95352	Ubiquitin-like modifier-activating enzyme ATG7 [OS=Homo sapiens]	0	55.213	20	13	83	13	703	77.9	6.24	106.48	13	cell organization and biogenesis;protein metabolism;other metabolic processes;stress response;transport;other biological processes	non-structural extracellular;cytosol;cytoskeleton;other cell component	other molecular function	Pf00899, Pf16420	10533	ENSG00000197548	ATG7	B4E170; E9PB95; hsa:10533; O95352; Q7L8L0; Q9BWP2; Q9UFH4	Antigen processing: Ubiquitination & Proteasome degradation; Neutrophil degranulation; Signaling by BRAF and RAF1 fusions; Macroautophagy		4	0	1.742	3.473	2.062	1.263	0.775118117	0.354515331	0.531662293	0.859363194	117.43	47.61	238	32.88	102.8	119.4	101.2	132.2	145.6	81.7	71.6	45.5
FALSE	High	Master Protein	Q7Z3C6	Autophagy-related protein 9A [OS=Homo sapiens]	0	7.917	4	3	4	3	839	94.4	6.67	2.06	3	cell organization and biogenesis;other metabolic processes;transport;developmental processes;other biological processes	other membranes;mitochondrion;ER/Golgi;other cytoplasmic organelle;other cell component	transporter activity	Pf04109	79065	ENSG00000198925	ATG9A	hsa:79065; Q3ZAQ6; Q6P0N7; Q7Z317; Q7Z320; Q7Z3C6; Q8NDK6; Q8WU65; Q9BVL5; Q9H6L1; Q9HAG7	Macroautophagy; PINK1-PRKN Mediated Mitophagy		2	0		0.01	0.01	0.01		2.15E-17	1.90E-17	2.12E-17					35.6		7.5	6	6.8	10.1
FALSE	High	Master Protein	P31939	Bifunctional purine biosynthesis protein ATIC [OS=Homo sapiens]	0	186.557	61	29	628	29	592	64.6	6.71	1147.43	29	other metabolic processes;developmental processes;other biological processes	plasma membrane;other membranes;cytosol	other molecular function	Pf01808, Pf02142	471	ENSG00000138363	ATIC	A8K202; E9PBU3; hsa:471; P31939; Q13856; Q53S28	Signaling by ALK fusions and activated point mutants; Purine ribonucleoside monophosphate biosynthesis		2	0	0.188	0.203	0.19	0.088	0.964771546	0.813465333	0.956318446	0.668953062	137.68	90.15	125.7	85.83	2.8	15.9	181.2	180.1	189.3	180.5	5	6.9
FALSE	High	Master Protein	Q8WXF7	Atlastin-1 [OS=Homo sapiens]	0.005	3.603	2	1	2	1	558	63.5	6.18	0	1	cell organization and biogenesis;developmental processes	other membranes;ER/Golgi;other cell component	other molecular function	Pf02263	51062	ENSG00000198513	ATL1	A6NND5; A8K2C0; G5E9T1; hsa:51062; O95890; Q69YH7; Q8WXF7; Q96FK0			0	0		0.01	0.01			2.15E-17	1.90E-17									656	544
FALSE	High	Master Protein	Q8NHH9	Atlastin-2 [OS=Homo sapiens]	0	28.541	11	6	44	6	583	66.2	5.48	26.8	6	cell organization and biogenesis	other membranes;ER/Golgi	other molecular function	Pf02263, Pf02841	64225	ENSG00000119787	ATL2	B7Z1X2; B7Z7X8; hsa:64225; Q4ZG30; Q7Z630; Q8NHH8; Q8NHH9; Q9H5M7			0	0	1.463	0.497	0.01	0.871	0.838578137	0.648617271	1.90E-17	0.974434825	0	0		93.29	25.8	8.3	126.6	78.3	99.2	106.2		25.1
FALSE	High	Master Protein	Q6DD88	Atlastin-3 [OS=Homo sapiens]	0	77.554	36	14	119	14	541	60.5	5.66	139.06	14	cell organization and biogenesis;other biological processes	other membranes;ER/Golgi	other molecular function	Pf02263, Pf02841	25923	ENSG00000184743	ATL3	hsa:25923; Q6DD88; Q8N7W5; Q9H8Q5; Q9UFL1			0	0	0.35	0.291	0.189	8.163	0.72287203	0.962042473	0.999809966	0.000197132	32.2	138.12	0	332.42	5.4	15.6	142.6	184.1	144.3	153.6	1	8.9
FALSE	High	Master Protein	Q13315	Serine-protein kinase ATM [OS=Homo sapiens]	0	29.076	4	12	18	12	3056	350.5	6.81	3.34	12	cell cycle OR cell proliferation;cell organization and biogenesis;protein metabolism;DNA metabolism;RNA metabolism OR transcription;other metabolic processes;stress response;developmental processes;signal transduction;other biological processes	cytosol;cytoskeleton;nucleus;other cytoplasmic organelle;other cell component	nucleic acid binding activity;kinase activity;other molecular function	Pf00454, Pf02259, Pf02260, Pf11640	472	ENSG00000149311	ATM	B2RNX5; hsa:472; O15429; Q12758; Q13315; Q16551; Q93007; Q9NP02; Q9UCX7	Regulation of HSF1-mediated heat shock response; Resolution of D-loop Structures through Holliday Junction Intermediates; Regulation of TP53 Degradation; Recruitment and ATM-mediated phosphorylation of repair and signaling proteins at DNA double strand breaks; Autodegradation of the E3 ubiquitin ligase COP1; TP53 Regulates Transcription of DNA Repair Genes; Regulation of TP53 Activity through Pho…		28	0	0.01	0.01	0.01	27.337	2.05E-17	2.15E-17	1.90E-17	0.051850995				0			75	179.2	204	77.5		208.5
FALSE	High	Master Protein	O00244	Copper transport protein ATOX1 [OS=Homo sapiens]	0	24.319	65	4	89	4	68	7.4	7.24	175.7	4	stress response;transport;other biological processes	cytosol	other molecular function	Pf00403	475	ENSG00000177556	ATOX1	A8KAJ8; D3DQI2; hsa:475; O00244; Q2M1R6; Q56AP3	Detoxification of Reactive Oxygen Species; Ion influx/efflux at host-pathogen interface		2	0	0.664	0.485	0.677	0.252	0.821422395	0.999120708	0.78228141	0.911368414	93.63	233.16	0	296.88	30.9	24.4	181	231.6	246.5	195.5	6.6	12
FALSE	High	Master Protein	P98196	Phospholipid-transporting ATPase IH [OS=Homo sapiens]	0	7.013	3	3	6	2	1134	129.7	6.6	2.44	3	cell organization and biogenesis;transport;developmental processes;other biological processes	plasma membrane;other membranes;ER/Golgi;other cytoplasmic organelle;other cell component	transporter activity;other molecular function	Pf00122, Pf00702, Pf13246, Pf16209, Pf16212	23250	ENSG00000068650	ATP11A	hsa:23250; P98196; Q5VXT2	Neutrophil degranulation; Ion transport by P-type ATPases		2	0	0.01	0.01	0.01	0.01	2.05E-17	2.15E-17	1.90E-17	2.12E-17							65.4	266.2	260	65.4
FALSE	High	Master Protein	Q9Y2G3	Phospholipid-transporting ATPase IF [OS=Homo sapiens]	0	13.194	5	5	8	4	1177	134.1	6.96	1.94	5	cell organization and biogenesis;transport	plasma membrane;other membranes;ER/Golgi;nucleus;other cytoplasmic organelle;other cell component	transporter activity;other molecular function	Pf00122, Pf00702, Pf13246, Pf16209, Pf16212	23200	ENSG00000058063	ATP11B	hsa:23200; Q96FN1; Q9UKK7; Q9Y2G3	Neutrophil degranulation; Ion transport by P-type ATPases		2	1	0.01	0.01	4.504	0.01	2.05E-17	2.15E-17	0.591894908	2.12E-17			0				255.1	93.3	82.8	295.1	72.6
FALSE	High	Master Protein	Q9HD20	Endoplasmic reticulum transmembrane helix translocase [OS=Homo sapiens]	0	55.486	16	17	101	17	1204	132.9	8.13	70.11	17	transport;other biological processes	other membranes;ER/Golgi	transporter activity;other molecular function	Pf00122	57130	ENSG00000105726	ATP13A1	B3KPJ2; B3KTA7; hsa:57130; Q6NT90; Q6ZMG7; Q9H6C6; Q9HD20	Ion transport by P-type ATPases		1	0	4.267	1.515	0.28	1.977	0.515042026	0.913971082	0.526836283	0.670350515	0	46.26	0	341.92	10.7	31.5	155.5	169.8	132.2	178.6	13	25.2
FALSE	High	Master Protein	P05023	Sodium/potassium-transporting ATPase subunit alpha-1 [OS=Homo sapiens]	0	263.481	47	42	1099	42	1023	112.8	5.49	1958.1	42	stress response;transport;signal transduction;other biological processes	plasma membrane;other membranes;cytoskeleton;ER/Golgi;other cell component	transporter activity;other molecular function	Pf00122, Pf00689, Pf00690, Pf13246	476	ENSG00000163399	ATP1A1	B2RBR6; B7Z2T5; B7Z3U6; F5H3A1; hsa:476; P05023; Q16689; Q6LDM4; Q9UCN1; Q9UJ20; Q9UJ21	Potential therapeutics for SARS; Ion homeostasis; Ion transport by P-type ATPases		3	0	0.13	0.354	0.382	0.225	0.879453685	0.840634943	0.619695757	0.871572682	118.87	75.41	145.2	70.32	99.7	104.3	129.3	97.2	98.9	123	85.3	97.4
FALSE	High	Master Protein	P05026	Sodium/potassium-transporting ATPase subunit beta-1 [OS=Homo sapiens]	0	34.68	30	8	155	8	303	35	8.53	186.92	8	cell adhesion;cell organization and biogenesis;other metabolic processes;stress response;transport;signal transduction;other biological processes	plasma membrane;other membranes;cytoskeleton;other cell component	transporter activity;other molecular function	Pf00287	481	ENSG00000143153	ATP1B1	hsa:481; P05026; Q5TGZ3	Potential therapeutics for SARS; Ion homeostasis; Ion transport by P-type ATPases; Basigin interactions		4	0	0.01	0.188	0.01	0.01	2.05E-17	0.396473355	1.90E-17	2.12E-17		0				9.2	122.7	246.9	271.6	146.2
FALSE	High	Master Protein	P54709	Sodium/potassium-transporting ATPase subunit beta-3 [OS=Homo sapiens]	0	56.971	41	10	269	10	279	31.5	8.35	298.23	10	transport;other biological processes	plasma membrane;other membranes;cytoskeleton;other cell component	other molecular function	Pf00287	483	ENSG00000069849	ATP1B3	B7Z1N7; hsa:483; P54709	Potential therapeutics for SARS; Ion homeostasis; Ion transport by P-type ATPases; Basigin interactions		4	0	0.247	0.332	0.093	0.171	0.985569836	0.783307583	0.387885653	0.882621117	17.97	68.54	147.63	12.42	7.7	13.9	108	52.6	50.6	102.2	15.3	4.4
FALSE	High	Master Protein	Q9Y6H3	Mitochondrial inner membrane protease ATP23 homolog [OS=Homo sapiens]	0.006	3.307	9	1	2	1	246	28.1	8.03	0	1	cell organization and biogenesis;protein metabolism;DNA metabolism;other metabolic processes;stress response	plasma membrane;other membranes;cytosol;mitochondrion;nucleus;other cell component	kinase activity;other molecular function	Pf09768	91419	ENSG00000166896; ENSG00000262145	ATP23	hsa:91419; Q1RLM4; Q96E81; Q9Y6H3			0	0	0.01		0.01	0.01	2.05E-17		1.90E-17	2.12E-17							260.3		59.5	233.9
FALSE	High	Master Protein	P16615	Sarcoplasmic/endoplasmic reticulum calcium ATPase 2 [OS=Homo sapiens]	0	198.353	41	38	782	38	1042	114.7	5.34	1306.41	38	cell adhesion;cell organization and biogenesis;other metabolic processes;stress response;transport;signal transduction;other biological processes	plasma membrane;other membranes;cytosol;ER/Golgi;other cell component	transporter activity;nucleic acid binding activity;other molecular function	Pf00122, Pf00689, Pf00690, Pf00702, Pf13246	488	ENSG00000174437	ATP2A2	A6NDN7; B4DF05; hsa:488; P16614; P16615; Q86VJ2	Pre-NOTCH Processing in Golgi; Ion homeostasis; Ion transport by P-type ATPases; Reduction of cytosolic Ca++ levels		4	0	0.15	0.247	0.091	0.361	0.939255101	0.941043897	0.720793233	0.610120459	55.82	62.91	115.69	89.92	8.5	24.9	117.7	235.8	251.8	118.1	14.9	26.5
FALSE	High	Master Protein	P20020	Plasma membrane calcium-transporting ATPase 1 [OS=Homo sapiens]	0	118.473	25	24	217	13	1220	134.6	5.91	324.07	24	transport;other biological processes	plasma membrane;other membranes;ER/Golgi;nucleus;other cell component	transporter activity;other molecular function	Pf00122, Pf00689, Pf00690, Pf00702, Pf12424, Pf13246	490	ENSG00000070961	ATP2B1	hsa:490; P20020; Q12992; Q12993; Q13819; Q13820; Q13821; Q16504; Q93082	Sensory processing of sound by inner hair cells of the cochlea; Ion homeostasis; Ion transport by P-type ATPases; Reduction of cytosolic Ca++ levels		4	11	0.842	2.022	6.424	0.411	0.710653263	0.37328644	0.096396089	0.914898928	231.74	128.3	237.07	139.56	7.9	40.3	185.3	154.9	155.9	186.5	110.2	35.8
FALSE	High	Master Protein	P23634	Plasma membrane calcium-transporting ATPase 4 [OS=Homo sapiens]	0	109.982	24	22	165	11	1241	137.8	6.6	272.67	22	stress response;transport;developmental processes;signal transduction;other biological processes	plasma membrane;other membranes;cytoskeleton;other cell component	transporter activity;enzyme regulator activity;other molecular function	Pf00122, Pf00689, Pf00690, Pf00702, Pf12424, Pf13246	493	ENSG00000058668	ATP2B4	B1APW5; B1APW6; hsa:493; P23634; Q13450; Q13452; Q13455; Q16817; Q7Z3S1	Ion homeostasis; Ion transport by P-type ATPases; Reduction of cytosolic Ca++ levels		3	0	0.01	1.068	2.889	0.01	2.05E-17	0.872487027	0.713995904	2.12E-17		0	0			23.5	389.6	91.3	72.8	340.3	25.1
FALSE	High	Master Protein	P98194	Calcium-transporting ATPase type 2C member 1 [OS=Homo sapiens]	0	55.712	18	13	61	13	919	100.5	6.74	83.22	13	cell adhesion;cell organization and biogenesis;transport;other biological processes	plasma membrane;other membranes;ER/Golgi	transporter activity;other molecular function	Pf00122, Pf00689, Pf00690, Pf13246	27032	ENSG00000017260	ATP2C1	B2RAT7; B4DSW3; B7Z3X9; G3XAH8; G8JLN9; hsa:27032; O76005; P98194; Q86V72; Q86V73; Q8N6V1; Q8NCJ7	Ion transport by P-type ATPases		1	0	0.01	0.01	0.721	0.01	2.05E-17	2.15E-17	0.892548906	2.12E-17			0				277.6	137.9	177.8	290.3	14
FALSE	High	Master Protein	P25705	ATP synthase subunit alpha, mitochondrial [OS=Homo sapiens]	0	158.704	47	24	1016	24	553	59.7	9.13	1616.79	24	other metabolic processes;transport;other biological processes	plasma membrane;other membranes;mitochondrion;other cell component	signal transduction activity or receptor binding;transporter activity;other molecular function	Pf00006, Pf00306, Pf02874	498	ENSG00000152234	ATP5F1A	A8K092; B4DY56; hsa:498; K7ENP3; P25705; Q53XX6; Q8IXV2; Q96FB4; Q96HW2; Q96IR6; Q9BTV8	Mitochondrial protein import; Mitochondrial protein degradation; Cristae formation; Formation of ATP by chemiosmotic coupling		4	0	0.048	0.2	0.169	0.081	0.328336616	0.803047856	0.999121523	0.617820999	45.18	83.3	135.16	61.34	2	21.9	201.1	198.5	220.3	199	3.5	11.2
FALSE	High	Master Protein	P06576	ATP synthase subunit beta, mitochondrial [OS=Homo sapiens]	0	196.467	44	17	672	17	529	56.5	5.4	1406.92	17	other metabolic processes;transport;developmental processes;other biological processes	plasma membrane;other membranes;mitochondrion;other cell component	signal transduction activity or receptor binding;transporter activity;other molecular function	Pf00006, Pf02874, Pf22919	506	ENSG00000110955	ATP5F1B	A8K4X0; hsa:506; P06576; Q14283	Transcriptional activation of mitochondrial biogenesis; Mitochondrial protein import; Mitochondrial protein degradation; Cristae formation; Formation of ATP by chemiosmotic coupling		5	0	0.108	0.207	0.081	0.109	0.782290476	0.826295247	0.668238545	0.789887688	123.63	71.5	134.37	89.83	23.9	12.6	190.6	199.7	194.5	181.4	6.4	7.2
FALSE	High	Master Protein	P36542	ATP synthase subunit gamma, mitochondrial [OS=Homo sapiens]	0	50.012	34	10	237	10	298	33	9.22	336.56	10	other metabolic processes;transport	other membranes;mitochondrion	transporter activity	Pf00231	509	ENSG00000165629	ATP5F1C	A8KA31; hsa:509; P36542; Q5VYP3; Q6I9V2; Q96AS8	Mitochondrial protein degradation; Cristae formation; Formation of ATP by chemiosmotic coupling		3	0	0.065	0.289	0.01	0.189	0.369938672	0.847357728	1.90E-17	0.808913983	88.95	72.18		5.22	3.8	40.1	207.2	209.7	191.6	154.3		25.5
FALSE	High	Master Protein	P30049	ATP synthase subunit delta, mitochondrial [OS=Homo sapiens]	0	14.843	14	2	64	2	168	17.5	5.49	146.26	2	cell organization and biogenesis;other metabolic processes;transport;other biological processes	other membranes;mitochondrion	transporter activity	Pf02823, Pf21335	513	ENSG00000099624	ATP5F1D	D6W5Y3; hsa:513; P30049; Q6FG90	Cristae formation; Formation of ATP by chemiosmotic coupling		2	0	0.721	0.404	0.311	0.252	0.685721695	0.929258122	0.984146656	0.929972891	0	0	0	0	25.2	13.5	201.1	183.4	217.4	189.7	10.4	8.8
FALSE	High	Master Protein	Q5VTU8	ATP synthase subunit epsilon-like protein, mitochondrial [OS=Homo sapiens]	0.001	5.866	29	2	65	2	51	5.8	10.14	69.8	2	other metabolic processes;transport	other membranes;mitochondrion	transporter activity;other molecular function	Pf04627			ATP5F1EP2	Q5VTU8			0	0	0.298	0.484	0.132	0.221	0.583241993	0.592890286	0.271719472	0.353493541	0	104.37	49.65	7.37	30.9	64.2	178.3	144.2	206	132.4	27.9	29.3
FALSE	High	Master Protein	Q9UII2	ATPase inhibitor, mitochondrial [OS=Homo sapiens]	0	15.306	31	5	153	5	106	12.2	9.35	117.67	5	cell organization and biogenesis;other metabolic processes;transport;developmental processes;other biological processes	mitochondrion;other cell component	enzyme regulator activity;other molecular function	Pf04568	93974	ENSG00000130770; ENSG00000285390	ATP5IF1	hsa:93974; Q5JXL8; Q6IAQ7; Q9BSL9; Q9UII2			0	0	0.367	0.25	0.158	0.572	0.991599194	0.865408831	0.938524137	0.713980137	81.85	31.64	258.61	350.4	42.6	49	114.6	255	271.1	108	53.8	138.8
FALSE	High	Master Protein	P56385	ATP synthase subunit e, mitochondrial [OS=Homo sapiens]	0	7.748	32	2	32	2	69	7.9	9.35	48.57	2	other metabolic processes;transport	other membranes;mitochondrion	transporter activity	Pf05680	521	ENSG00000169020	ATP5ME	hsa:521; P56385; Q0D2L9	Cristae formation; Formation of ATP by chemiosmotic coupling		2	0	0.376	0.814	0.01	0.164	0.667665194	0.891794754	1.90E-17	0.2602025	0	0		0	52.8	107.7	140.5	168.4	181	155.6		25.6
FALSE	High	Master Protein	P56134	ATP synthase subunit f, mitochondrial [OS=Homo sapiens]	0.003	3.914	12	1	6	1	94	10.9	9.67	4	1	other metabolic processes;transport	other membranes;mitochondrion;nucleus		Pf10206	9551	ENSG00000241468	ATP5MF	C9J8H9; F8W7V3; hsa:9551; O76079; P56134; Q6IBB3; Q96L83; Q9BTI8	Cristae formation; Formation of ATP by chemiosmotic coupling		2	0	0.01	0.01	0.01	0.01	2.05E-17	2.15E-17	1.90E-17	2.12E-17							159.8	219	188.9	183.6
FALSE	High	Master Protein	O75964	ATP synthase subunit g, mitochondrial [OS=Homo sapiens]	0	11.649	32	3	42	3	103	11.4	9.64	45.6	3	other metabolic processes;transport	other membranes;mitochondrion	transporter activity	Pf04718	10632	ENSG00000167283	ATP5MG	A8K0K3; hsa:10632; O75964; Q96BV6; Q9UBZ7	Mitochondrial protein degradation; Cristae formation; Formation of ATP by chemiosmotic coupling		3	0	0.053	0.267	0.055	0.116	0.1152095	0.47592788	0.141027286	0.334969292	0	0	0	0	8	36.3	200.4	191.3	194.6	191.9	7.4	15.9
FALSE	High	Master Protein	P56378	ATP synthase subunit ATP5MJ, mitochondrial [OS=Homo sapiens]	0	5.41	28	2	19	2	58	6.7	10.08	0	2	other metabolic processes	other membranes;mitochondrion		Pf08039	9556	ENSG00000156411	ATP5MJ	B2R588; G3V5Q3; hsa:9556; P56378; Q86TT7	Cristae formation; Formation of ATP by chemiosmotic coupling		2	0	0.01	0.214	0.01	0.356	2.05E-17	0.425316252	1.90E-17	0.612626095		87.18		0		80.5	148.5	256	205.7	130		44
FALSE	High	Master Protein	P24539	ATP synthase F(0) complex subunit B1, mitochondrial [OS=Homo sapiens]	0	53.244	38	9	170	9	256	28.9	9.36	312.76	9	other metabolic processes;transport	other membranes;mitochondrion	transporter activity	Pf05405	515	ENSG00000116459	ATP5PB	hsa:515; P24539; Q9BQ68; Q9BRU8	Cristae formation; Formation of ATP by chemiosmotic coupling		2	0	0.133	0.546	0.091	0.527	0.610574125	0.778850725	0.489634209	0.687844955	0.52	120.63	34.1	192.06	9.9	116.5	153.8	219.8	168.4	167.9	9.3	28.7
FALSE	High	Master Protein	O75947	ATP synthase subunit d, mitochondrial [OS=Homo sapiens]	0	32.902	47	8	196	8	161	18.5	5.3	279.82	8	other metabolic processes;transport	other membranes;mitochondrion	transporter activity	Pf05873	10476	ENSG00000167863	ATP5PD	B2R5L6; hsa:10476; O75947; Q9H3J4	Mitochondrial protein degradation; Cristae formation; Formation of ATP by chemiosmotic coupling		3	0	0.387	0.365	0.217	0.179	0.930566868	0.913891388	0.861260033	0.842481657	34.9	20.45	12.9	15.7	84.8	40.4	174.1	187.3	174.8	188.5	21	12.3
FALSE	High	Master Protein	P18859	ATP synthase-coupling factor 6, mitochondrial [OS=Homo sapiens]	0	25.145	38	3	51	3	108	12.6	9.52	100.8	3	other metabolic processes;transport	other membranes;mitochondrion	transporter activity	Pf05511	522	ENSG00000154723	ATP5PF	hsa:522; J3KQ83; P18859	Mitochondrial protein degradation; Cristae formation; Formation of ATP by chemiosmotic coupling		3	0	0.132	24.796	0.103	11.094	0.521941607	0.000793544	0.441547822	0.000891199	0	0	0	0	4.5	481.4	44.4	27.5	39.2	41.7	2.7	328.5
FALSE	High	Master Protein	P48047	ATP synthase subunit O, mitochondrial [OS=Homo sapiens]	0	49.378	54	9	173	9	213	23.3	9.96	330.77	9	other metabolic processes;transport	plasma membrane;other membranes;mitochondrion	transporter activity	Pf00213	539	ENSG00000241837	ATP5PO	B2R4E2; hsa:539; P48047; Q5U042; Q6IBI2	Mitochondrial protein degradation; Cristae formation; Formation of ATP by chemiosmotic coupling		3	0	0.749	1.395	0.602	0.531	0.722974074	0.128822648	0.552978265	0.73883445	20.8	49.7	18.71	36.19	35.6	88.1	84.1	163	143.7	72	37.3	35.4
FALSE	High	Master Protein	Q15904	V-type proton ATPase subunit S1 [OS=Homo sapiens]	0	21.637	12	5	42	5	470	52	6.14	67.69	5	cell organization and biogenesis;transport;developmental processes;other biological processes	plasma membrane;other membranes;ER/Golgi;other cytoplasmic organelle	other molecular function	Pf05827, Pf20520	537	ENSG00000071553	ATP6AP1	A6ZKI4; hsa:537; Q15904; Q8NBT4; Q9H0C7	RHOA GTPase cycle; Insulin receptor recycling; Transferrin endocytosis and recycling; Ion channel transport		4	0	0.01	22.376	9.934	3.946	2.05E-17	0.046558178	0.260502096	0.382855845		0	0	0		86.8	12	14.9	13.5	15.7	32.5	14.6
FALSE	High	Master Protein	O75787	Renin receptor [OS=Homo sapiens]	0	10.202	8	3	16	3	350	39	6.1	19.3	3	cell organization and biogenesis;protein metabolism;other metabolic processes;transport;developmental processes;other biological processes	plasma membrane;other membranes;ER/Golgi;other cytoplasmic organelle;other cell component	other molecular function	Pf07850	10159	ENSG00000182220	ATP6AP2	B7Z9I3; hsa:10159; O75787; Q5QTQ7; Q6T7F5; Q8NBP3; Q8NG15; Q96FV6; Q96LB5; Q9H2P8; Q9UG89	Neutrophil degranulation; Metabolism of Angiotensinogen to Angiotensins		2	0	0.01	0.01	0.01	0.01	2.05E-17	2.15E-17	1.90E-17	2.12E-17							199	226.6	232.4	181
FALSE	High	Master Protein	Q93050	V-type proton ATPase 116 kDa subunit a 1 [OS=Homo sapiens]	0	20.802	9	7	10	6	837	96.4	6.43	10.6	7	cell organization and biogenesis;transport;other biological processes	plasma membrane;other membranes;cytosol;ER/Golgi;nucleus;other cytoplasmic organelle;other cell component	transporter activity;other molecular function	Pf01496	535	ENSG00000033627	ATP6V0A1	B7Z3B7; hsa:535; Q8N5G7; Q93050; Q9NSX0	Neutrophil degranulation; ROS and RNS production in phagocytes; Insulin receptor recycling; Transferrin endocytosis and recycling; Ion channel transport		5	1	0.01	0.01	0.713	0.01	2.05E-17	2.15E-17	0.414888712	2.12E-17			0				1.3	3.8	0.5	1.4	0.4
FALSE	High	Master Protein	Q9Y487	V-type proton ATPase 116 kDa subunit a 2 [OS=Homo sapiens]	0	12.461	5	4	8	3	856	98	6.61	2.75	4	transport;other biological processes	plasma membrane;other membranes;ER/Golgi;other cytoplasmic organelle;other cell component	transporter activity;other molecular function	Pf01496	23545	ENSG00000185344	ATP6V0A2	A8K026; hsa:23545; Q6NUM0; Q9Y487	ROS and RNS production in phagocytes; Insulin receptor recycling; Transferrin endocytosis and recycling; Ion channel transport		4	0	0.01	0.01	0.01	0.01	2.05E-17	2.15E-17	1.90E-17	2.12E-17							167	315.8	268.4	104.3
FALSE	High	Master Protein	P27449	V-type proton ATPase 16 kDa proteolipid subunit c [OS=Homo sapiens]	0	7.323	12	1	3	1	155	15.7	8.44	11.59	1	cell organization and biogenesis;other metabolic processes;transport;other biological processes	plasma membrane;other membranes;ER/Golgi;other cytoplasmic organelle	transporter activity;other molecular function	Pf00137	527	ENSG00000185883	ATP6V0C	hsa:527; P27449; Q6FH26	Neutrophil degranulation; Amino acids regulate mTORC1; ROS and RNS production in phagocytes; Insulin receptor recycling; Transferrin endocytosis and recycling; Ion channel transport; Regulation of MITF-M-dependent genes involved in lysosome biogenesis and autophagy		7	0	0.01	0.01	0.01	0.01	2.05E-17	2.15E-17	1.90E-17	2.12E-17							194	185	107.7	136.3
FALSE	High	Master Protein	P61421	V-type proton ATPase subunit d 1 [OS=Homo sapiens]	0	29.615	25	7	55	7	351	40.3	5	60.51	7	cell organization and biogenesis;transport;other biological processes	plasma membrane;other membranes;ER/Golgi;other cytoplasmic organelle;other cell component	transporter activity;other molecular function	Pf01992	9114	ENSG00000159720	ATP6V0D1	hsa:9114; P12953; P61421; Q02547	Amino acids regulate mTORC1; XBP1(S) activates chaperone genes; ROS and RNS production in phagocytes; Insulin receptor recycling; Transferrin endocytosis and recycling; Ion channel transport; Regulation of MITF-M-dependent genes involved in lysosome biogenesis and autophagy		7	0	0.177	0.694	0.01	0.01	0.390717605	0.768376898	1.90E-17	2.12E-17	0	0			4.3	11.8	151.5	159.8	144.5	172.1
FALSE	High	Master Protein	P38606	V-type proton ATPase catalytic subunit A [OS=Homo sapiens]	0	86.005	35	19	297	19	617	68.3	5.52	443.07	19	cell organization and biogenesis;other metabolic processes;transport;other biological processes	plasma membrane;other membranes;cytosol;ER/Golgi;nucleus;other cytoplasmic organelle;other cell component	transporter activity;other molecular function	Pf00006, Pf02874, Pf16886, Pf22919	523	ENSG00000114573	ATP6V1A	B2RBR8; B7Z1R5; D3DN75; hsa:523; P38606; Q53YD9; Q96DY6; Q9UHY3	Amino acids regulate mTORC1; ROS and RNS production in phagocytes; Insulin receptor recycling; Transferrin endocytosis and recycling; Ion channel transport; Regulation of MITF-M-dependent genes involved in lysosome biogenesis and autophagy		6	0	0.131	0.176	0.602	0.096	0.723884335	0.445053135	0.739413631	0.562091761	95.76	6.03	4.22	43.65	32.2	9.3	198.5	163.5	167.4	193.4	13.8	6
FALSE	High	Master Protein	P21281	V-type proton ATPase subunit B, brain isoform [OS=Homo sapiens]	0	72.324	35	14	198	14	511	56.5	5.81	320.33	14	cell organization and biogenesis;other metabolic processes;transport;other biological processes	plasma membrane;other membranes;cytosol;ER/Golgi;other cytoplasmic organelle;other cell component	transporter activity;other molecular function	Pf00006, Pf02874, Pf22919	526	ENSG00000147416	ATP6V1B2	B2R5Z3; D3DSQ5; hsa:526; P21281; Q14544; Q15859; Q96IR0	Amino acids regulate mTORC1; ROS and RNS production in phagocytes; Insulin receptor recycling; Transferrin endocytosis and recycling; Ion channel transport; Regulation of MITF-M-dependent genes involved in lysosome biogenesis and autophagy		6	0	0.209	3.03	1.222	0.49	0.808870329	0.38507375	0.713427176	0.775830161	0	137.93	0	36.13	2.1	69.5	111.3	39.9	42.4	114.9	5	39.1
FALSE	High	Master Protein	P21283	V-type proton ATPase subunit C 1 [OS=Homo sapiens]	0	67.46	41	17	233	17	382	43.9	7.46	268.65	17	cell organization and biogenesis;transport;other biological processes	plasma membrane;other membranes;cytosol;ER/Golgi;other cytoplasmic organelle;other cell component	transporter activity	Pf03223	528	ENSG00000155097	ATP6V1C1	hsa:528; P21283	Amino acids regulate mTORC1; ROS and RNS production in phagocytes; Insulin receptor recycling; Transferrin endocytosis and recycling; Ion channel transport; Regulation of MITF-M-dependent genes involved in lysosome biogenesis and autophagy		6	0	0.204	0.198	0.535	1.588	0.81830345	0.551162456	0.78052618	0.205981703	0	0	18.66	0	2	2.2	201.4	241.5	244.2	191	13.2	9.3
FALSE	High	Master Protein	Q9Y5K8	V-type proton ATPase subunit D [OS=Homo sapiens]	0	19.68	20	4	27	4	247	28.2	9.36	48.59	4	cell organization and biogenesis;transport;other biological processes	plasma membrane;other membranes;cytosol;cytoskeleton;ER/Golgi;nucleus;other cytoplasmic organelle;other cell component	transporter activity	Pf01813	51382	ENSG00000100554	ATP6V1D	B2RE33; hsa:51382; Q9Y5K8; Q9Y688	Neutrophil degranulation; Insulin receptor recycling; Amino acids regulate mTORC1; ROS and RNS production in phagocytes; Transferrin endocytosis and recycling; Ion channel transport		6	0	0.798	0.01	0.01	0.01	0.762277835	2.15E-17	1.90E-17	2.12E-17	0				69.4		227.3	83.2	154.8	290.3
FALSE	High	Master Protein	P36543	V-type proton ATPase subunit E 1 [OS=Homo sapiens]	0	46.951	41	9	130	9	226	26.1	8	205.33	9	cell organization and biogenesis;transport;other biological processes	plasma membrane;other membranes;cytosol;ER/Golgi;other cytoplasmic organelle;other cell component	transporter activity;other molecular function	Pf01991	529	ENSG00000131100	ATP6V1E1	A8MUE4; A8MUN4; hsa:529; P36543	Insulin receptor recycling; Amino acids regulate mTORC1; ROS and RNS production in phagocytes; Transferrin endocytosis and recycling; Ion channel transport; Regulation of MITF-M-dependent genes involved in lysosome biogenesis and autophagy		6	0	0.851	1.41	1.058	0.502	0.704489548	0.82308173	0.899152162	0.836180098	16.57	182.86	3.56	11.72	21.5	15.4	119.3	44.8	44.1	117.3	7.9	19.7
FALSE	High	Master Protein	Q16864	V-type proton ATPase subunit F [OS=Homo sapiens]	0	22.661	48	5	46	5	119	13.4	5.52	68.09	5	cell organization and biogenesis;transport;other biological processes	plasma membrane;other membranes;cytosol;ER/Golgi;other cytoplasmic organelle	transporter activity	Pf01990	9296	ENSG00000128524	ATP6V1F	C9J2K4; hsa:9296; Q16864; Q6IBA8	Amino acids regulate mTORC1; ROS and RNS production in phagocytes; Insulin receptor recycling; Transferrin endocytosis and recycling; Ion channel transport		5	0	0.01	0.01	0.01	0.01	2.05E-17	2.15E-17	1.90E-17	2.12E-17							221.1	204.2	142.3	288.1
FALSE	High	Master Protein	O75348	V-type proton ATPase subunit G 1 [OS=Homo sapiens]	0	14.631	31	4	62	4	118	13.7	8.79	111.33	4	cell organization and biogenesis;transport;other biological processes	plasma membrane;other membranes;cytosol;ER/Golgi;other cytoplasmic organelle	transporter activity;other molecular function	Pf03179	9550	ENSG00000136888	ATP6V1G1	hsa:9550; O75348; Q6IB33	Amino acids regulate mTORC1; ROS and RNS production in phagocytes; Insulin receptor recycling; Transferrin endocytosis and recycling; Ion channel transport; Regulation of MITF-M-dependent genes involved in lysosome biogenesis and autophagy		6	0	0.054	1.401	4.823	0.134	0.15072769	0.996362408	0.50467691	0.412473742	0	121.09	216.03	0	4.8	84.1	218.8	67.4	72.8	200.5	316.1	9.3
FALSE	High	Master Protein	Q9UI12	V-type proton ATPase subunit H [OS=Homo sapiens]	0	55.403	30	13	66	13	483	55.8	6.48	69.33	13	cell organization and biogenesis;transport;other biological processes	plasma membrane;other membranes;cytosol;ER/Golgi;other cytoplasmic organelle	transporter activity;enzyme regulator activity	Pf03224, Pf11698	51606	ENSG00000047249	ATP6V1H	B3KMR0; hsa:51606; Q6PK44; Q9H3E3; Q9UI12; Q9Y300	Nef Mediated CD4 Down-regulation; Amino acids regulate mTORC1; ROS and RNS production in phagocytes; Insulin receptor recycling; Transferrin endocytosis and recycling; Ion channel transport; Regulation of MITF-M-dependent genes involved in lysosome biogenesis and autophagy; Nef Mediated CD8 Down-regulation; Blockage of phagosome acidification		9	0	15.26	42.197	100	1.876	0.059744336	0.014868468	1.90E-17	0.540955963	0	0	0	140.76	83.7	148.5	94.1	31.6	34.3	97.9	269	38
FALSE	High	Master Protein	Q5TC12	ATP synthase mitochondrial F1 complex assembly factor 1 [OS=Homo sapiens]	0	6.456	6	2	13	2	328	36.4	7.96	28.36	2	cell organization and biogenesis	other membranes;mitochondrion	other molecular function	Pf06644	64756	ENSG00000123472	ATPAF1	B1AQW7; B7Z7D6; B7Z7I6; hsa:64756; Q5TC12; Q9H6E3			0	0	0.01	0.01	0.01	0.01	2.05E-17	2.15E-17	1.90E-17	2.12E-17							122.9	189.9	129.5	198.5
FALSE	High	Master Protein	Q8N5M1	ATP synthase mitochondrial F1 complex assembly factor 2 [OS=Homo sapiens]	0	14.645	15	4	22	4	289	32.8	7.09	38.94	4	cell organization and biogenesis	other membranes;cytosol;mitochondrion;nucleus		Pf07542	91647	ENSG00000171953	ATPAF2	A6NDE5; A8K2J2; hsa:91647; Q6XYC7; Q8N5M1			0	0	0.01	0.01	0.01	2.542	2.05E-17	2.15E-17	1.90E-17	0.799085272				0			142.5	160.9	177.5	196.8		176.2
FALSE	High	Master Protein	Q13535	Serine/threonine-protein kinase ATR [OS=Homo sapiens]	0	24.489	3	7	15	7	2644	301.2	7.43	9.86	7	cell cycle OR cell proliferation;cell organization and biogenesis;protein metabolism;DNA metabolism;other metabolic processes;stress response;signal transduction;other biological processes	ER/Golgi;nucleus;other cell component	nucleic acid binding activity;kinase activity;other molecular function	Pf00454, Pf02259, Pf02260, Pf08064	545	ENSG00000175054	ATR	hsa:545; Q13535; Q59HB2; Q7KYL3; Q93051; Q9BXK4	Meiotic synapsis; Fanconi Anemia Pathway; Regulation of HSF1-mediated heat shock response; TP53 Regulates Transcription of DNA Repair Genes; Regulation of TP53 Activity through Phosphorylation; Activation of ATR in response to replication stress; Processing of DNA double-strand break ends; Presynaptic phase of homologous DNA pairing and strand exchange; G2/M DNA damage checkpoint; HDR through Sin…		11	0	6.849	17.509	1.3	0.01	0.477348849	0.195657487	0.893117496	2.12E-17	327.73	0	0		414	145.9	124.5	57.4	66.5	117.8	8
FALSE	High	Master Protein	Q8WXE1	ATR-interacting protein [OS=Homo sapiens]	0	6.71	5	3	3	3	791	85.8	6.32	0	3	DNA metabolism;other metabolic processes;stress response;signal transduction;other biological processes	nucleus	other molecular function		84126	ENSG00000164053	ATRIP	A8K6A3; A8K714; B2RCE7; B4DU92; B5MEB7; hsa:84126; Q69YK9; Q8NHQ2; Q8WUG7; Q8WXE1; Q96CL3; Q9HA30	Fanconi Anemia Pathway; Regulation of TP53 Activity through Phosphorylation; Activation of ATR in response to replication stress; Processing of DNA double-strand break ends; Presynaptic phase of homologous DNA pairing and strand exchange; G2/M DNA damage checkpoint; HDR through Single Strand Annealing (SSA); Impaired BRCA2 binding to RAD51		8	0	0.01	0.01	0.873		2.05E-17	2.15E-17	0.63415901				0				127.6	90.1	122.7	192.2	107.2	226.1
FALSE	High	Master Protein	O75882	Attractin [OS=Homo sapiens]	0	16.704	5	5	9	5	1429	158.4	7.31	2.03	5	stress response;developmental processes;other biological processes	plasma membrane;other membranes;ER/Golgi	other molecular function	Pf00431, Pf01344, Pf01437, Pf13964	8455	ENSG00000088812	ATRN	A8KAE5; hsa:8455; O60295; O75882; O95414; Q3MIT3; Q5TDA2; Q5TDA4; Q5VYW3; Q9NTQ3; Q9NTQ4; Q9NU01; Q9NZ57; Q9NZ58; Q9UC75; Q9UDF5			0	0	2.989		0.073	1.949	0.799287881		0.115313601	0.946597029	192.45		0	0	163.1	68.3	80.1	148.7	181.1	66.8	13.1	24.6
FALSE	High	Master Protein	P46100	Transcriptional regulator ATRX [OS=Homo sapiens]	0	115.088	14	28	99	28	2492	282.4	6.55	122.14	28	cell cycle OR cell proliferation;cell organization and biogenesis;DNA metabolism;RNA metabolism OR transcription;other metabolic processes;stress response;developmental processes;signal transduction;other biological processes	nucleus;other cell component	nucleic acid binding activity;other molecular function	Pf00176, Pf00271, Pf17981	546	ENSG00000085224	ATRX	D3DTE2; hsa:546; P46100; P51068; Q15886; Q59FB5; Q59H31; Q5H9A2; Q5JWI4; Q7Z2J1; Q9H0Z1; Q9NTS3	Inhibition of DNA recombination at telomere; Defective Inhibition of DNA Recombination at Telomere Due to DAXX Mutations; Defective Inhibition of DNA Recombination at Telomere Due to ATRX Mutations		3	0	1.984	46.557	2.635	1.989	0.648968354	0.00118853	0.388583223	0.537212371	30.11	647.31	118.32	61.06	32	644	87.3	80.3	108.1	85.4	77.5	26
FALSE	High	Master Protein	Q9UBB4	Ataxin-10 [OS=Homo sapiens]	0	82.489	38	16	170	16	475	53.5	5.25	294.91	16	cell organization and biogenesis;developmental processes;other biological processes	plasma membrane;other membranes;cytosol;cytoskeleton;other cell component		Pf09759	25814	ENSG00000130638	ATXN10	A6NLC4; B4DG05; hsa:25814; O14998; O15009; Q6I9X4; Q9UBB4			0	0	66.979	2.019	11.345	2.033	2.97E-05	0.422281526	0.038961174	0.139987091	0	14.23	0	135.92	199.2	17.5	99.5	67.6	73.7	91	29.8	54.2
FALSE	High	Master Protein	Q99700	Ataxin-2 [OS=Homo sapiens]	0	78.917	16	18	121	17	1313	140.2	9.57	150.76	18	cell organization and biogenesis;RNA metabolism OR transcription;other metabolic processes;transport;other biological processes	cytosol;ER/Golgi;other cell component	signal transduction activity or receptor binding;nucleic acid binding activity	Pf06741, Pf07145, Pf14438	6311	ENSG00000204842	ATXN2	A6NLD4; hsa:6311; Q24JQ7; Q6ZQZ7; Q99493; Q99700			0	0	9.391	1.385	1.698	0.373	0.12355834	0.8956821	0.767946744	0.91994958	0	334.28	0	64.59	73.7	117.8	110.9	75.7	81.8	310.7	34.1	57.7
FALSE	High	Master Protein	Q8WWM7	Ataxin-2-like protein [OS=Homo sapiens]	0	130.059	33	28	416	27	1075	113.3	8.59	586.24	28	cell organization and biogenesis;RNA metabolism OR transcription;other metabolic processes	other membranes;cytosol;nucleus;other cell component	nucleic acid binding activity	Pf06741, Pf07145, Pf14438	11273	ENSG00000168488	ATXN2L	A8K1R6; B9EGM2; E9PAR9; hsa:11273; O95135; Q63ZY4; Q6NVJ8; Q6PJW6; Q8IU61; Q8IU95; Q8WWM3; Q8WWM4; Q8WWM5; Q8WWM6; Q8WWM7; Q99703			0	1	0.393	0.655	1.046	0.296	0.752790931	0.753867088	0.58667622	0.853585246	105.94	74.1	71.93	52.05	44.2	49.3	72.7	54.8	46.8	66.9	12.7	30
FALSE	High	Master Protein	P54252	Ataxin-3 [OS=Homo sapiens]	0	14.951	12	4	32	4	361	41.2	4.78	44.06	4	cell-cell signaling;cell organization and biogenesis;protein metabolism;DNA metabolism;other metabolic processes;stress response;developmental processes;other biological processes	plasma membrane;other membranes;cytosol;mitochondrion;nucleus;other cytoplasmic organelle;other cell component	other molecular function	Pf02099, Pf02809, Pf16619	4287	ENSG00000066427	ATXN3	A7LFZ5; D6RDL9; E9PB63; hsa:4287; O15284; O15285; O15286; P54252; Q8N189; Q96TC3; Q96TC4; Q9H3N0	FOXO-mediated transcription of oxidative stress, metabolic and neuronal genes; Josephin domain DUBs		2	0	0.01	0.635	0.01	0.01	2.05E-17	0.596469663	1.90E-17	2.12E-17		0				35	200	240.9	209.7	213.9
FALSE	High	Master Protein	Q96GX2	Ataxin-7-like protein 3B [OS=Homo sapiens]	0.005	3.611	10	1	5	1	97	10.8	4.36	3.6	1	other biological processes	other cell component			552889	ENSG00000253719	ATXN7L3B	hsa:552889; Q96GX2			0	0	0.01	0.01	0.01	0.01	2.05E-17	2.15E-17	1.90E-17	2.12E-17							128.1	209.5	207.9	136
FALSE	High	Master Protein	Q9Y679	Lipid droplet-regulating VLDL assembly factor AUP1 [OS=Homo sapiens]	0	21.971	18	8	58	8	410	45.8	8.65	44.85	8	cell organization and biogenesis;protein metabolism;other metabolic processes;stress response;transport;other biological processes	other membranes;ER/Golgi;other cytoplasmic organelle;other cell component	other molecular function	Pf02845	550	ENSG00000115307	AUP1	C0H5W8; hsa:550; Q9H866; Q9UNQ6; Q9Y679; Q9Y685			0	0	1.304	0.765	0.49	2.037	0.976670361	0.786426088	0.745240412	0.677674506	0	0	0	12.64	30.3	8.4	142.8	158.5	165.4	174.2	24.6	104.7
FALSE	High	Master Protein	O14965	Aurora kinase A [OS=Homo sapiens]	0	28.219	27	8	15	7	403	45.8	9.39	9.71	8	cell cycle OR cell proliferation;cell organization and biogenesis;protein metabolism;other metabolic processes;stress response;developmental processes;other biological processes	plasma membrane;other membranes;cytosol;cytoskeleton;nucleus;other cell component	kinase activity;other molecular function	Pf00069	6790	ENSG00000087586	AURKA	E1P5F9; hsa:6790; O14965; O60445; O75873; Q9BQD6; Q9UPG5	SUMOylation of DNA replication proteins; Regulation of PLK1 Activity at G2/M Transition; AURKA Activation by TPX2; APC/C:Cdh1 mediated degradation of Cdc20 and other APC/C:Cdh1 targeted proteins in late mitosis/early G1; FBXL7 down-regulates AURKA during mitotic entry and in early mitosis; Regulation of TP53 Activity through Phosphorylation; TP53 Regulates Transcription of Genes Involved in G2 Ce…		8	1	0.01	0.01	0.01	0.01	2.05E-17	2.15E-17	1.90E-17	2.12E-17							243.8	134.4	116	224.7
FALSE	High	Master Protein	Q96GD4	Aurora kinase B [OS=Homo sapiens]	0	8.231	8	3	10	2	344	39.3	9.29	0	3	cell cycle OR cell proliferation;cell organization and biogenesis;protein metabolism;other metabolic processes;developmental processes;signal transduction;other biological processes	cytosol;cytoskeleton;nucleus;other cell component	kinase activity;other molecular function	Pf00069	9212	ENSG00000178999	AURKB	B4DNM4; C7G533; C7G534; C7G535; D3DTR4; hsa:9212; J9JID1; O14630; O60446; O95083; Q96DV5; Q96GD4; Q9UQ46	Regulation of TP53 Activity through Phosphorylation; Separation of Sister Chromatids; APC/C:Cdh1 mediated degradation of Cdc20 and other APC/C:Cdh1 targeted proteins in late mitosis/early G1; Regulation of MECP2 expression and activity; Resolution of Sister Chromatid Cohesion; RHO GTPases Activate Formins; EML4 and NUDC in mitotic spindle formation; SUMOylation of DNA replication proteins; Amplif…		10	0	0.01	2.019	0.01	2.191	2.05E-17	0.944656944	1.90E-17	0.913325384		0		72.45		251.5	120.3	86.8	110.2	132.1		227.1
FALSE	High	Master Protein	Q9NQS1	Cell death regulator Aven [OS=Homo sapiens]	0	12.416	12	4	12	4	362	38.5	4.98	9.79	4	other biological processes	other membranes;cytosol;other cell component			57099	ENSG00000169857	AVEN	hsa:57099; Q9NQS1	Regulation of the apoptosome activity		2	0		0.01	0.01	0.01		2.15E-17	1.90E-17	2.12E-17								74.2	211.9	8.9
FALSE	High	Master Protein	Q8NBF6	Late secretory pathway protein AVL9 homolog [OS=Homo sapiens]	0	23.632	11	7	47	7	648	71.9	6.21	42.28	7	other biological processes	other membranes;other cytoplasmic organelle;other cell component		Pf09794	23080	ENSG00000105778	AVL9	hsa:23080; Q8NBF6; Q92573			0	0	0.01	0.427	0.01	0.01	2.05E-17	0.538891513	1.90E-17	2.12E-17		0				27.8	71.4	312.4	292.3	69
FALSE	High	Master Protein	P30530	Tyrosine-protein kinase receptor UFO [OS=Homo sapiens]	0	41.13	14	9	32	9	894	98.3	5.39	46.03	9	cell adhesion;stress response;transport;developmental processes;signal transduction;other biological processes	non-structural extracellular;plasma membrane;other membranes;cytoskeleton;other cell component	cytoskeletal activity;kinase activity;other molecular function	Pf00041, Pf07714, Pf13927	558	ENSG00000167601	AXL	hsa:558; P30530; Q8N5L2; Q9UD27	VEGFA-VEGFR2 Pathway		1	0				0.01				2.12E-17					23	60.7	55	288.1	35	49.8	144.8
FALSE	High	Master Protein	P61769	Beta-2-microglobulin [OS=Homo sapiens]	0	17.44	17	2	65	2	119	13.7	6.52	103.93	2	cell organization and biogenesis;protein metabolism;other metabolic processes;transport;other biological processes	non-structural extracellular;plasma membrane;other membranes;cytosol;ER/Golgi;other cytoplasmic organelle;other cell component	other molecular function	Pf07654	567	ENSG00000166710; ENSG00000273686	B2M	hsa:567; P01884; P61769; Q540F8; Q6IAT8; Q9UCK0; Q9UD48; Q9UDF4	DAP12 signaling; Neutrophil degranulation; Immunoregulatory interactions between a Lymphoid and a non-Lymphoid cell; Amyloid fiber formation; SARS-CoV-2 activates/modulates innate and adaptive immune responses; ER-Phagosome pathway; Interferon gamma signaling; Antigen Presentation: Folding, assembly and peptide loading of class I MHC; Modulation by Mtb of host immune system; Nef mediated downregu…		12	0	0.334	0.288	0.127	0.108	0.863742681	0.890193327	0.786541404	0.722721435	30.4	55.42	39.5	14.68	56	53.8	166.7	179	195.7	212.3	25.7	23
FALSE	High	Master Protein	Q9Y2C3	Beta-1,3-galactosyltransferase 5 [OS=Homo sapiens]	0	7.093	8	3	10	3	310	36.2	8.81	0	3	protein metabolism;other metabolic processes;other biological processes	other membranes;ER/Golgi	other molecular function	Pf01762	10317	ENSG00000183778	B3GALT5	A8KA86; D3DSI3; hsa:10317; Q2M3L5; Q53Z19; Q9NY96; Q9P1X6; Q9P1X7; Q9Y2C3	Lewis blood group biosynthesis		1	0	2.486	21.704	1.322	100	0.80126288	0.151539696	0.888878544	2.12E-17	0	147.11	200.51		325.2	319.3	90.3	31.5	23.8		45.9	217.9
FALSE	High	Master Protein	P15291	Beta-1,4-galactosyltransferase 1 [OS=Homo sapiens]	0	10.938	7	3	19	3	398	43.9	8.65	28.61	3	cell adhesion;cell cycle OR cell proliferation;cell organization and biogenesis;protein metabolism;other metabolic processes;stress response;developmental processes;other biological processes	plasma membrane;other membranes;ER/Golgi;other cytoplasmic organelle;other cell component	cytoskeletal activity;other molecular function	Pf02709, Pf13733	2683	ENSG00000086062	B4GALT1	B2R710; D3DRL2; hsa:2683; P15291; Q12909; Q12910; Q12911; Q14456; Q14509; Q14523	Neutrophil degranulation; Pre-NOTCH Processing in Golgi; N-Glycan antennae elongation; Keratan sulfate biosynthesis; Interaction With Cumulus Cells And The Zona Pellucida; Defective B4GALT1 causes B4GALT1-CDG (CDG-2d); Lactose synthesis; Defective B4GALT1 causes CDG-2d		8	0	0.01	0.01	0.01	0.01	2.05E-17	2.15E-17	1.90E-17	2.12E-17							66.7	271.2	248.7	77.7
FALSE	High	Master Protein	O60513	Beta-1,4-galactosyltransferase 4 [OS=Homo sapiens]	0	10.387	12	3	4	3	344	40	9.07	3.99	3	protein metabolism;other metabolic processes	non-structural extracellular;other membranes;ER/Golgi	other molecular function	Pf02709, Pf13733	8702	ENSG00000121578	B4GALT4	hsa:8702; O60513; Q68D68; Q9BSW3; Q9C078	N-Glycan antennae elongation; Keratan sulfate biosynthesis		2	0		0.01	0.01			2.15E-17	1.90E-17									290.4	272.4
FALSE	High	Master Protein	Q9UBV7	Beta-1,4-galactosyltransferase 7 [OS=Homo sapiens]	0.009	2.942	2	1	5	1	327	37.4	8.98	3.92	1	cell organization and biogenesis;protein metabolism;other metabolic processes;other biological processes	other membranes;ER/Golgi	other molecular function	Pf02709, Pf13733	11285	ENSG00000027847	B4GALT7	B3KN39; hsa:11285; Q9UBV7; Q9UHN2	A tetrasaccharide linker sequence is required for GAG synthesis; Defective B4GALT7 causes EDS, progeroid type		2	0	0.01	0.01	0.01		2.05E-17	2.15E-17	1.90E-17								178.9	216.9	233.9
FALSE	High	Master Protein	O43505	Beta-1,4-glucuronyltransferase 1 [OS=Homo sapiens]	0	8.688	8	3	5	3	415	47.1	7.2	1.62	3	cell organization and biogenesis;protein metabolism;other metabolic processes;developmental processes	other membranes;ER/Golgi	other molecular function	Pf13896	11041	ENSG00000174684	B4GAT1	hsa:11041; O43505; Q4TTN0	Keratan sulfate biosynthesis; Defective LARGE causes MDDGA6 and MDDGB6; O-linked glycosylation		3	0	0.01		0.01	6.208	2.05E-17		1.90E-17	0.562198494				0		932.2	23.4	15.2	5.7	18.5		29.3
FALSE	High	Master Protein	Q9NWV8	BRISC and BRCA1-A complex member 1 [OS=Homo sapiens]	0	24.854	26	7	51	7	329	36.5	4.64	44.3	7	cell cycle OR cell proliferation;cell organization and biogenesis;DNA metabolism;other metabolic processes;stress response;signal transduction;other biological processes	cytosol;nucleus;other cell component	other molecular function		29086	ENSG00000105393	BABAM1	A8MQT0; B4DRY9; B4DVR1; hsa:29086; Q6FIA0; Q9NWV8; Q9P018	Recruitment and ATM-mediated phosphorylation of repair and signaling proteins at DNA double strand breaks; Metalloprotease DUBs; Processing of DNA double-strand break ends; G2/M DNA damage checkpoint; Nonhomologous End-Joining (NHEJ)		5	0	1.034	0.54	1.637	1.485	0.661346105	0.955003721	0.544459693	0.471241037	312.82	0	222.48	139.54	49.5	51.5	125.2	118.7	118.9	114.9	68.9	70.7
FALSE	High	Master Protein	Q9NXR7	BRISC and BRCA1-A complex member 2 [OS=Homo sapiens]	0	16.647	13	4	27	4	383	43.5	5.81	28.16	4	cell cycle OR cell proliferation;cell organization and biogenesis;protein metabolism;DNA metabolism;other metabolic processes;stress response;signal transduction;other biological processes	cytosol;nucleus;other cell component	signal transduction activity or receptor binding;other molecular function	Pf06113	9577	ENSG00000158019	BABAM2	A8K4X1; D6W562; D6W563; hsa:9577; Q13880; Q4ZFX8; Q53SD0; Q969X9; Q96P06; Q9NXR7	Processing of DNA double-strand break ends; Recruitment and ATM-mediated phosphorylation of repair and signaling proteins at DNA double strand breaks; Metalloprotease DUBs; G2/M DNA damage checkpoint; Nonhomologous End-Joining (NHEJ)		5	0	0.01	0.01	0.01	0.01	2.05E-17	2.15E-17	1.90E-17	2.12E-17							206	184.7	200.1	225.7
FALSE	High	Master Protein	Q92934	Bcl2-associated agonist of cell death [OS=Homo sapiens]	0	18.146	44	5	23	5	168	18.4	7.15	29.14	5	cell cycle OR cell proliferation;cell organization and biogenesis;protein metabolism;other metabolic processes;stress response;transport;signal transduction;other biological processes	other membranes;cytosol;mitochondrion;other cell component	enzyme regulator activity;other molecular function	Pf10514	572	ENSG00000002330	BAD	hsa:572; O14803; Q6FH21; Q92934	NRAGE signals death through JNK; Constitutive Signaling by AKT1 E17K in Cancer; AKT phosphorylates targets in the cytosol; BH3-only proteins associate with and inactivate anti-apoptotic BCL-2 members; Activation of BAD and translocation to mitochondria		5	0	0.01	1.075	0.01	1.828	2.05E-17	0.778036949	1.90E-17	0.965954214		0		0		94.7	87	157.5	235.9	125.1		106.3
FALSE	High	Master Protein	Q99933	BAG family molecular chaperone regulator 1 [OS=Homo sapiens]	0.001	5.031	6	2	2	2	345	38.8	7.81	0	2	protein metabolism;other metabolic processes;signal transduction;other biological processes	other membranes;cytosol;nucleus;other cell component	other molecular function	Pf00240, Pf02179	573	ENSG00000107262	BAG1	hsa:573; O75315; Q14414; Q53H32; Q5VZE8; Q5VZE9; Q5VZF0; Q96TG2; Q99933; Q9Y2V4	Regulation of HSF1-mediated heat shock response		1	0	0.01	0.01	0.01	0.01	2.05E-17	2.15E-17	1.90E-17	2.12E-17							290.7	237.4	211.9	242.4
FALSE	High	Master Protein	O95816	BAG family molecular chaperone regulator 2 [OS=Homo sapiens]	0	42.729	55	11	136	11	211	23.8	6.7	198.01	11	protein metabolism;other metabolic processes;other biological processes	cytosol;cytoskeleton;other cell component	cytoskeletal activity;other molecular function		9532	ENSG00000112208	BAG2	B4DXE2; hsa:9532; O95816; Q08AS9; Q6FID0	Regulation of HSF1-mediated heat shock response		1	0	0.08	0.416	1.181	0.598	0.347459604	0.655060806	0.905303099	0.682079171	78.82	28.75	40.62	49.91	6.5	11.9	246.7	67.9	59.2	240	42.3	63.2
FALSE	High	Master Protein	O95817	BAG family molecular chaperone regulator 3 [OS=Homo sapiens]	0	105.525	44	18	230	18	575	61.6	6.95	275.42	18	cell organization and biogenesis;protein metabolism;other metabolic processes;stress response;transport;signal transduction;other biological processes	other membranes;cytosol;cytoskeleton;nucleus;other cell component	other molecular function	Pf00397, Pf02179	9531	ENSG00000151929	BAG3	A8K5L8; hsa:9531; O95817; Q3B763; Q9NT20; Q9P120	Regulation of HSF1-mediated heat shock response		1	0	0.127	0.794	1.072	0.601	0.582038958	0.92559589	0.684952295	0.674769466	115.76	78.27	38.26	98.59	4.9	30.9	210.2	101.7	120.8	185.2	69.4	60.3
FALSE	High	Master Protein	O95429	BAG family molecular chaperone regulator 4 [OS=Homo sapiens]	0	17.217	14	5	21	4	457	49.6	5.12	8.68	5	cell organization and biogenesis;protein metabolism;other metabolic processes;other biological processes	plasma membrane;other membranes;cytosol;nucleus;other cell component	other molecular function	Pf02179	9530	ENSG00000156735	BAG4	B4E217; hsa:9530; O95429; O95818	Signaling by FGFR1 in disease; Regulation of HSF1-mediated heat shock response; Signaling by plasma membrane FGFR1 fusions; TNF signaling		4	0	0.01	0.569	0.01	0.01	2.05E-17	0.432886491	1.90E-17	2.12E-17		0				80.9	143.1	261.2	264.6	129.4
FALSE	High	Master Protein	Q9UL15	BAG family molecular chaperone regulator 5 [OS=Homo sapiens]	0	27.768	19	7	18	7	447	51.2	6.05	11.95	7	cell organization and biogenesis;protein metabolism;other metabolic processes;other biological processes	cytosol;mitochondrion;nucleus;other cell component	other molecular function	Pf02179	9529	ENSG00000166170	BAG5	hsa:9529; O94950; Q86W59; Q9UL15	Regulation of HSF1-mediated heat shock response		1	0	1.098	0.394	0.369	0.186	0.935295341	0.506185586	0.55304796	0.280083381	0	0	0	0	138.3	24.8	182.5	232.4	117.2	146.6	19.3	13.9
FALSE	High	Master Protein	P46379	Large proline-rich protein BAG6 [OS=Homo sapiens]	0	134.194	30	24	309	24	1132	119.3	5.6	499.3	24	cell cycle OR cell proliferation;cell organization and biogenesis;protein metabolism;other metabolic processes;stress response;developmental processes;signal transduction;other biological processes	non-structural extracellular;other membranes;cytosol;nucleus;other cell component	signal transduction activity or receptor binding;translation activity;other molecular function	Pf00240, Pf12057, Pf20960	7917	ENSG00000096155; ENSG00000204463; ENSG00000227761; ENSG00000228760; ENSG00000229524; ENSG00000233348; ENSG00000234651	BAG6	A2ADJ7; A3KQ42; A3KQ44; A6NGY6; A6PWF7; B0UX84; B4DZ12; B4E3V4; E7EMZ4; F8VXY4; hsa:7917; O95874; P46379; Q5HYL9; Q5SQ35; Q5SQ36; Q5SQ37; Q5SQ41; Q5SRP8; Q5SRP9; Q5STC1; Q5STX1; Q5STX3; Q96SA6; Q9BCN4	Insertion of tail-anchored proteins into the endoplasmic reticulum membrane		1	0	0.812	0.504	0.329	0.508	0.509562173	0.770349605	0.829641743	0.607363029	87.35	52.01	139.26	22.15	109.8	42.7	122.2	163.7	156.4	128.9	9.6	22.7
FALSE	High	Master Protein	Q9UQB8	BAR/IMD domain-containing adapter protein 2 [OS=Homo sapiens]	0	75.117	38	20	181	20	552	60.8	8.9	207.76	20	cell organization and biogenesis;developmental processes;signal transduction;other biological processes	plasma membrane;other membranes;cytosol;cytoskeleton;nucleus;other cell component	other molecular function	Pf07653, Pf08397	10458	ENSG00000175866	BAIAP2	hsa:10458; O43858; Q53HB1; Q86WC1; Q8N5C0; Q96CR7; Q9UBR3; Q9UQ43; Q9UQB8	Regulation of actin dynamics for phagocytic cup formation; FCGR3A-mediated phagocytosis; CDC42 GTPase cycle; RAC1 GTPase cycle; RHO GTPases Activate WASPs and WAVEs; RAC3 GTPase cycle; VEGFA-VEGFR2 Pathway		7	0	0.443	1.577	0.229	0.123	0.940427527	0.203898255	0.900971284	0.544793771	72.6	103.97	147.25	675.73	11.3	23.4	151.5	214.7	207.2	144.1	53.6	5.2
FALSE	High	Master Protein	Q9UHR4	BAR/IMD domain-containing adapter protein 2-like 1 [OS=Homo sapiens]	0	93.907	48	20	166	20	511	56.8	8.68	253.92	20	cell organization and biogenesis;other biological processes	plasma membrane;other membranes;cytosol;cytoskeleton;nucleus	cytoskeletal activity;other molecular function	Pf08397, Pf14604	55971	ENSG00000006453	BAIAP2L1	A4D268; hsa:55971; Q75L21; Q75L22; Q96CV4; Q9H5F5; Q9UHR4; Q9Y2M8	RHOF GTPase cycle; RAC1 GTPase cycle; RAC2 GTPase cycle; RAC3 GTPase cycle		4	0	4.814	0.804	9.469	5.33	0.646982159	0.633565138	0.018533707	0.565660617	45.32	70.28	7.95	36.03	36.3	153.2	4	135.9	140.3	3	115	6.7
FALSE	High	Master Protein	Q16611	Bcl-2 homologous antagonist/killer [OS=Homo sapiens]	0.004	3.812	5	1	6	1	211	23.4	6.01	12.48	1	cell cycle OR cell proliferation;cell organization and biogenesis;protein metabolism;other metabolic processes;stress response;transport;developmental processes;signal transduction;other biological processes	other membranes;cytosol;mitochondrion;ER/Golgi;other cell component	transporter activity;other molecular function	Pf00452	578	ENSG00000030110	BAK1	C0H5Y7; hsa:578; Q16611; Q6I9T6; Q92533	Release of apoptotic factors from the mitochondria; Pyroptosis; Activation and oligomerization of BAK protein		3	0	0.01	0.01	0.01	0.01	2.05E-17	2.15E-17	1.90E-17	2.12E-17							257.2	183.8	289.6	258.9
FALSE	High	Master Protein	O75531	Barrier-to-autointegration factor [OS=Homo sapiens]	0	16.347	45	4	27	3	89	10.1	6.09	14.75	4	cell cycle OR cell proliferation;cell organization and biogenesis;DNA metabolism;other metabolic processes;stress response;other biological processes	cytosol;nucleus;other cell component	nucleic acid binding activity;other molecular function	Pf02961	8815	ENSG00000175334	BANF1	hsa:8815; O60558; O75531; Q6FGG7	Vpr-mediated nuclear import of PICs; 2-LTR circle formation; Integration of viral DNA into host genomic DNA; Autointegration results in viral DNA circles; APOBEC3G mediated resistance to HIV-1 infection; Nuclear Envelope Breakdown; Initiation of Nuclear Envelope (NE) Reformation		8	1	1.742	10.435	2.826	2.516	0.44651226	0.083247405	0.428545657	0.262371451	113.79	198.03	339.78	72.14	194	168.1	64.4	30.8	41.9	55.6	90.8	50.1
FALSE	High	Master Protein	Q8IXM2	Chromatin complexes subunit BAP18 [OS=Homo sapiens]	0	22.754	33	4	23	4	172	17.9	7.33	49.75	4	cell organization and biogenesis	cytosol;nucleus	nucleic acid binding activity;other molecular function		124944	ENSG00000258315	BAP18	B4DIV3; C9J4G0; E9PB29; hsa:124944; Q8IXM2			0	0	0.01	0.01	1.913	0.01	2.05E-17	2.15E-17	0.865891364	2.12E-17			0				43.8	51.7	48.2	42.5	19.9
FALSE	High	Master Protein	Q6ZT62	Bargin [OS=Homo sapiens]	0	10.477	6	4	8	3	677	73.6	5.24	0	4	signal transduction;other biological processes	plasma membrane;other membranes;cytosol	enzyme regulator activity;other molecular function	Pf00620, Pf03114, Pf13242			BARGIN	Q6ZT62			0	0		1.393	0.01	2.997		0.808327853	1.90E-17	0.882621117		0		0	41	159.9	36.7	227.3	98.8	57.5		172.2
FALSE	High	Master Protein	Q07812	Apoptosis regulator BAX [OS=Homo sapiens]	0	38.12	44	6	91	6	192	21.2	5.22	198.57	6	cell cycle OR cell proliferation;cell organization and biogenesis;other metabolic processes;stress response;transport;developmental processes;signal transduction;other biological processes	other membranes;cytosol;mitochondrion;ER/Golgi;nucleus;other cell component	transporter activity;other molecular function	Pf00452	581	ENSG00000087088	BAX	A8K4W1; hsa:581; P55269; Q07812; Q07814; Q07815; Q8WZ49; Q9NR76; Q9NYG7; Q9UCZ6; Q9UCZ7; Q9UQD6	TP53 Regulates Transcription of Genes Involved in G2 Cell Cycle Arrest; Transcriptional regulation by RUNX2; TP53 Regulates Transcription of Genes Involved in Cytochrome C Release; Release of apoptotic factors from the mitochondria; Pyroptosis; Activation, translocation and oligomerization of BAX; NTRK3 as a dependence receptor		7	0	0.227	0.01	0.111	0.01	0.595145345	2.15E-17	0.354755895	2.12E-17	0		0		6.9		199	241.7	252.7	213.6	4.4
FALSE	High	Master Protein	Q9NRL2	Bromodomain adjacent to zinc finger domain protein 1A [OS=Homo sapiens]	0	38.667	10	13	36	13	1556	178.6	6.6	29.05	13	cell organization and biogenesis;DNA metabolism;other metabolic processes;other biological processes	nucleus;other cell component	nucleic acid binding activity;other molecular function	Pf00439, Pf00628, Pf02791, Pf10537, Pf15612, Pf15613	11177	ENSG00000198604	BAZ1A	hsa:11177; Q9NRL2; Q9NZ15; Q9P065; Q9UIG1; Q9Y3V3			0	0	1.16	0.01	0.439	0.298	0.970253728	2.15E-17	0.689441708	0.452652251	1.86		0	30.84	48.4		229.2	192.2	230.9	163.7	10.9	17.6
FALSE	High	Master Protein	Q9UIG0	Tyrosine-protein kinase BAZ1B [OS=Homo sapiens]	0	25.862	8	10	26	10	1483	170.8	8.48	10.56	10	cell organization and biogenesis;protein metabolism;other metabolic processes;stress response;other biological processes	nucleus;other cell component	kinase activity;other molecular function	Pf00439, Pf00628, Pf10537, Pf15612, Pf15613	9031	ENSG00000009954	BAZ1B	B9EGK3; D3DXE9; hsa:9031; O95039; O95247; O95277; Q6P1K4; Q86UJ6; Q9UIG0	B-WICH complex positively regulates rRNA expression; Recruitment and ATM-mediated phosphorylation of repair and signaling proteins at DNA double strand breaks		2	0	1.414	0.01	2.867	3.471	0.923590016	2.15E-17	0.718340168	0.693671045	0		0	0	14.7		45.9	69.5	96.7	51.8	21.7	23.8
FALSE	High	Master Protein	Q9UIF9	Bromodomain adjacent to zinc finger domain protein 2A [OS=Homo sapiens]	0	34.76	6	9	40	9	1905	211.1	6.64	39.47	9	cell organization and biogenesis;RNA metabolism OR transcription;other metabolic processes;other biological processes	cytosol;nucleus;other cell component	nucleic acid binding activity;other molecular function	Pf00439, Pf00628, Pf01429, Pf02791, Pf15612, Pf15613	11176	ENSG00000076108	BAZ2A	B3KN66; hsa:11176; O00536; O15030; Q68DI8; Q96H26; Q9UIF9	NoRC negatively regulates rRNA expression		1	0	0.01	0.01	0.01	0.01	2.05E-17	2.15E-17	1.90E-17	2.12E-17							196.9	200.7	233.2	148.5
FALSE	High	Master Protein	Q3SYG4	Protein PTHB1 [OS=Homo sapiens]	0.006	3.266	3	1	6	1	887	99.2	5.55	0	1	cell organization and biogenesis;transport;other biological processes	plasma membrane;other membranes;cytosol;cytoskeleton;other cell component		Pf14727, Pf14728	27241	ENSG00000122507	BBS9	E9PDC9; hsa:27241; P78514; Q3SYG4; Q7KYS6; Q7KYS7; Q8N570; Q99844; Q99854; Q9Y699; Q9Y6A0	BBSome-mediated cargo-targeting to cilium		1	0	0.01	0.141	0.01	0.044	2.05E-17	0.54253765	1.90E-17	0.271005049		0	0	0		29.7	190.7	211.4	157	260.5	0.4	11.4
FALSE	High	Master Protein	P50895	Basal cell adhesion molecule [OS=Homo sapiens]	0	12.577	8	4	5	4	628	67.4	5.81	4.55	4	cell adhesion;signal transduction	plasma membrane;other membranes	other molecular function	Pf07686, Pf08205, Pf13895, Pf13927	4059	ENSG00000187244	BCAM	A8MYF9; A9YWT5; A9YWT6; hsa:4059; P50895; Q86VC7			0	0	0.067	3.34	1.719	4.119	0.102321484	0.81979267	0.985664201	0.439261931	0	246.9	0	351.24	9.9	145.9	171.2	61.6	57.3	134.3	48.4	181.4
FALSE	High	Master Protein	Q9UHQ4	B-cell receptor-associated protein 29 [OS=Homo sapiens]	0	27.799	30	8	91	8	241	28.3	9.54	59.53	8	transport;other biological processes	other membranes;ER/Golgi		Pf05529, Pf18035	55973	ENSG00000075790; ENSG00000283852	BCAP29	G5E9L4; hsa:55973; O95003; Q9UHQ4			0	0	0.542	0.597	0.897	0.097	0.809880503	0.932674121	0.848523055	0.126262211	111.59	0	226.13	0	98.3	17	107.6	245.5	232.3	110.1	49.8	3.6
FALSE	High	Master Protein	P51572	B-cell receptor-associated protein 31 [OS=Homo sapiens]	0	69.979	49	13	375	13	246	28	8.44	565.64	13	stress response;transport;other biological processes	plasma membrane;other membranes;cytosol;ER/Golgi;other cell component	signal transduction activity or receptor binding;other molecular function	Pf05529, Pf18035	10134	ENSG00000185825	BCAP31	B3KQ79; D3DWV5; hsa:10134; P51572; Q13836; Q96CF0	RSV-host interactions; RHOA GTPase cycle; Antigen Presentation: Folding, assembly and peptide loading of class I MHC; Apoptotic cleavage of cellular proteins		5	0	0.325	0.213	0.094	0.075	0.68852571	0.847725221	0.743850611	0.571593469	76.46	50.17	66.22	95.5	33.8	36.3	146	220	243.9	157.8	25.5	13.8
FALSE	High	Master Protein	P56945	Breast cancer anti-estrogen resistance protein 1 [OS=Homo sapiens]	0	103.848	33	21	131	21	870	93.3	5.67	198.45	21	cell adhesion;cell organization and biogenesis;signal transduction;other biological processes	other membranes;cytosol;cytoskeleton;other cell component	other molecular function	Pf00018, Pf08824, Pf12026	9564	ENSG00000050820	BCAR1	B3KWD7; B4DEV4; B4DGB5; B4DIW5; B7Z7X7; E9PCL5; E9PCV2; F5GXA2; F5GXV6; F5H7Z0; F8WA69; hsa:9564; P56945; Q6QEF7	VEGFA-VEGFR2 Pathway; Downstream signal transduction; PTK6 Regulates RHO GTPases, RAS GTPase and MAP kinases; p130Cas linkage to MAPK signaling for integrins		4	0	0.928			0.111	0.784995618			0.431161595	452.72			67.35	17.4	10.9	172.4	116.3	119.7	212.9	26.2	17.3
FALSE	High	Master Protein	O75815	Breast cancer anti-estrogen resistance protein 3 [OS=Homo sapiens]	0	51.955	19	12	63	12	825	92.5	7.96	65.34	12	developmental processes;signal transduction;other biological processes	other membranes;other cell component	enzyme regulator activity;other molecular function	Pf00017, Pf00617	8412	ENSG00000137936	BCAR3	D3DT43; hsa:8412; O75815; Q5TEW3; Q6UW40; Q9BR50			0	0	2.686	6.85	5.394	2.478	0.591954689	0.267242746	0.405869061	0.48628858	31.42	0	64.59	190.7	111.4	373.4	110.3	63.5	75.9	113.9	32.6	72.8
FALSE	High	Master Protein	O75363	Breast carcinoma-amplified sequence 1 [OS=Homo sapiens]	0	41.121	22	10	31	10	584	61.7	5.1	43.8	10	developmental processes	other cell component			8537	ENSG00000064787	BCAS1	A0AVG5; hsa:8537; O75363; Q68CZ3			0	0		0.109	0.01	0.01		0.094851233	1.90E-17	2.12E-17		0			9	3.5	154.2	101.1	151.5	140.8
FALSE	High	Master Protein	O75934	Pre-mRNA-splicing factor SPF27 [OS=Homo sapiens]	0	29.755	36	7	56	7	225	26.1	5.66	84.84	7	RNA metabolism OR transcription;other metabolic processes	cytoskeleton;nucleus;other cell component		Pf05700	10286	ENSG00000116752	BCAS2	hsa:10286; O75934; Q6FGS0	mRNA Splicing - Major Pathway		1	0	0.01	0.642	0.535	2.836	2.05E-17	0.762931505	0.801033183	0.52409973		68.83	0	5.15		34.3	175.9	169.9	207.5	157.8	26.5	69.7
FALSE	High	Master Protein	O15382	Branched-chain-amino-acid aminotransferase, mitochondrial [OS=Homo sapiens]	0	25.062	18	6	42	6	392	44.3	8.65	69.12	6	other metabolic processes;other biological processes	mitochondrion;nucleus	other molecular function	Pf01063	587	ENSG00000105552	BCAT2	B2RB87; hsa:587; O00269; O15382; Q96KG1; Q9BTB6; Q9BUU6	Branched-chain amino acid catabolism		1	0	0.01	3.737		0.456	2.05E-17	0.814728884		0.886830159		0		0		92.1	240.6	29.6	55	291.9	82.2	24.6
FALSE	High	Master Protein	Q9P287	BRCA2 and CDKN1A-interacting protein [OS=Homo sapiens]	0	63.332	44	11	179	11	314	36	4.61	271.03	11	cell cycle OR cell proliferation;cell organization and biogenesis;DNA metabolism;other metabolic processes;stress response;developmental processes;other biological processes	cytosol;cytoskeleton;nucleus	enzyme regulator activity;cytoskeletal activity	Pf13862	56647	ENSG00000107949	BCCIP	B3KP45; hsa:56647; Q8ND15; Q96GC4; Q9P287; Q9P288			0	0	0.796	0.285	0.01	0.01	0.269384312	0.977667647	1.90E-17	2.12E-17	270.74	42.75	0	0	45.9	17.4	180.8	205.3	201.9	170.9	0.6	0.5
FALSE	High	Master Protein	P12694	2-oxoisovalerate dehydrogenase subunit alpha, mitochondrial [OS=Homo sapiens]	0	18.816	15	5	22	5	445	50.4	8.27	12.56	5	other metabolic processes	mitochondrion;other cell component	other molecular function	Pf00676	593	ENSG00000248098	BCKDHA	B4DP47; E7EW46; hsa:593; P12694; Q16034; Q16472	Branched-chain amino acid catabolism; Branched-chain ketoacid dehydrogenase kinase deficiency; BCKDH synthesizes BCAA-CoA from KIC, KMVA, KIV; Loss-of-function mutations in DBT cause MSUD2; Loss-of-function mutations in DLD cause MSUD3/DLDD; H139Hfs13* PPM1K causes a mild variant of MSUD; Loss-of-function mutations in BCKDHA or BCKDHB cause MSUD		7	0	3.438	3.74	0.01	0.01	0.739468125	0.841639163	1.90E-17	2.12E-17	0	0			208.6	180.9	155.6	73.9	163.9	211.5
FALSE	High	Master Protein	P21953	2-oxoisovalerate dehydrogenase subunit beta, mitochondrial [OS=Homo sapiens]	0	13.813	11	4	13	4	392	43.1	6.29	16.51	4	other metabolic processes;other biological processes	mitochondrion;nucleus;other cell component	other molecular function	Pf02779, Pf02780	594	ENSG00000083123	BCKDHB	hsa:594; P21953; Q5T2J3; Q9BQL0	Branched-chain amino acid catabolism; Branched-chain ketoacid dehydrogenase kinase deficiency; BCKDH synthesizes BCAA-CoA from KIC, KMVA, KIV; Loss-of-function mutations in DBT cause MSUD2; Loss-of-function mutations in DLD cause MSUD3/DLDD; H139Hfs13* PPM1K causes a mild variant of MSUD; Loss-of-function mutations in BCKDHA or BCKDHB cause MSUD		7	0	0.01	0.01	0.01	0.01	2.05E-17	2.15E-17	1.90E-17	2.12E-17							75.4	129.3	111	82
FALSE	High	Master Protein	O14874	Branched-chain alpha-ketoacid dehydrogenase kinase [OS=Homo sapiens]	0	14.726	11	3	13	3	412	46.3	8.82	15.51	3	other metabolic processes;other biological processes	mitochondrion;other cell component	kinase activity;other molecular function	Pf02518, Pf10436	10295	ENSG00000103507	BCKDK	A8MY43; hsa:10295; O14874; Q6FGL4; Q96G95; Q96IN5	Branched-chain amino acid catabolism; Branched-chain ketoacid dehydrogenase kinase deficiency		2	0	1.872	4.411	10.559	0.01	0.998082977	0.847403732	0.274240548	2.12E-17	0	0	0		142.9	124.3	134.3	52.2	79.5	175.8	273.1
FALSE	High	Master Protein	O95999	B-cell lymphoma/leukemia 10 [OS=Homo sapiens]	0	21.529	24	6	78	6	233	26.2	5.74	85.76	6	cell organization and biogenesis;stress response;developmental processes;signal transduction;other biological processes	plasma membrane;other membranes;cytosol;cytoskeleton;nucleus;other cytoplasmic organelle;other cell component	other molecular function	Pf00619	8915	ENSG00000142867	BCL10	hsa:8915; O95999; Q5VUF1	FCERI mediated NF-kB activation; Downstream TCR signaling; E3 ubiquitin ligases ubiquitinate target proteins; Activation of NF-kappaB in B cells; CLEC7A (Dectin-1) signaling		5	0	0.109	0.137	0.012	0.191	0.374195359	0.279440922	0.028021656	0.682593555	0	0	0	87.84	9.8	27.2	154	266.1	286.3	136.3	2.7	21.6
FALSE	High	Master Protein	Q07817	Bcl-2-like protein 1 [OS=Homo sapiens]	0	17.903	21	5	55	5	233	26	4.93	69.8	5	cell cycle OR cell proliferation;cell organization and biogenesis;stress response;transport;developmental processes;signal transduction;other biological processes	other membranes;cytosol;cytoskeleton;mitochondrion;ER/Golgi;nucleus;other cell component	other molecular function	Pf00452, Pf02180	598	ENSG00000171552	BCL2L1	E1P5L6; hsa:598; Q07817; Q5CZ89; Q5TE65; Q92976	Interleukin-4 and Interleukin-13 signaling; BH3-only proteins associate with and inactivate anti-apoptotic BCL-2 members; RAS processing; NFE2L2 regulating tumorigenic genes; The NLRP1 inflammasome; STAT5 activation downstream of FLT3 ITD mutants; SARS-CoV-1-mediated effects on programmed cell death		7	0	4.831	0.524	0.01	0.01	0.607310513	0.847536106	1.90E-17	2.12E-17	0	0			61.1	44.2	46.9	259.9	220.6	51.9
FALSE	High	Master Protein	Q9BXK5	Bcl-2-like protein 13 [OS=Homo sapiens]	0	65.801	41	13	73	13	485	52.7	4.44	135.1	13	other biological processes	other membranes;mitochondrion;nucleus	enzyme regulator activity	Pf00452	23786	ENSG00000099968	BCL2L13	B3KPE7; hsa:23786; Q96B37; Q96IB7; Q9BXK5; Q9BY01; Q9HC05; Q9UFE0; Q9UKN3			0	0	2.037	7.539	5.467	0.895	0.702469061	0.356168036	0.465147179	0.97827412	19.04	13.96	156.67	407.38	53.4	94.9	122.8	41.3	51	101.7	58.9	39.5
FALSE	High	Master Protein	Q5TBC7	Bcl-2-like protein 15 [OS=Homo sapiens]	0	17.12	27	4	23	4	163	17.7	4.41	36.56	4	other biological processes	cytosol;nucleus			440603	ENSG00000188761	BCL2L15	A0PJY6; A8K074; hsa:440603; I6LA82; Q5TBC7			0	0		2.429	2.632	100		0.653620029	0.605049175	2.12E-17		0	0		107.9	121.1	7.6	333.1	333		122.2	10.6
FALSE	High	Master Protein	Q86UU0	B-cell CLL/lymphoma 9-like protein [OS=Homo sapiens]	0	28.696	6	8	20	8	1499	157	8.63	21.34	8	RNA metabolism OR transcription;other metabolic processes;signal transduction;other biological processes	nucleus	other molecular function	Pf11502	283149	ENSG00000186174	BCL9L	A1A4C1; hsa:283149; Q67FY1; Q6ZWJ0; Q6ZWK2; Q86UU0	Formation of the beta-catenin:TCF transactivating complex; Deactivation of the beta-catenin transactivating complex		2	0	4.758	0.809	0.01	2.526	0.630724249	0.745388365	1.90E-17	0.803236372	0	144.4		0	57.5	49.2	160.7	172	159.6	140.6		66
FALSE	High	Master Protein	Q9NYF8	Bcl-2-associated transcription factor 1 [OS=Homo sapiens]	0	148.729	35	25	327	24	920	106.1	9.98	476.04	25	stress response;other biological processes	nucleus;other cell component	nucleic acid binding activity;other molecular function	Pf15440	9774	ENSG00000029363	BCLAF1	A2RU75; B7ZM58; E1P586; hsa:9774; Q14673; Q86WU6; Q86WY0; Q9NYF8			0	0	0.27	0.761	0.536	0.443	0.994179394	0.762580178	0.926282771	0.726423192	67.75	104.55	94.09	101.28	5.1	42	66.2	39.7	37.9	59.8	4.8	45.2
FALSE	High	Master Protein	P11274	Breakpoint cluster region protein [OS=Homo sapiens]	0	30.606	7	7	44	6	1271	142.7	7.03	37.81	7	cell adhesion;cell organization and biogenesis;protein metabolism;other metabolic processes;transport;developmental processes;signal transduction;other biological processes	plasma membrane;other membranes;cytosol;other cell component	enzyme regulator activity;kinase activity;other molecular function	Pf00168, Pf00620, Pf00621, Pf09036, Pf19057	613	ENSG00000186716	BCR	hsa:613; P11274; P78501; Q12842; Q4LE80; Q6NZI3	RHOA GTPase cycle; CDC42 GTPase cycle; RAC1 GTPase cycle; RAC2 GTPase cycle; RAC3 GTPase cycle; RHOC GTPase cycle; RHOB GTPase cycle; Signaling by cytosolic FGFR1 fusion mutants; Signaling by FGFR1 in disease		9	0	0.01	0.01	0.01	0.01	2.05E-17	2.15E-17	1.90E-17	2.12E-17							227.6	134.5	146.2	166.6
FALSE	High	Master Protein	Q9Y276	Mitochondrial chaperone BCS1 [OS=Homo sapiens]	0	20.971	13	5	34	5	419	47.5	8.5	57.97	5	cell organization and biogenesis	other membranes;mitochondrion	other molecular function	Pf00004, Pf08740	617	ENSG00000074582	BCS1L	B3KTW9; hsa:617; Q7Z2V7; Q9Y276	Complex III assembly; Mitochondrial protein import		2	0		33.129		23.814		0.007738272		0.010345249		623.59		385.58	0.1	44	1.9	2	2.1	2.3	990.4	29.6
FALSE	High	Master Protein	Q02338	D-beta-hydroxybutyrate dehydrogenase, mitochondrial [OS=Homo sapiens]	0	28.235	25	7	23	7	343	38.1	8.95	22.28	7	other metabolic processes	other membranes;mitochondrion;other cell component	other molecular function	Pf00106	622	ENSG00000161267; ENSG00000275544	BDH1	D3DXC0; hsa:622; Q02338; Q96ET1; Q9BRZ4	Mitochondrial protein degradation; Utilization of Ketone Bodies; Synthesis of Ketone Bodies		3	0	2.328	0.01	0.67	8.261	0.84457503	2.15E-17	0.905633444	0.290460883	0		0	0	32.9		114.9	243.2	257.4	96.1	28.4	74.9
FALSE	High	Master Protein	Q9BUT1	Dehydrogenase/reductase SDR family member 6 [OS=Homo sapiens]	0.008	3.034	4	1	2	1	245	26.7	7.65	0	1	other metabolic processes;other biological processes	cytosol;other cell component	other molecular function	Pf13561	56898	ENSG00000164039	BDH2	A8K295; B4DUF6; hsa:56898; Q503A0; Q6IA46; Q6UWD3; Q9BUT1; Q9H8S8; Q9NRX8	Synthesis of Ketone Bodies		1	0	100	0.01	0.01		2.05E-17	2.15E-17	1.90E-17						145.6			201.7	207.1
FALSE	High	Master Protein	Q14457	Beclin-1 [OS=Homo sapiens]	0	18.231	12	5	9	5	450	51.9	4.89	12.76	5	cell cycle OR cell proliferation;cell organization and biogenesis;other metabolic processes;stress response;transport;developmental processes;signal transduction;other biological processes	other membranes;cytosol;mitochondrion;ER/Golgi;nucleus;other cytoplasmic organelle;other cell component	other molecular function	Pf04111, Pf15285, Pf17675	8678	ENSG00000126581	BECN1	B2R6N7; hsa:8678; O75595; Q14457; Q9UNA8	Macroautophagy; Ub-specific processing proteases; ISG15 antiviral mechanism; SARS-CoV-2 activates/modulates innate and adaptive immune responses; RSV-host interactions; Antigen Presentation: Folding, assembly and peptide loading of class I MHC; Translation of Replicase and Assembly of the Replication Transcription Complex; Translation of Replicase and Assembly of the Replication Transcription Com…		8	0	0.604	4.038	4.502	20.719	0.627758686	0.812290287	0.648670954	0.088710987	0	0	31.53	0	17.4	67.6	74.3	28.6	31.2	46	95.7	560.2
FALSE	High	Master Protein	O15155	BET1 homolog [OS=Homo sapiens]	0	14.876	25	2	23	2	118	13.3	9.06	25.72	2	cell organization and biogenesis;transport	other membranes;ER/Golgi	other molecular function		10282	ENSG00000105829	BET1	hsa:10282; O15155; Q96EA0	COPI-mediated anterograde transport; COPII-mediated vesicle transport		2	0	0.01	0.01	0.01	0.01	2.05E-17	2.15E-17	1.90E-17	2.12E-17							47.4	40.5	42.9	25.6
FALSE	High	Master Protein	Q9NYM9	BET1-like protein [OS=Homo sapiens]	0	7.339	25	2	8	2	111	12.4	8.16	11.66	2	cell organization and biogenesis;transport;other biological processes	other membranes;cytosol;ER/Golgi;other cytoplasmic organelle	other molecular function		51272	ENSG00000177951	BET1L	B3KMY0; hsa:51272; Q9NYM9	Intra-Golgi traffic; COPI-mediated anterograde transport		2	0	0.01	0.01	0.01	0.01	2.05E-17	2.15E-17	1.90E-17	2.12E-17							60.5	288.5	336.4	86.6
FALSE	High	Master Protein	Q9H694	Protein bicaudal C homolog 1 [OS=Homo sapiens]	0	30.832	11	9	20	9	974	104.8	8.54	14.04	9	developmental processes;other biological processes	other cell component		Pf00013, Pf00536, Pf22985	80114	ENSG00000122870	BICC1	hsa:80114; Q9H694			0	0	100	100		100	2.05E-17	2.15E-17		2.12E-17					336.4	238.3						113.7
FALSE	High	Master Protein	Q96G01	Protein bicaudal D homolog 1 [OS=Homo sapiens]	0	10.593	3	3	10	2	975	110.7	5.81	6.01	3	cell organization and biogenesis;RNA metabolism OR transcription;other metabolic processes;transport;other biological processes	other membranes;cytosol;cytoskeleton;ER/Golgi;other cell component	signal transduction activity or receptor binding;cytoskeletal activity;other molecular function	Pf09730	636	ENSG00000151746	BICD1	A8K2C3; F8W113; hsa:636; O43892; O43893; Q96G01	COPI-independent Golgi-to-ER retrograde traffic		1	0
FALSE	High	Master Protein	Q8TD16	Protein bicaudal D homolog 2 [OS=Homo sapiens]	0	72.749	26	19	88	18	824	93.5	5.44	123.25	19	cell organization and biogenesis;transport;other biological processes	plasma membrane;other membranes;cytosol;cytoskeleton;ER/Golgi;nucleus;other cell component	cytoskeletal activity;other molecular function	Pf09730	23299	ENSG00000185963	BICD2	hsa:23299; O75181; Q5TBQ2; Q5TBQ3; Q8TD16; Q96LH2; Q9BT84; Q9H561	COPI-independent Golgi-to-ER retrograde traffic		1	1	0.272	0.717	1.229	3.53	0.791821399	0.762958472	0.975134459	0.154236977	93.06	94.35	0	63.84	11.5	55.7	187.1	44.6	41.2	183.6	33.4	113.5
FALSE	High	Master Protein	A1A5D9	BICD family-like cargo adapter 2 [OS=Homo sapiens]	0	6.635	5	2	3	2	508	56.8	5.02	4.26	2	transport	other cell component	other molecular function		146439	ENSG00000162069	BICDL2	A1A5D9; hsa:146439; Q658L9			0	0		0.01	0.01			2.15E-17	1.90E-17									552.5	647.5
FALSE	High	Master Protein	P55957	BH3-interacting domain death agonist [OS=Homo sapiens]	0	39.212	39	5	116	5	195	22	5.44	169.39	5	cell organization and biogenesis;other metabolic processes;stress response;transport;signal transduction;other biological processes	other membranes;cytosol;mitochondrion	signal transduction activity or receptor binding;enzyme regulator activity;other molecular function	Pf06393	637	ENSG00000015475	BID	hsa:637; P55957; Q549M7; Q71T04; Q7Z4M9; Q8IY86	TP53 Regulates Transcription of Genes Involved in Cytochrome C Release; BH3-only proteins associate with and inactivate anti-apoptotic BCL-2 members; Activation, myristolyation of BID and translocation to mitochondria; Activation of BAD and translocation to mitochondria ; Activation and oligomerization of BAK protein; Activation, translocation and oligomerization of BAX		6	0	0.01	0.01	0.243	0.01	2.05E-17	2.15E-17	0.653870819	2.12E-17			0				425.9	113.8	117.2	354.5	8.1
FALSE	High	Master Protein	O00499	Myc box-dependent-interacting protein 1 [OS=Homo sapiens]	0	62.268	31	15	131	15	593	64.7	5.06	174.54	15	cell organization and biogenesis;transport;other biological processes	plasma membrane;other membranes;cytosol;cytoskeleton;ER/Golgi;nucleus;other cytoplasmic organelle;other cell component	enzyme regulator activity;cytoskeletal activity;other molecular function	Pf03114, Pf14604	274	ENSG00000136717	BIN1	hsa:274; O00297; O00499; O00545; O43867; O60552; O60553; O60554; O60555; O75514; O75515; O75516; O75517; O75518; Q659B7; Q92944; Q99688	Clathrin-mediated endocytosis		1	0	1.649	0.873	0.768	0.689	0.422015092	0.88886028	0.927336439	0.820001921	60.07	94.69	0	50.74	46.8	57.5	234.1	178.9	120.2	184.8	6.5	18.9
FALSE	High	Master Protein	Q9NQY0	Bridging integrator 3 [OS=Homo sapiens]	0	20.113	18	4	21	4	253	29.6	7.47	24.24	4	cell cycle OR cell proliferation;cell organization and biogenesis;transport;other biological processes	cytoskeleton;other cell component	other molecular function	Pf03114	55909	ENSG00000147439	BIN3	hsa:55909; Q9BVG2; Q9NQY0; Q9NVY9			0	0	100	100	0.01	100	2.05E-17	2.15E-17	1.90E-17	2.12E-17	0	0		0	190.3	694.7	8.9	5.9	7.3	6.8		165.5
FALSE	High	Master Protein	Q13490	Baculoviral IAP repeat-containing protein 2 [OS=Homo sapiens]	0	25.283	12	8	40	8	618	69.9	6.7	28.8	8	protein metabolism;other metabolic processes;stress response;signal transduction;other biological processes	plasma membrane;other membranes;cytosol;nucleus;other cell component	enzyme regulator activity;other molecular function	Pf00619, Pf00653, Pf13920, Pf21290	329	ENSG00000110330	BIRC2	B4E026; hsa:329; Q13490; Q16516; Q4TTG0	Ub-specific processing proteases; IKK complex recruitment mediated by RIP1; Regulation of necroptotic cell death; TNF receptor superfamily (TNFSF) members mediating non-canonical NF-kB pathway; NOD1/2 Signaling Pathway; TICAM1, RIP1-mediated IKK complex recruitment; Regulation of TNFR1 signaling; TNFR1-induced NF-kappa-B signaling pathway; TNFR1-induced proapoptotic signaling; Apoptotic cleavage …		12	0	0.287	0.01	0.01	0.01	0.588424829	2.15E-17	1.90E-17	2.12E-17	0				4.3		233.2	180.1	160.5	205.7
FALSE	High	Master Protein	Q9NR09	Baculoviral IAP repeat-containing protein 6 [OS=Homo sapiens]	0	36.589	3	12	31	12	4857	529.9	6.05	21.86	12	cell cycle OR cell proliferation;protein metabolism;other metabolic processes;developmental processes;other biological processes	cytosol;cytoskeleton;ER/Golgi;nucleus;other cytoplasmic organelle;other cell component	enzyme regulator activity;other molecular function	Pf00179, Pf00653, Pf12356	57448	ENSG00000115760	BIRC6	hsa:57448; Q9NR09; Q9ULD1	ALK mutants bind TKIs; Signaling by ALK fusions and activated point mutants		2	0	0.487	0.249	0.768	0.212	0.456488853	0.792944798	0.313770792	0.998628609	276.56	0	103.85	0	26.3	33	215.2	141.1	184.7	139.3	19.1	27.4
FALSE	High	Master Protein	Q13867	Bleomycin hydrolase [OS=Homo sapiens]	0	49.267	29	11	68	11	455	52.5	6.27	99.18	11	protein metabolism;other metabolic processes;other biological processes	cytosol;other cell component	other molecular function	Pf03051	642	ENSG00000108578	BLMH	B2R796; hsa:642; Q13867; Q53F86; Q9UER9	Antigen processing: Ubiquitination & Proteasome degradation		1	0	0.178	0.963	0.01	0.212	0.56647731	0.891794754	1.90E-17	0.640030713	0	0		0	6.4	21.7	176.2	57.2	36.7	158.3		17.7
FALSE	High	Master Protein	Q6QNY1	Biogenesis of lysosome-related organelles complex 1 subunit 2 [OS=Homo sapiens]	0.002	4.303	18	2	2	2	142	16	4.86	0	2	cell organization and biogenesis;transport;developmental processes;signal transduction;other biological processes	other membranes;cytosol;cytoskeleton;mitochondrion;nucleus;other cytoplasmic organelle;other cell component	cytoskeletal activity	Pf10046	282991	ENSG00000196072	BLOC1S2	B4DQV2; hsa:282991; Q5W040; Q6QNY1; Q8WUI8			0	0	0.01	0.01	0.01	0.01	2.05E-17	2.15E-17	1.90E-17	2.12E-17							385.5	263.7	192.7	82.4
FALSE	High	Master Protein	Q6BDS2	Bridge-like lipid transfer protein family member 3A [OS=Homo sapiens]	0.005	3.597	1	1	1	1	1440	159.4	6.14	2.05	1		other cytoplasmic organelle	other molecular function	Pf12624	54887	ENSG00000065060	BLTP3A	hsa:54887; Q6BDS2; Q9NXE0			0	0	0.01	0.01		0.01	2.05E-17	2.15E-17		2.12E-17							273.6	160.8		307.2
FALSE	High	Master Protein	A0JNW5	Bridge-like lipid transfer protein family member 3B [OS=Homo sapiens]	0	6.605	2	3	4	3	1464	164.1	6.32	0	3	cell organization and biogenesis;transport	cytosol;other cytoplasmic organelle	transporter activity;other molecular function	Pf12624	23074	ENSG00000111647	BLTP3B	A0JNW5; A0PJE5; hsa:23074; O75183; Q8NDL1; Q96C30; Q9BTS5; Q9H0F1	RND2 GTPase cycle		1	0	0.01		0.01	0.01	2.05E-17		1.90E-17	2.12E-17							247.9		245.7	328.6
FALSE	High	Master Protein	P53004	Biliverdin reductase A [OS=Homo sapiens]	0	43.346	35	10	173	10	296	33.4	6.44	316.48	10	other metabolic processes	cytosol	other molecular function	Pf01408, Pf09166	644	ENSG00000106605	BLVRA	A8K747; hsa:644; O95019; P53004; Q86UX0; Q96QL4; Q9BRW8	Cytoprotection by HMOX1; Heme degradation		2	0	0.01	1.077	0.01	15.96	2.05E-17	0.658945241	1.90E-17	0.006931311		48.24		0		54.4	106.9	174.9	213.4	100.2		31.7
FALSE	High	Master Protein	P30043	Flavin reductase (NADPH) [OS=Homo sapiens]	0	73.881	67	9	182	9	206	22.1	7.65	387.88	9	other metabolic processes;other biological processes	plasma membrane;other membranes;cytosol;nucleus;other cell component	other molecular function	Pf13460	645	ENSG00000090013	BLVRB	A6NKD8; B2R5C6; hsa:645; P30043; P32078; P53005; Q32LZ2	Cytoprotection by HMOX1; Heme degradation		2	0	0.145	0.282	0.197	0.212	0.871062213	0.980234069	0.940769967	0.948151795	8.76	125.52	1.18	74.93	14.8	73.9	172.4	273	304.9	186	19.5	17.6
FALSE	High	Master Protein	P35226	Polycomb complex protein BMI-1 [OS=Homo sapiens]	0.005	3.503	3	1	2	1	326	36.9	8.63	0	1	cell organization and biogenesis;developmental processes;signal transduction;other biological processes	cytosol;nucleus;other cell component	enzyme regulator activity;nucleic acid binding activity;other molecular function	Pf13923, Pf16207	100532731; 648	ENSG00000168283	BMI1	hsa:100532731; hsa:648; P35226; Q16030; Q5T8Z3; Q96F37	SUMOylation of DNA damage response and repair proteins; SUMOylation of chromatin organization proteins; SUMOylation of RNA binding proteins; Oxidative Stress Induced Senescence; SUMOylation of transcription cofactors; SUMOylation of DNA methylation proteins; RUNX1 interacts with co-factors whose precise effect on RUNX1 targets is not known; Regulation of PTEN gene transcription; Transcriptional R…		9	0	0.01	0.01	0.01	0.01	2.05E-17	2.15E-17	1.90E-17	2.12E-17							181.8	227.8	248.9	109.6
FALSE	High	Master Protein	Q9NSY1	BMP-2-inducible protein kinase [OS=Homo sapiens]	0.006	3.198	1	1	2	1	1161	129.1	6.51	1.69	1	other biological processes	nucleus;other cell component	enzyme regulator activity;kinase activity;other molecular function	Pf00069, Pf15282	55589	ENSG00000138756	BMP2K	hsa:55589; O94791; Q4W5H2; Q8IYF2; Q8N2G7; Q8NHG9; Q9NSY1; Q9NTG8			0	0	0.01		0.01	0.01	2.05E-17		1.90E-17	2.12E-17							4.6		4.5	6.4
FALSE	High	Master Protein	Q14692	Ribosome biogenesis protein BMS1 homolog [OS=Homo sapiens]	0	23.687	5	6	11	6	1282	145.7	6.44	13.14	6	RNA metabolism OR transcription;other metabolic processes;other biological processes	nucleus;other cell component	nucleic acid binding activity;other molecular function	Pf04950, Pf08142	9790	ENSG00000165733	BMS1	hsa:9790; Q14692; Q5QPT5; Q86XJ9	Major pathway of rRNA processing in the nucleolus and cytosol; rRNA modification in the nucleus and cytosol		2	0	0.01	4.713	5.23	0.01	2.05E-17	0.7520473	0.534523687	2.12E-17		0	0			135.1	67.6	132.1	180.3	86.4	139.7
FALSE	High	Master Protein	Q12981	Vesicle transport protein SEC20 [OS=Homo sapiens]	0	23.171	35	7	31	7	228	26.1	8.95	21.21	7	cell organization and biogenesis;transport;signal transduction;other biological processes	other membranes;mitochondrion;ER/Golgi;nucleus;other cell component	transporter activity;other molecular function	Pf03908	662	ENSG00000113734	BNIP1	D3DQM3; D3DQM4; D3DQM5; D3DQM6; hsa:662; O75622; O75623; O75624; Q12981; Q6K044; Q96FG4	COPI-dependent Golgi-to-ER retrograde traffic		1	0	0.01	4.048	0.01	3.077	2.05E-17	0.563656418	1.90E-17	0.724681026		0		0		102.8	85.1	192	190.3	108.1		79.7
FALSE	High	Master Protein	Q12982	BCL2/adenovirus E1B 19 kDa protein-interacting protein 2 [OS=Homo sapiens]	0	10.34	10	3	6	3	314	36	4.81	6.2	3	other biological processes	cytosol;nucleus;other cell component	enzyme regulator activity;other molecular function	Pf12496, Pf13716	663	ENSG00000140299	BNIP2	B4DS94; hsa:663; Q12982	Myogenesis		1	0	0.01	4.88	0.01		2.05E-17	0.160607179	1.90E-17			0				94.7	80.1	472.3	110	95.3		15.4
FALSE	High	Master Protein	O60238	BCL2/adenovirus E1B 19 kDa protein-interacting protein 3-like [OS=Homo sapiens]	0.001	6.032	11	2	10	2	219	23.9	5.85	5.51	2	cell organization and biogenesis;protein metabolism;other metabolic processes;stress response;transport;signal transduction;other biological processes	other membranes;mitochondrion;ER/Golgi;nucleus	other molecular function	Pf06553	665	ENSG00000104765	BNIP3L	B0AZS9; hsa:665; O60238; Q5JW63; Q8NF87	TP53 Regulates Transcription of Genes Involved in Cytochrome C Release		1	0	0.01	0.01	0.01	0.01	2.05E-17	2.15E-17	1.90E-17	2.12E-17							370.3	192.9	209.7	351.6
FALSE	High	Master Protein	Q96IK1	Biorientation of chromosomes in cell division protein 1 [OS=Homo sapiens]	0	12.143	19	3	13	2	185	19.2	6.33	13.77	3	cell cycle OR cell proliferation;cell organization and biogenesis;other biological processes	cytoskeleton;nucleus;other cell component	enzyme regulator activity;other molecular function	Pf05205	91272	ENSG00000145919	BOD1	B4DXH8; hsa:91272; Q96IK1; Q9BTW1	Formation of WDR5-containing histone-modifying complexes		1	0	0.01	0.01	0.01	0.01	2.05E-17	2.15E-17	1.90E-17	2.12E-17							261	79.6	129.5	244.7
FALSE	High	Master Protein	Q8NFC6	Biorientation of chromosomes in cell division protein 1-like 1 [OS=Homo sapiens]	0	91.623	11	26	77	25	3051	330.3	5.08	59.14	26	DNA metabolism;other metabolic processes;stress response	nucleus;other cell component		Pf05205	259282	ENSG00000038219	BOD1L1	hsa:259282; Q6P0M8; Q8NFC6; Q96AL1; Q9H6G0; Q9NTD6; Q9P2L9	Formation of WDR5-containing histone-modifying complexes		1	1	0.573	0.915	8.352	2.314	0.867081066	0.856994524	0.233079039	0.583671058	39.18	0	0	0	5.4	29	124	68.5	88.6	98.7	409.5	3.4
FALSE	High	Master Protein	Q9H3K6	BolA-like protein 2 [OS=Homo sapiens]	0	43.527	70	5	166	5	86	10.1	6.52	329.24	5	cell organization and biogenesis;protein metabolism;other metabolic processes;other biological processes	cytosol;nucleus;other cell component	other molecular function	Pf01722	552900; 654483	ENSG00000169627; ENSG00000183336	BOLA2; BOLA2B	A1L454; A7YDY3; hsa:552900; hsa:654483; Q9H3K6	Gene and protein expression by JAK-STAT signaling after Interleukin-12 stimulation		1	0	0.54	0.771	0.193	0.297	0.798145063	0.498027413	0.963041654	0.870834828	75.55	4.76	11.82	18.66	56.9	85.9	145.3	199.4	212.1	189.8	17.1	37.1
FALSE	High	Master Protein	Q53S33	BolA-like protein 3 [OS=Homo sapiens]	0	8.522	21	2	5	2	107	12.1	9.64	9.38	2	cell organization and biogenesis;protein metabolism;other metabolic processes;other biological processes	cytosol;mitochondrion;nucleus		Pf01722	388962	ENSG00000163170	BOLA3	G3XAB0; hsa:388962; Q53S33			0	0	0.01	0.01	0.01	0.01	2.05E-17	2.15E-17	1.90E-17	2.12E-17							389.9	65.6	95.5	414.2
FALSE	High	Master Protein	Q14137	Ribosome biogenesis protein BOP1 [OS=Homo sapiens]	0	38.712	15	9	64	9	746	83.6	6.19	91.72	9	cell cycle OR cell proliferation;cell organization and biogenesis;RNA metabolism OR transcription;other metabolic processes;other biological processes	nucleus;other cell component	other molecular function	Pf00400, Pf08145	23246	ENSG00000261236	BOP1	hsa:23246; Q14137; Q969Z6; Q96IS8; Q96Q25; Q9BSA7; Q9BVM0	Major pathway of rRNA processing in the nucleolus and cytosol		1	0	0.962	7.101	1.249	1.555	0.978518653	0.339889993	0.9786353	0.816162248	0	393.05	0	0	11.3	347	125.7	80.3	88.1	107.9	8.8	60.6
FALSE	High	Master Protein	Q86WA6	Valacyclovir hydrolase [OS=Homo sapiens]	0	9.109	21	3	11	3	291	32.5	9.14	0	3	other metabolic processes;other biological processes	other membranes;mitochondrion	other molecular function	Pf00561	670	ENSG00000137274	BPHL	hsa:670; Q00306; Q13855; Q3KP51; Q86WA6	Phase I - Functionalization of compounds		1	0	0.01	0.01	0.01	0.01	2.05E-17	2.15E-17	1.90E-17	2.12E-17							328	270.8	247.5	353.7
FALSE	High	Master Protein	O95861	3'(2'),5'-bisphosphate nucleotidase 1 [OS=Homo sapiens]	0	68	48	14	105	14	308	33.4	5.69	145.46	14	other metabolic processes;developmental processes	cytosol	other molecular function	Pf00459	10380	ENSG00000162813	BPNT1	A8K7C8; B4DPS5; B4DUS9; D3DTA9; hsa:10380; O95861; Q8WVL5; Q9UGJ3	Cytosolic sulfonation of small molecules		1	0	2.037	2.422	0.477	11.482	0.499979559	0.165631433	0.945703293	0.051848347	117.36	125.92	145.99	0	2.1	2.6	5.2	10.7	11	3.6	7	0.9
FALSE	High	Master Protein	Q9NX62	Golgi-resident adenosine 3',5'-bisphosphate 3'-phosphatase [OS=Homo sapiens]	0	14.801	13	5	38	5	359	38.7	6.86	17.95	5	protein metabolism;other metabolic processes;developmental processes	other membranes;cytosol;ER/Golgi;nucleus;other cell component	other molecular function	Pf00459	54928	ENSG00000104331	BPNT2	hsa:54928; Q6NVY7; Q9NX62	Cytosolic sulfonation of small molecules		1	0	0.424	0.01	0.01	0.01	0.543639582	2.15E-17	1.90E-17	2.12E-17	0				4.5		55.2	76.9	81.7	50.8
FALSE	High	Master Protein	Q12830	Nucleosome-remodeling factor subunit BPTF [OS=Homo sapiens]	0	25.747	3	7	11	7	3046	338.1	6.54	8.48	7	cell organization and biogenesis;developmental processes;other biological processes	nucleus;other cell component	nucleic acid binding activity;other molecular function	Pf00439, Pf00628, Pf02791, Pf15613	2186	ENSG00000171634	BPTF	hsa:2186; Q12830; Q6NX67; Q7Z7D6; Q9UIG2			0	0	0.01		0.01	0.01	2.05E-17		1.90E-17	2.12E-17						347.3	99.5	105.5	116.4	80.1
FALSE	High	Master Protein	Q7Z569	BRCA1-associated protein [OS=Homo sapiens]	0	13.482	7	4	21	4	592	67.3	5.92	19.83	4	protein metabolism;other metabolic processes;signal transduction;other biological processes	other membranes;cytosol;nucleus;other cell component	nucleic acid binding activity;other molecular function	Pf02148, Pf07576, Pf13639	8315	ENSG00000089234	BRAP	B4DRM1; B9EGS8; hsa:8315; O43238; O75341; Q7Z569	RAF activation; Signaling by moderate kinase activity BRAF mutants; Paradoxical activation of RAF signaling by kinase inactive BRAF; Signaling downstream of RAS mutants; Negative regulation of MAPK pathway		5	0	0.01	0.01	0.01	0.01	2.05E-17	2.15E-17	1.90E-17	2.12E-17							213.6	165.8	134.9	192.6
FALSE	High	Master Protein	Q6PJG6	BRCA1-associated ATM activator 1 [OS=Homo sapiens]	0	67.043	27	17	112	17	821	88.1	5.27	88.82	17	cell cycle OR cell proliferation;other metabolic processes;stress response;other biological processes	nucleus;other cell component		Pf02985	221927	ENSG00000106009	BRAT1	A4D200; C9JY24; hsa:221927; Q6PJG6; Q8IW85; Q8IZ43; Q8WVR8; Q96IV9; Q9H7J8; Q9UFA3			0	0	0.775	2.473	2.143	0.443	0.963976543	0.703427325	0.768972041	0.916584224	0	0	22.16	4.05	14	23.9	242.3	131.8	108.6	241.1	79.7	17.2
FALSE	High	Master Protein	P46736	Lys-63-specific deubiquitinase BRCC36 [OS=Homo sapiens]	0	37.521	29	7	47	7	316	36	5.92	75.04	7	cell cycle OR cell proliferation;cell organization and biogenesis;protein metabolism;DNA metabolism;other metabolic processes;stress response;signal transduction;other biological processes	cytosol;cytoskeleton;nucleus;other cell component	enzyme regulator activity;other molecular function	Pf01398, Pf18110	79184	ENSG00000185515	BRCC3	A6QRF8; A6QRF9; A8MUX5; A8MWH0; A9Z1Y0; A9Z1Y5; B1B062; B4DQN7; hsa:79184; P46736; Q16107; Q53YX5; Q9BTZ6	Recruitment and ATM-mediated phosphorylation of repair and signaling proteins at DNA double strand breaks; Processing of DNA double-strand break ends; G2/M DNA damage checkpoint; Nonhomologous End-Joining (NHEJ); Metalloprotease DUBs		5	0	0.01	0.01	0.01	0.201	2.05E-17	2.15E-17	1.90E-17	0.306940041				0			81.5	91.3	78.3	80.2		2.2
FALSE	High	Master Protein	P25440	Bromodomain-containing protein 2 [OS=Homo sapiens]	0	39.392	16	11	51	8	801	88	9.09	51.24	11	cell organization and biogenesis;developmental processes;other biological processes	nucleus;other cell component	kinase activity;other molecular function	Pf00439, Pf17035	6046	ENSG00000204256; ENSG00000215077; ENSG00000234507; ENSG00000234704; ENSG00000235307	BRD2	A2AAU0; B0S7P0; B1AZT1; hsa:6046; O00699; O00700; P25440; Q15310; Q5STC9; Q63HQ9; Q658Y7; Q6P3U2; Q969U4	RUNX3 regulates p14-ARF		1	3	1.186	0.01	0.01	0.01	0.991599194	2.15E-17	1.90E-17	2.12E-17	0				10.1		65.6	49	45	69.4
FALSE	High	Master Protein	Q15059	Bromodomain-containing protein 3 [OS=Homo sapiens]	0	26.371	11	7	42	3	726	79.5	9.36	26.46	7	cell organization and biogenesis;developmental processes;other biological processes	nucleus;other cell component	nucleic acid binding activity;other molecular function	Pf00439, Pf17035	8019	ENSG00000169925	BRD3	B1APD9; hsa:8019; Q15059; Q4G5Y3; Q5T1R7; Q8N5M3; Q92645			0	0	0.774	0.402	0.312	0.371	0.881019971	0.769681048	0.763553093	0.872943796	183.5	0	0	0	21.5	24.4	59.5	50.7	49.6	51.1	21.8	16.2
FALSE	High	Master Protein	O60885	Bromodomain-containing protein 4 [OS=Homo sapiens]	0	32.41	7	10	59	6	1362	152.1	9.19	33.26	10	cell organization and biogenesis;stress response;other biological processes	nucleus;other cell component	nucleic acid binding activity;kinase activity;other molecular function	Pf00439, Pf17035, Pf17105	23476	ENSG00000141867	BRD4	hsa:23476; O60433; O60885; Q4G0X8; Q86YS8; Q96PD3	Potential therapeutics for SARS		1	2	7.821	15.482	0.01	4.277	0.288852381	0.048606305	1.90E-17	0.428203908	707.24	0		141.21	816.1	36.3	39.1	71.5	79.3	32.9		29.2
FALSE	High	Master Protein	Q9NPI1	Bromodomain-containing protein 7 [OS=Homo sapiens]	0.001	4.916	4	1	1	1	651	74.1	6.39	2.51	1	cell organization and biogenesis;RNA metabolism OR transcription;other metabolic processes;signal transduction;other biological processes	cytosol;nucleus;other cell component	nucleic acid binding activity;other molecular function	Pf00439, Pf12024	29117	ENSG00000166164	BRD7	hsa:29117; Q4VC09; Q8N2L9; Q96KA4; Q9BV48; Q9NPI1; Q9UH59	Regulation of TP53 Activity through Acetylation		1	0
FALSE	High	Master Protein	Q9H0E9	Bromodomain-containing protein 8 [OS=Homo sapiens]	0	26.514	7	8	19	8	1235	135.3	4.6	7.49	8	cell organization and biogenesis;signal transduction;other biological processes	mitochondrion;nucleus;other cell component	other molecular function	Pf00439	10902	ENSG00000112983	BRD8	hsa:10902; O43178; Q15355; Q58AB0; Q59GN0; Q969M9; Q9H0E9	HATs acetylate histones		1	0	3.916	2.446	1.599	6.335	0.743083614	0.968888134	0.974906773	0.458927673	0	0	35.86	0	95.1	68	96	94.2	95.6	100.3	277.1	139.7
FALSE	High	Master Protein	O95415	Membrane protein BRI3 [OS=Homo sapiens]	0.001	5.62	13	1	2	1	125	13.6	8.32	5.48	1		plasma membrane;other membranes;nucleus;other cytoplasmic organelle;other cell component	other molecular function	Pf10164	25798	ENSG00000164713	BRI3	D6W5R8; F5GXW6; hsa:25798; O95415; Q8WV52; Q9UIC6	Neutrophil degranulation		1	0	2.896	2.738	0.01	0.01	0.871062213	0.98338171	1.90E-17	2.12E-17	0	0			285.6	290.8	98.6	106.2	54.4	120
FALSE	High	Master Protein	Q8WY22	BRI3-binding protein [OS=Homo sapiens]	0	22.281	14	2	8	2	251	27.8	9.44	26.37	2		other membranes;mitochondrion		Pf14965	140707	ENSG00000184992	BRI3BP	hsa:140707; Q8WY22; Q8WY23			0	0	0.01	0.01	0.01	0.01	2.05E-17	2.15E-17	1.90E-17	2.12E-17							0.9	15.4	17.2	1.3
FALSE	High	Master Protein	Q8TDN6	Ribosome biogenesis protein BRX1 homolog [OS=Homo sapiens]	0	31.381	16	6	34	6	353	41.4	9.92	67.48	6	cell organization and biogenesis;RNA metabolism OR transcription;other metabolic processes	nucleus;other cell component	nucleic acid binding activity	Pf04427	55299	ENSG00000113460	BRIX1	A8K0P5; hsa:55299; Q3ZTT4; Q8N453; Q8TDN6; Q96DH1			0	0	1.189	0.486	0.01	0.01	0.89427509	0.801393425	1.90E-17	2.12E-17	0	0			12.6	14.3	67.1	359.5	303.5	123.4
FALSE	High	Master Protein	Q8WUW1	Protein BRICK1 [OS=Homo sapiens]	0	18.354	53	4	43	4	75	8.7	5.45	54.76	4	cell cycle OR cell proliferation;cell organization and biogenesis;developmental processes;signal transduction;other biological processes	cytosol;cytoskeleton;other cell component	other molecular function		55845	ENSG00000254999	BRK1	B2R5E2; hsa:55845; Q8WUW1; Q9P082	RAC1 GTPase cycle; Regulation of actin dynamics for phagocytic cup formation; FCGR3A-mediated phagocytosis; RHO GTPases Activate WASPs and WAVEs; RAC2 GTPase cycle; RAC3 GTPase cycle; VEGFA-VEGFR2 Pathway		7	0	0.213	0.714	0.01	0.01	0.44651226	0.828382896	1.90E-17	2.12E-17	0	2.41			6.6	19.3	103.5	97.2	87.6	147.1
FALSE	High	Master Protein	Q5PSV4	Breast cancer metastasis-suppressor 1-like protein [OS=Homo sapiens]	0.004	3.777	4	1	1	1	323	37.6	5.15	2.44	1	other biological processes	nucleus	other molecular function	Pf08598	84312	ENSG00000100916	BRMS1L	A6NFW5; A6NH45; B2RD65; hsa:84312; Q5PSV4; Q9BRI4			0	0	0.01		0.01		2.05E-17		1.90E-17								496.8		397.6
FALSE	High	Master Protein	Q5VW32	BRO1 domain-containing protein BROX [OS=Homo sapiens]	0	25.293	17	6	66	6	411	46.4	7.65	72.12	6	cell cycle OR cell proliferation;cell organization and biogenesis	other membranes;nucleus		Pf03097	148362	ENSG00000162819	BROX	B7Z9G5; hsa:148362; Q5VW32; Q96MG1			0	0	0.01	0.01	0.01	0.01	2.05E-17	2.15E-17	1.90E-17	2.12E-17							175.3	349.7	323.1	181
FALSE	High	Master Protein	Q9NW68	BSD domain-containing protein 1 [OS=Homo sapiens]	0	23.82	17	7	37	7	430	47.1	4.49	19.43	7		other cell component		Pf03909	55108	ENSG00000160058	BSDC1	B4DMS7; B4DTI7; B4DTP7; B4E2X8; hsa:55108; Q49AT8; Q68DY6; Q6IAA3; Q6MZK1; Q6UXS1; Q9HAL9; Q9NW68			0	0	0.01	0.01	3.016	0.01	2.05E-17	2.15E-17	0.665583306	2.12E-17			0				165.1	322.9	231.1	144.2	30.1
FALSE	High	Master Protein	P35613	Basigin [OS=Homo sapiens]	0	86.35	34	10	231	10	385	42.2	5.66	475.79	10	developmental processes;signal transduction;other biological processes	plasma membrane;other membranes;ER/Golgi;other cytoplasmic organelle;other cell component	other molecular function	Pf13927	682	ENSG00000172270	BSG	A6NJW1; D3YLG5; hsa:682; P35613; Q7Z796; Q8IZL7	Proton-coupled monocarboxylate transport; Integrin cell surface interactions; Degradation of the extracellular matrix; Aspirin ADME; Basigin interactions; Defective SLC16A1 causes symptomatic deficiency in lactate transport (SDLT)		6	0	0.296	0.136	0.208	0.052	0.808406417	0.347267151	0.938938104	0.357585064	281.36	44.7	112.5	112.02	8.1	10.2	240.8	182.3	180.1	264.4	9.9	22.7
FALSE	High	Master Protein	Q5W0U4	B box and SPRY domain-containing protein [OS=Homo sapiens]	0	9.049	9	4	6	4	402	44.4	6.42	1.79	4	protein metabolism;other metabolic processes;transport;other biological processes	other membranes;other cell component	other molecular function	Pf00622, Pf13765	54836	ENSG00000119411	BSPRY	B3KS19; hsa:54836; Q5W0U4; Q96DJ2; Q9H4E4; Q9NXN0			0	0	6.821	1.59	1.575	3.37	0.51692929	0.915355309	0.961571758	0.872483934	0	6.4	0	0	111.1	263.5	115.6	237.4	168.9	19.4	73.1	65.3
FALSE	High	Master Protein	Q10589	Bone marrow stromal antigen 2 [OS=Homo sapiens]	0	16.063	18	4	19	4	180	19.8	5.6	28.19	4	stress response;other biological processes	plasma membrane;other membranes;ER/Golgi;other cytoplasmic organelle;other cell component	enzyme regulator activity;other molecular function	Pf16716	684	ENSG00000130303	BST2	A8K4Y4; hsa:684; Q10589; Q53G07	Neutrophil degranulation; Interferon alpha/beta signaling; SARS-CoV-1 activates/modulates innate immune responses		3	0	0.01	0.01	0.01	0.01	2.05E-17	2.15E-17	1.90E-17	2.12E-17							42.5	210.7	218.8	33.8
FALSE	High	Master Protein	O14981	TATA-binding protein-associated factor 172 [OS=Homo sapiens]	0	35.176	7	11	44	11	1849	206.8	6.52	42.69	11	cell organization and biogenesis;other biological processes	nucleus;other cell component	nucleic acid binding activity;other molecular function	Pf00176, Pf00271, Pf12054	9044	ENSG00000095564	BTAF1	B4E0W6; hsa:9044; O14981; O43578			0	0	0.01	0.01	0.01	0.01	2.05E-17	2.15E-17	1.90E-17	2.12E-17							83.7	47.8	56.9	588.4
FALSE	High	Master Protein	P20290	Transcription factor BTF3 [OS=Homo sapiens]	0	57.27	55	7	232	7	206	22.2	9.38	420.21	7	transport;developmental processes;other biological processes	cytosol;translational apparatus;nucleus;other cell component		Pf01849	689	ENSG00000145741	BTF3	A8K510; hsa:689; P20290; Q13893; Q76M56			0	0	0.223	0.281	0.216	0.306	0.972766501	0.709125121	0.86050504	0.921350896	73	95.34	9.09	4.97	30.7	26.1	187.1	121.9	139.1	152.7	19.2	26.4
FALSE	High	Master Protein	Q96K17	Transcription factor BTF3 homolog 4 [OS=Homo sapiens]	0	36.307	39	4	102	4	158	17.3	6.35	230.26	4				Pf01849	91408	ENSG00000134717	BTF3L4	B3KNJ1; D3DQ32; G3V1C6; hsa:91408; Q96K17			0	0	0.291	0.357	0.26	0.143	0.832703694	0.824079334	0.813583815	0.566826816	30.59	16.27	0	20.64	29	43.6	167.5	223.7	214.1	169.9	11.4	12.2
FALSE	High	Master Protein	O43683	Mitotic checkpoint serine/threonine-protein kinase BUB1 [OS=Homo sapiens]	0	27.537	9	7	15	7	1085	122.3	6.47	13.6	7	cell cycle OR cell proliferation;cell organization and biogenesis;signal transduction;other biological processes	cytosol;nucleus;other cell component	kinase activity;other molecular function	Pf00069, Pf08311	699	ENSG00000169679	BUB1	E9PC26; F5GXI5; hsa:699; O43430; O43643; O43683; O60626; Q53QE4	Separation of Sister Chromatids; Resolution of Sister Chromatid Cohesion; RHO GTPases Activate Formins; EML4 and NUDC in mitotic spindle formation; Amplification of signal from unattached kinetochores via a MAD2 inhibitory signal		6	0	0.939	1.427		2.637	0.829703489	0.905912364		0.776197634	0	0		0	41.1	57.7	159.8	130	139	175.8	35.3	173.6
FALSE	High	Master Protein	O60566	Mitotic checkpoint serine/threonine-protein kinase BUB1 beta [OS=Homo sapiens]	0	40.673	14	13	28	13	1050	119.5	5.27	24.14	13	cell cycle OR cell proliferation;cell organization and biogenesis;signal transduction;other biological processes	cytosol;cytoskeleton;nucleus;other cell component	kinase activity;other molecular function	Pf08311	701	ENSG00000156970	BUB1B	B2R6U0; B4DL09; B4DLG3; hsa:701; O60501; O60566; O60627; O60758; O75389; Q59HH6; Q8WV50; Q96KM4	Separation of Sister Chromatids; Cdc20:Phospho-APC/C mediated degradation of Cyclin A; Resolution of Sister Chromatid Cohesion; RHO GTPases Activate Formins; EML4 and NUDC in mitotic spindle formation; Amplification of signal from unattached kinetochores via a MAD2 inhibitory signal; Inactivation of APC/C via direct inhibition of the APC/C complex; APC/C:Cdc20 mediated degradation of mitotic prot…		10	0	0.01	0.01	0.01	0.01	2.05E-17	2.15E-17	1.90E-17	2.12E-17							346.5	59.6	71.5	406.8
FALSE	High	Master Protein	O43684	Mitotic checkpoint protein BUB3 [OS=Homo sapiens]	0	79.21	43	11	213	11	328	37.1	6.84	485.68	11	cell cycle OR cell proliferation;signal transduction;other biological processes	cytosol;nucleus;other cell component	other molecular function	Pf00400	9184	ENSG00000154473	BUB3	A6NJ42; B2R6E7; D3DRE9; hsa:9184; O43684; O43685	Separation of Sister Chromatids; Resolution of Sister Chromatid Cohesion; RHO GTPases Activate Formins; EML4 and NUDC in mitotic spindle formation; Amplification of signal from unattached kinetochores via a MAD2 inhibitory signal; Cdc20:Phospho-APC/C mediated degradation of Cyclin A; Inactivation of APC/C via direct inhibition of the APC/C complex; APC/C:Cdc20 mediated degradation of mitotic prot…		10	0	0.837	1.544	0.339	0.01	0.593857529	0.302586425	0.977853405	2.12E-17	123.8	0	0		110.5	13.6	160.3	137.7	137.1	161.4	1.9
FALSE	High	Master Protein	Q9BRD0	BUD13 homolog [OS=Homo sapiens]	0	20.261	10	6	27	6	619	70.5	9.86	17.77	6	cell organization and biogenesis;RNA metabolism OR transcription;other metabolic processes	nucleus		Pf09736	84811	ENSG00000137656	BUD13	A8K0S0; hsa:84811; Q96LS7; Q9BRD0	mRNA Splicing - Major Pathway		1	0	0.73	0.01	2.534	0.01	0.70834143	2.15E-17	0.784123113	2.12E-17	0		0		45.1		182.5	152.2	166.7	178.3	95.3
FALSE	High	Master Protein	O43709	18S rRNA (guanine-N(7))-methyltransferase [OS=Homo sapiens]	0	9.945	15	3	17	3	281	31.9	8.73	8.62	3	cell organization and biogenesis;RNA metabolism OR transcription;other metabolic processes;other biological processes	nucleus;other cell component	other molecular function	Pf08241, Pf12589	114049	ENSG00000071462	BUD23	A8K501; C9K060; hsa:114049; O43709; Q96P12; Q9BQ58; Q9HBP9	Major pathway of rRNA processing in the nucleolus and cytosol; rRNA modification in the nucleus and cytosol		2	0	0.447	0.587	0.01	0.01	0.429313836	0.503802371	1.90E-17	2.12E-17	0	0			57.1	110.8	163.1	225.3	199.1	180.3
FALSE	High	Master Protein	P41223	Protein BUD31 homolog [OS=Homo sapiens]	0	23.258	28	5	40	5	144	17	8.82	46.49	5	RNA metabolism OR transcription;other metabolic processes;other biological processes	nucleus;other cell component	other molecular function	Pf01125	8896	ENSG00000106245	BUD31	A4D274; B7Z4S9; D6W5S6; hsa:8896; P41223; Q6IB53; Q9UDV1	mRNA Splicing - Major Pathway		1	0	0.01	0.375	0.01	0.01	2.05E-17	0.503136126	1.90E-17	2.12E-17		0				31.2	168.2	297.8	201.2	166.9
FALSE	High	Master Protein	Q13895	Bystin [OS=Homo sapiens]	0	32.295	22	9	48	9	437	49.6	8.12	63.09	9	cell cycle OR cell proliferation;RNA metabolism OR transcription;other metabolic processes;developmental processes;other biological processes	cytosol;nucleus;other cell component	nucleic acid binding activity	Pf05291	705	ENSG00000112578	BYSL	hsa:705; Q13895; Q6P5W4; Q86W44; Q96IP8	Major pathway of rRNA processing in the nucleolus and cytosol		1	0	1.743	3.063	0.01	1.06	0.870573974	0.594167681	1.90E-17	0.927788962	0	0		0	15.8	8.6	40.1	47.8	11.8	50.2		5.1
FALSE	High	Master Protein	Q7L1Q6	eIF5-mimic protein 2 [OS=Homo sapiens]	0	61.706	31	16	424	12	419	48	5.92	639.83	16	other biological processes	other cell component		Pf02020	9689	ENSG00000082153	BZW1	B4DLZ8; B4DWF7; hsa:9689; Q14281; Q15394; Q7L1Q6; Q9BUY0			0	0	0.059	0.136	0.01	0.101	0.438253834	0.497090571	1.90E-17	0.700983049	0	105.24		14.88	1.3	10.4	209.2	188.5	213.6	174.1		4.2
FALSE	High	Master Protein	Q9Y6E2	eIF5-mimic protein 1 [OS=Homo sapiens]	0	70.305	39	19	317	15	419	48.1	6.68	400.8	19	other biological processes	other cell component		Pf02020	28969	ENSG00000136261	BZW2	A4D123; hsa:28969; Q3B779; Q96JW5; Q9H3F7; Q9Y6E2			0	4	0.674	0.85	0.679	2.721	0.41931009	0.265707156	0.354907581	0.017681381	61.8	31.03	52.02	108.18	15.3	52	144.2	188.8	184.9	141	21.8	89.4
FALSE	High	Master Protein	Q96A22	Uncharacterized protein C11orf52 [OS=Homo sapiens]	0.002	4.266	8	1	2	1	123	13.9	9.41	1.87	1				Pf15147	91894	ENSG00000149300	C11orf52	hsa:91894; Q96A22			0	0		0.01	0.01			2.15E-17	1.90E-17									581.8	618.2
FALSE	High	Master Protein	Q9H0W9	Ester hydrolase C11orf54 [OS=Homo sapiens]	0	19.13	16	4	17	4	315	35.1	6.7	31.06	4		nucleus	other molecular function	Pf08925	28970	ENSG00000182919	C11orf54	A8K850; hsa:28970; Q6FI88; Q6XYB0; Q96EI3; Q96IX1; Q9H0W9; Q9Y6B4			0	0		0.01	0.01			2.15E-17	1.90E-17									424.5	376.1
FALSE	High	Master Protein	Q9H3H3	UPF0696 protein C11orf68 [OS=Homo sapiens]	0	33.42	29	7	71	7	292	31.4	6.32	132.93	7				Pf08939	83638	ENSG00000175573	C11orf68	hsa:83638; J3KQG9; Q9BT13; Q9H3H3			0	0	0.01	7.852	0.01	1.372	2.05E-17	0.256471174	1.90E-17	0.635770287		0		0		79.7	220.8	101	105.8	229.6		35.8
FALSE	High	Master Protein	E9PRG8	Uncharacterized protein C11orf98 [OS=Homo sapiens]	0	9.123	17	2	55	2	123	14.2	11.53	88.87	2				Pf17719	102288414	ENSG00000278615	C11orf98	A0A0B4J220; E9PRG8; hsa:102288414			0	0	0.971	2.908	0.72	1.749	0.898660615	0.695407461	0.887042483	0.848367504	184.38	0	0	0	66.5	94.7	44.8	61.1	58.4	42.1	22.3	36.8
FALSE	High	Master Protein	Q99622	Protein C10 [OS=Homo sapiens]	0	15.331	29	3	20	3	126	13.2	5.14	39.05	3	cell organization and biogenesis;developmental processes;other biological processes	nucleus;other cell component		Pf14974	113246	ENSG00000111678	C12orf57	B2R4Q6; hsa:113246; Q99622			0	0	0.01	0.01	0.01	0.01	2.05E-17	2.15E-17	1.90E-17	2.12E-17							420.5	36.8	83.5	354.1
FALSE	High	Master Protein	Q9HAS0	Protein Njmu-R1 [OS=Homo sapiens]	0	13.853	11	4	8	4	396	44.6	5.03	7.14	4	cell organization and biogenesis;transport	cytosol;ER/Golgi;other cell component		Pf15053	64149	ENSG00000108666	C17orf75	hsa:64149; Q7Z2H4; Q9HAS0			0	0	0.01	0.01	1.936	0.01	2.05E-17	2.15E-17	0.974326628	2.12E-17			0				314.4	49.9	164.5	103.8	61.5
FALSE	High	Master Protein	Q8TCD1	UPF0729 protein C18orf32 [OS=Homo sapiens]	0	8.256	37	3	20	3	76	8.7	9.13	4.12	3		ER/Golgi;other cell component		Pf14975	497661	ENSG00000177576	C18orf32	hsa:497661; Q8TCD1			0	0	0.01	0.35	0.01	4.393	2.05E-17	0.398368039	1.90E-17	0.606065421		178.43		0		107.6	116.6	275.1	218.3	119.3		57
FALSE	High	Master Protein	Q9UFG5	UPF0449 protein C19orf25 [OS=Homo sapiens]	0	15.136	37	4	38	4	118	12.9	5.07	40.29	4				Pf15136	148223	ENSG00000119559	C19orf25	B3KQN6; hsa:148223; Q8N9R7; Q8WV94; Q9UFG5			0	0	0.01		0.01	0.68	2.05E-17		1.90E-17	0.596573037				49.21		25.6	132.5	204.1	259.3	74.5		39.9
FALSE	High	Master Protein	Q96EU7	C1GALT1-specific chaperone 1 [OS=Homo sapiens]	0	6.364	5	1	1	1	318	36.4	6.84	2.6	1	protein metabolism;other metabolic processes;stress response;other biological processes	other membranes;ER/Golgi	other molecular function		29071	ENSG00000171155; ENSG00000288368	C1GALT1C1	A8K246; hsa:29071; Q8WWS3; Q96EU7; Q9NZX1	O-linked glycosylation of mucins; Defective C1GALT1C1 causes TNPS		2	0		0.01	0.01			2.15E-17	1.90E-17									315.4	332
FALSE	High	Master Protein	Q6ZSJ8	Uncharacterized protein C1orf122 [OS=Homo sapiens]	0.001	6.159	23	2	11	2	110	11.5	6.73	18.57	2				Pf15855	127687	ENSG00000197982	C1orf122	A2RQF4; E9PQ13; hsa:127687; Q56A71; Q6ZSJ8			0	0	0.01		0.01	0.01	2.05E-17		1.90E-17	2.12E-17							242.8		299.7	277.4
FALSE	High	Master Protein	Q5SNV9	Uncharacterized protein C1orf167 [OS=Homo sapiens]	0.009	2.876	1	1	35	1	1449	160.4	10.89	10.9	1				Pf15736	284498	ENSG00000215910	C1orf167	A0A8I5KXP5; hsa:284498; Q5SNV9; Q8NDA9; Q8NDF3			0	0	0.01	0.01	0.01	0.01	2.05E-17	2.15E-17	1.90E-17	2.12E-17							238.1	197	230.5	171
FALSE	High	Master Protein	Q8IYL3	UPF0688 protein C1orf174 [OS=Homo sapiens]	0	6.748	13	2	7	2	243	26	6.9	5.77	2		nucleus		Pf15772	339448	ENSG00000198912	C1orf174	A8K0C8; A8MUG9; hsa:339448; Q5SR20; Q6NX36; Q8IYL3			0	0	0.01	0.01	0.01	0.01	2.05E-17	2.15E-17	1.90E-17	2.12E-17							139.6	182.3	244.5	153.4
FALSE	High	Master Protein	Q9H425	Uncharacterized protein C1orf198 [OS=Homo sapiens]	0.007	3.16	4	1	2	1	327	36.3	5.72	1.95	1		cytosol		Pf15797	84886	ENSG00000119280	C1orf198	A8K8R8; B3KTW1; G5EA08; hsa:84886; Q9H425			0	0	0.01	0.01	0.01	0.01	2.05E-17	2.15E-17	1.90E-17	2.12E-17							188	302.1	280.2	277.3
FALSE	High	Master Protein	A1L170	Uncharacterized protein C1orf226 [OS=Homo sapiens]	0.01	2.814	3	1	2	1	272	29	5.27	1.89	1				Pf15429	400793	ENSG00000239887	C1orf226	A1L170; B4DF31; hsa:400793			0	0
FALSE	High	Master Protein	Q9BV19	Uncharacterized protein C1orf50 [OS=Homo sapiens]	0	14.579	30	4	10	4	199	21.9	5.88	15.81	4			other molecular function	Pf10504	79078	ENSG00000164008	C1orf50	hsa:79078; Q9BV19			0	0	0.01	0.01		0.01	2.05E-17	2.15E-17		2.12E-17							166.6	153.9	63.8	116.1	310.6
FALSE	High	Master Protein	Q8N6N3	UPF0690 protein C1orf52 [OS=Homo sapiens]	0	6.495	17	2	2	2	182	20.6	5.21	0	2		nucleus		Pf15559	148423	ENSG00000162642	C1orf52	B3KX89; hsa:148423; Q8N6N3; Q8TDK5; Q8TDK6			0	0
FALSE	High	Master Protein	Q07021	Complement component 1 Q subcomponent-binding protein, mitochondrial [OS=Homo sapiens]	0	66.969	41	7	200	7	282	31.3	4.84	555.18	7	cell organization and biogenesis;RNA metabolism OR transcription;other metabolic processes;stress response;signal transduction;other biological processes	non-structural extracellular;plasma membrane;other membranes;cytosol;mitochondrion;nucleus;other cell component	signal transduction activity or receptor binding;enzyme regulator activity;translation activity;nucleic acid binding activity;other molecular function	Pf02330	708	ENSG00000108561	C1QBP	hsa:708; Q07021; Q2HXR8; Q9NNY8	RHOC GTPase cycle; RHOA GTPase cycle; Intrinsic Pathway of Fibrin Clot Formation; Apoptotic factor-mediated response; Defective Intrinsic Pathway for Apoptosis Due to p14ARF Loss of Function		5	0	0.45	1.269	0.1	0.105	0.502112088	0.10213208	0.773246247	0.767684554	35.09	0	0	0	29.6	15.3	275.3	128.1	134.3	300.4	2.3	3.4
FALSE	High	Master Protein	Q86YS7	C2 domain-containing protein 5 [OS=Homo sapiens]	0	14.483	5	5	7	5	1000	110.4	5.69	4.49	5	transport;signal transduction;other biological processes	plasma membrane;other membranes;cytosol;cytoskeleton;other cell component	other molecular function	Pf00168	9847	ENSG00000111731	C2CD5	B4DJ03; B4DRN7; B7ZLL0; F5H2A1; F5H5R1; hsa:9847; O60280; Q17RY7; Q7Z619; Q86SU3; Q86YS7	Translocation of SLC2A4 (GLUT4) to the plasma membrane		1	0	0.607	1.408	0.17	0.31	0.600462309	0.817733574	0.10462673	0.335027867	0	0	0	0	36.4	91	218.6	128.3	202.3	197.1	23.1	15.1
FALSE	High	Master Protein	Q9BVC5	Ashwin [OS=Homo sapiens]	0	8.98	14	3	22	3	232	25.8	9.74	22.29	3	RNA metabolism OR transcription;other metabolic processes;developmental processes	nucleus;other cell component		Pf15323	79074	ENSG00000135974	C2orf49	B3KXN3; B4E2G9; hsa:79074; Q9BVC5	tRNA processing in the nucleus		1	0	0.623	0.122	0.01	0.233	0.638899622	0.070730637	1.90E-17	0.297929112	21.04	0		0	101.5	16.2	156.8	178.5	153.4	172.1		27.6
FALSE	High	Master Protein	Q8N8R5	Mitochondrial protein C2orf69 [OS=Homo sapiens]	0	7.986	7	2	7	2	385	43.4	8.09	3.1	2	other metabolic processes	mitochondrion		Pf10561	205327	ENSG00000178074	C2orf69	hsa:205327; Q8N8R5; Q8NE30			0	0	0.442	0.01		0.639	0.450204995	2.15E-17		0.696692273	0			0	52.8		239.1	123.1	112.5	303.4	92.9	119.2
FALSE	High	Master Protein	P01024	Complement C3 [OS=Homo sapiens]	0	11.699	2	4	22	4	1663	187	6.4	19.74	4	cell organization and biogenesis;other metabolic processes;stress response;developmental processes;signal transduction;other biological processes	non-structural extracellular;plasma membrane;other membranes;ER/Golgi;other cytoplasmic organelle;other cell component	signal transduction activity or receptor binding;enzyme regulator activity	Pf00207, Pf01759, Pf01821, Pf01835, Pf07677, Pf07678, Pf07703, Pf17789, Pf17790, Pf17791, Pf21308, Pf21406	718	ENSG00000125730	C3	A7E236; hsa:718; P01024	Immunoregulatory interactions between a Lymphoid and a non-Lymphoid cell; Regulation of Complement cascade; G alpha (i) signalling events; Neutrophil degranulation; Peptide ligand-binding receptors; Regulation of Insulin-like Growth Factor (IGF) transport and uptake by Insulin-like Growth Factor Binding Proteins (IGFBPs); Post-translational protein phosphorylation; Purinergic signaling in leishma…		10	0	0.01	2.685	0.01	1.548	2.05E-17	0.886009327	1.90E-17	0.890911513		1.44		0		62.7	47.1	25.2	25.7	50.8		42.1
FALSE	High	Master Protein	Q49AR2	UPF0489 protein C5orf22 [OS=Homo sapiens]	0	15.661	14	4	7	4	442	49.9	4.78	7.84	4				Pf12640	55322	ENSG00000082213	C5orf22	hsa:55322; Q49AR2; Q8ND28; Q8WU61; Q9NUR1			0	0	0.01	0.01	0.01	0.01	2.05E-17	2.15E-17	1.90E-17	2.12E-17							365.4	76.1	175.3	345.7
FALSE	High	Master Protein	Q7Z4R8	UPF0669 protein C6orf120 [OS=Homo sapiens]	0.001	5.167	14	1	2	1	191	20.8	4.84	2.47	1	other biological processes	non-structural extracellular;other cytoplasmic organelle		Pf17065	387263	ENSG00000185127	C6orf120	B4DHE9; E1P5C9; hsa:387263; Q7Z4R8	Neutrophil degranulation		1	0	0.01	0.01	0.01	0.01	2.05E-17	2.15E-17	1.90E-17	2.12E-17							230.2	191.4	120.5	414.6
FALSE	High	Master Protein	Q5T0Z8	Uncharacterized protein C6orf132 [OS=Homo sapiens]	0.002	4.394	2	2	2	2	1188	124	9.45	0	2					647024	ENSG00000188112	C6orf132	A6NI05; hsa:647024; Q5T0Z8			0	0		0.01	0.01			2.15E-17	1.90E-17									695.7	504.3
FALSE	High	Master Protein	O95873	Uncharacterized protein C6orf47 [OS=Homo sapiens]	0.004	3.65	4	1	1	1	294	31.7	6.37	1.83	1				Pf15576	57827	ENSG00000203623; ENSG00000204439; ENSG00000226103; ENSG00000226531; ENSG00000228177; ENSG00000228435; ENSG00000235360	C6orf47	B0UXA1; B0UZ50; hsa:57827; O95873; Q5SSS6; Q95IG0			0	0
FALSE	High	Master Protein	Q6UWU4	Bombesin receptor-activated protein C6orf89 [OS=Homo sapiens]	0.009	2.972	3	1	3	1	347	39.8	6.83	0	1	cell cycle OR cell proliferation;cell organization and biogenesis;stress response;other biological processes	plasma membrane;other membranes;ER/Golgi;nucleus;other cell component			221477	ENSG00000198663	C6orf89	B4DTT1; B7Z9L9; F4NAR0; F4NAR1; hsa:221477; Q5TDC5; Q6UWU4; Q6ZMG5; Q7Z356; Q8IZ35			0	0	0.01		0.01	0.01	2.05E-17		1.90E-17	2.12E-17							258.5		89.6	566.7
FALSE	High	Master Protein	Q9BRJ6	Protein cholesin [OS=Homo sapiens]	0	39.341	46	6	64	6	194	22.1	9.64	156.45	6				Pf10180	84310	ENSG00000146540	C7orf50	hsa:84310; Q9BRJ6			0	0	0.205	3.556	3.629	7.971	0.432883517	0.475272954	0.461617644	0.11776688	0	147.97	178.67	0	0.7	120.7	33.4	32.3	32.4	38.2	115.2	99.4
FALSE	High	Master Protein	Q9H7E9	UPF0488 protein C8orf33 [OS=Homo sapiens]	0	22.86	28	6	42	6	229	25	9.95	34.92	6				Pf15393	65265	ENSG00000182307; ENSG00000291362	C8orf33	A6NGC0; hsa:65265; Q96BT8; Q9H7E9			0	0	0.855	2.482	0.598	0.268	0.912361647	0.764321873	0.76659763	0.395152081	81.18	525.26	0	0	30.9	203.9	143.7	148.6	98.7	110.6	10.9	5.5
FALSE	High	Master Protein	Q6P1X6	UPF0598 protein C8orf82 [OS=Homo sapiens]	0	10.115	16	3	19	3	216	23.9	9.14	12.8	3				Pf14956	414919	ENSG00000213563	C8orf82	hsa:414919; Q6GMR2; Q6P1X6; Q6P2Q7			0	0	0.01	0.01	0.01	0.01	2.05E-17	2.15E-17	1.90E-17	2.12E-17							28.5	40.7	46.1	16.5
FALSE	High	Master Protein	Q8IXQ3	Uncharacterized protein C9orf40 [OS=Homo sapiens]	0	7.691	14	2	8	2	194	21.1	5.01	6.95	2				Pf15017	55071	ENSG00000135045	C9orf40	hsa:55071; Q8IXQ3; Q9NWD3			0	0	2.907				0.843949142				784.72				450.9	247.3	97.9	13.6	12.8	63.1	91.9	126.6
FALSE	High	Master Protein	Q9NZ63	Splicing factor C9orf78 [OS=Homo sapiens]	0	31.23	29	9	59	9	289	33.7	6.74	35.7	9	cell cycle OR cell proliferation;RNA metabolism OR transcription;other metabolic processes;other biological processes	cytosol;nucleus;other cell component	nucleic acid binding activity	Pf07052	51759	ENSG00000136819	C9orf78	B3KPX8; hsa:51759; Q8WVU6; Q9NT39; Q9NZ63	mRNA Splicing - Major Pathway		1	0	0.63	0.407	0.765	0.238	0.954304266	0.556316093	0.900731628	0.687891698	0	112.93	97.2	99.85	16.8	32.8	314.2	132.2	111.3	252.9	29	23.9
FALSE	High	Master Protein	Q8N1Q1	Carbonic anhydrase 13 [OS=Homo sapiens]	0	17.314	24	4	8	4	262	29.4	6.96	13.22	4	other metabolic processes	cytosol;other cell component	other molecular function	Pf00194	377677	ENSG00000185015	CA13	hsa:377677; Q8N1Q1	Reversible hydration of carbon dioxide		1	0	0.01	0.01	0.01	0.01	2.05E-17	2.15E-17	1.90E-17	2.12E-17							41.2	379.9	449.7	101.7
FALSE	High	Master Protein	P00918	Carbonic anhydrase 2 [OS=Homo sapiens]	0	29.585	28	6	46	6	260	29.2	7.4	52.52	6	other metabolic processes;transport;signal transduction;other biological processes	plasma membrane;other membranes;cytosol;other cell component	other molecular function	Pf00194	760	ENSG00000104267	CA2	B2R7G8; hsa:760; P00918; Q6FI12; Q96ET9	Reversible hydration of carbon dioxide; Erythrocytes take up carbon dioxide and release oxygen; Erythrocytes take up oxygen and release carbon dioxide		3	0	0.01	0.862	0.01	0.421	2.05E-17	0.95222578	1.90E-17	0.648332506		0		0		69.7	87.8	258.1	264.4	138.4		58.2
FALSE	High	Master Protein	Q9Y2D0	Carbonic anhydrase 5B, mitochondrial [OS=Homo sapiens]	0.003	4.006	5	1	2	1	317	36.4	7.81	5.69	1	other metabolic processes;other biological processes	mitochondrion;other cell component	other molecular function	Pf00194	11238	ENSG00000169239	CA5B	A8K4T5; hsa:11238; Q9Y2D0	Reversible hydration of carbon dioxide		1	0	0.01	0.01	0.01	0.01	2.05E-17	2.15E-17	1.90E-17	2.12E-17							190.5	220.7	137.3	216.6
FALSE	High	Master Protein	Q9H8G2	Caspase activity and apoptosis inhibitor 1 [OS=Homo sapiens]	0	7.102	6	2	2	2	361	38.3	4.72	2.55	2	other biological processes			Pf15335	79886	ENSG00000120159	CAAP1	B4DWT4; D3DRK4; hsa:79886; Q5VY32; Q6IPE6; Q96C59; Q9H8G2			0	0	0.01	0.01	0.01	0.01	2.05E-17	2.15E-17	1.90E-17	2.12E-17							191.5	190.9	336	126.1
FALSE	High	Master Protein	Q9Y376	Calcium-binding protein 39 [OS=Homo sapiens]	0	81.188	47	18	248	18	341	39.8	6.89	257.64	18	protein metabolism;other metabolic processes;stress response;signal transduction;other biological processes	non-structural extracellular;cytosol;cytoskeleton;other cell component	enzyme regulator activity;other molecular function	Pf08569	51719	ENSG00000135932	CAB39	A8K8L7; hsa:51719; Q9Y376	Neutrophil degranulation; Energy dependent regulation of mTOR by LKB1-AMPK		2	0	0.488	0.084	0.225	0.146	0.455915121	0.196701093	0.886904271	0.930102649	117.16	50.71	68.86	85.52	38	31	141.5	274.7	219.8	173	28.4	13.5
FALSE	High	Master Protein	Q86Y37	CDK2-associated and cullin domain-containing protein 1 [OS=Homo sapiens]	0	10.925	11	3	7	3	369	41	5.19	1.61	3	cell cycle OR cell proliferation;protein metabolism;other metabolic processes;other biological processes		other molecular function	Pf00888	143384	ENSG00000151893	CACUL1	hsa:143384; Q5XPL7; Q86Y37; Q8IY11; Q8N7S4			0	0	0.531	0.01	0.01	0.01	0.487070227	2.15E-17	1.90E-17	2.12E-17	0				100.2		228.5	233.8	281.9	151.4
FALSE	High	Master Protein	Q9HB71	Calcyclin-binding protein [OS=Homo sapiens]	0	81.264	51	10	246	10	228	26.2	8.25	446.57	10	developmental processes;other biological processes	cytosol;nucleus;other cell component	cytoskeletal activity;other molecular function	Pf04969, Pf05002, Pf09032	27101	ENSG00000116161	CACYBP	B2ZWH2; B3KSF1; hsa:27101; O60666; Q5R370; Q5R371; Q9HB71			0	0	0.068	0.241	0.153	0.147	0.512784	0.800623478	0.919616228	0.934279722	53.27	17.38	55.49	29.32	9.6	14.3	252.7	112.7	133.6	216	14.2	14.6
FALSE	High	Master Protein	P27708	Multifunctional protein CAD [OS=Homo sapiens]	0	333.094	37	61	666	61	2225	242.8	6.46	1185.42	61	protein metabolism;other metabolic processes;stress response;transport;developmental processes;other biological processes	cytosol;nucleus;other cell component	kinase activity;other molecular function	Pf00117, Pf00185, Pf00988, Pf01979, Pf02142, Pf02729, Pf02786, Pf02787	790	ENSG00000084774	CAD	D6W552; hsa:790; P27708; Q6P0Q0; Q96CK3	Pyrimidine biosynthesis		1	0	1.368	1.168	0.858	0.634	0.06958771	0.094128638	0.241419047	0.286426654	68.43	65.03	134.76	133.23	41.3	45.6	181.1	167.8	167.3	192.9	15.3	33.9
FALSE	High	Master Protein	P05937	Calbindin [OS=Homo sapiens]	0	17.146	21	5	17	4	261	30	4.83	24.97	5	developmental processes;other biological processes	cytosol;cytoskeleton;nucleus;other cell component	other molecular function	Pf00036, Pf13499	793	ENSG00000104327	CALB1	B2R696; B7Z9J4; hsa:793; P05937	Amyloid fiber formation		1	0	0.01	0.01	0.598	0.01	2.05E-17	2.15E-17	0.713427176	2.12E-17			151.8				60.5	211.6	588.4	42.2	297.4
FALSE	High	Master Protein	P22676	Calretinin [OS=Homo sapiens]	0	89.875	54	14	369	13	271	31.5	5.15	545.2	14	other biological processes	cytosol;nucleus;other cell component	other molecular function	Pf13405, Pf13499	794	ENSG00000172137; ENSG00000282830	CALB2	A8K4Y1; hsa:794; P22676; Q53HD2; Q96BK4			0	1	0.3	2.245	2.267	0.087	0.7340081	0.171360882	0.303859687	0.662013057	77.86	78.65	118.94	69.18	24.8	30.2	465.8	36.7	37.8	445.3	17.2	18.9
FALSE	High	Master Protein	Q9P1Z2	Calcium-binding and coiled-coil domain-containing protein 1 [OS=Homo sapiens]	0.002	4.218	2	1	1	1	691	77.3	4.82	1.65	1	signal transduction;other biological processes	cytosol;nucleus;other cell component	nucleic acid binding activity;other molecular function	Pf07888, Pf17751, Pf18112	57658	ENSG00000012822	CALCOCO1	B3KVA8; hsa:57658; Q6FI59; Q71RC3; Q86WF8; Q96JU3; Q9H090; Q9P1Z2			0	0
FALSE	High	Master Protein	Q13137	Calcium-binding and coiled-coil domain-containing protein 2 [OS=Homo sapiens]	0	20.213	14	6	16	6	446	52.2	5.02	20.47	6	other metabolic processes;stress response;other biological processes	other membranes;cytosol;cytoskeleton;nucleus;other cytoplasmic organelle;other cell component	other molecular function	Pf17751	10241	ENSG00000136436	CALCOCO2	B2RBT0; B4DDC4; B4DDT4; B4DP36; B4E0C0; E7ENK0; E7ETP5; E9PBE5; hsa:10241; Q13137; Q53FQ5; Q53HB5; Q6IBN9; Q9BTF7			0	0	0.01	0.061	0.535	0.147	2.05E-17	0.030243507	0.848711417	0.220958278		0	0	208.32		12.9	197.8	230.2	264.8	171.1	10.7	13.2
FALSE	High	Master Protein	Q05682	Caldesmon [OS=Homo sapiens]	0	80.597	22	16	111	16	793	93.2	5.66	154.95	16	cell organization and biogenesis;developmental processes;other biological processes	plasma membrane;other membranes;cytosol;cytoskeleton	cytoskeletal activity;other molecular function	Pf02029	800	ENSG00000122786	CALD1	A8K0X1; hsa:800; Q05682; Q13978; Q13979; Q14741; Q14742; Q9UD91	Smooth Muscle Contraction		1	0	0.01	0.01	18.278	2.449	2.05E-17	2.15E-17	0.112026753	0.152262321			0	52.07			177	0.9	2.1	150.3	411.1	343.6
FALSE	High	Master Protein	P0DP23	Calmodulin-1 [OS=Homo sapiens]	0	46.483	65	11	491	8	149	16.8	4.22	683.8	11	cell cycle OR cell proliferation;cell organization and biogenesis;other metabolic processes;stress response;signal transduction;other biological processes	non-structural extracellular;plasma membrane;other membranes;cytosol;cytoskeleton;nucleus;other cell component	enzyme regulator activity;cytoskeletal activity;other molecular function	Pf13499	801; 805; 808	ENSG00000198668	CALM1	hsa:801; hsa:805; hsa:808; P02593; P0DP23; P62158; P70667; P99014; Q13942; Q53S29; Q61379; Q61380; Q96HK3	FCERI mediated Ca+2 mobilization; FCGR3A-mediated IL10 synthesis; Antigen activates B Cell Receptor (BCR) leading to generation of second messengers; Stimuli-sensing channels; Translocation of SLC2A4 (GLUT4) to the plasma membrane; RHO GTPases activate IQGAPs; Activation of AMPK downstream of NMDARs; Extra-nuclear estrogen signaling; Ion homeostasis; Ion transport by P-type ATPases; Platelet degr…		54	4	1.336	3.103	0.255	0.966	0.073585847	0.002037494	0.825892913	0.126367385	69.9	103.58	66.56	36.04	156.9	236.7	93.5	81.5	103.7	92.5	28.7	173.5
FALSE	High	Master Protein	P27482	Calmodulin-like protein 3 [OS=Homo sapiens]	0	12.687	29	4	197	1	149	16.9	4.42	180.1	4		other cell component	other molecular function	Pf00036, Pf13405	810	ENSG00000178363	CALML3	B2R9V6; hsa:810; P27482; Q5SQI4			0	0	0.01	0.01		0.01	2.05E-17	2.15E-17		2.12E-17							403.3	269.6		400.2
FALSE	High	Master Protein	P27797	Calreticulin [OS=Homo sapiens]	0	224.085	65	26	898	26	417	48.1	4.44	1519.87	26	cell organization and biogenesis;protein metabolism;other metabolic processes;stress response;transport;developmental processes;signal transduction;other biological processes	non-structural extracellular;extracellular matrix;plasma membrane;other membranes;cytosol;ER/Golgi;translational apparatus;nucleus;other cytoplasmic organelle;other cell component	signal transduction activity or receptor binding;nucleic acid binding activity;other molecular function	Pf00262	811	ENSG00000179218	CALR	hsa:811; P27797; Q6IAT4; Q9UDG2	ER-Phagosome pathway; Antigen Presentation: Folding, assembly and peptide loading of class I MHC; Scavenging by Class A Receptors; Assembly of Viral Components at the Budding Site; Scavenging by Class F Receptors; ATF6 (ATF6-alpha) activates chaperone genes; Calnexin/calreticulin cycle		7	0	0.076	0.16	0.08	0.087	0.583241993	0.644927212	0.660908414	0.66322995	89.52	86.14	37.38	109.43	8.4	10.4	160.1	156.3	171.2	149.2	4.2	5.1
FALSE	High	Master Protein	O43852	Calumenin [OS=Homo sapiens]	0	102.949	47	12	424	12	315	37.1	4.64	881.92	12		non-structural extracellular;other membranes;cytosol;ER/Golgi;other cell component	other molecular function	Pf13202	813	ENSG00000128595	CALU	B3KPG9; D6QS48; D6QS49; D6QS50; D6QS51; D6QS52; D6QS53; D6QS54; D6QS55; D6QS56; D6QS57; D6QS58; D6QS59; F5H1Q9; F5H879; hsa:813; O43852; O60456; Q6FHB9; Q96RL3; Q9NR43	Platelet degranulation ; Regulation of Insulin-like Growth Factor (IGF) transport and uptake by Insulin-like Growth Factor Binding Proteins (IGFBPs); Post-translational protein phosphorylation		3	0	0.135	0.21	0.136	0.1	0.894063724	0.839786847	0.918138886	0.737469777	122.27	30.92	109.05	60.36	3.3	503	52.7	43.2	44.8	51.6	1.1	280.5
[truncated: 6,024 more rows]
[truncated: 20 more columns]
