# Supplementary material for: MUC13-Associated Molecular Interactome in Pancreatic Cancer
Source: Comput Struct Biotechnol J. 2026 Apr 22;35(1):0056. doi: 10.34133/csbj.0056 (PMC13100349; doi:10.34133/csbj.0056)
Supplement: Supplementary 1 — Files S1 to S6 Figs. S1 to S4 [file csbj.0056.f1.zip › Supplementary File_3.xlsx]

## Sheet: Sheet1
Accession	Description	Gene Symbol	Gene ID	Entrez Gene ID	Ensembl Gene ID	Biological Process	Cellular Component	Molecular Function	Reactome Pathways	WikiPathways	Abundance Ratio: (HMIP) / (IHMIn)	Abundance Ratio Adj. P-Value: (HMIP) / (IHMIn)	log2FC	minus_log10_p	Significance_Threshold	Status
O60488	Long-chain-fatty-acid--CoA ligase 4 [OS=Homo sapiens]	ACSL4	D3DUY2; hsa:2182; O60488; O60848; O60849; Q5JWV8	2182	ENSG00000068366	other metabolic processes;developmental processes;other biological processes	plasma membrane;other membranes;mitochondrion;ER/Golgi;other cytoplasmic organelle;other cell component	other molecular function	Synthesis of very long-chain fatty acyl-CoAs; Intracellular metabolism of fatty acids regulates insulin secretion		100	2.15e-17	6.64386	16.6676	2	Upregulated
Q8N8V4	Ankyrin repeat and SAM domain-containing protein 4B [OS=Homo sapiens]	ANKS4B	hsa:257629; Q8N8V4	257629	ENSG00000175311; ENSG00000284290	cell organization and biogenesis;stress response;other biological processes	plasma membrane;other membranes;ER/Golgi;other cell component				100	2.15e-17	6.64386	16.6676	2	Upregulated
Q96DX5	Ankyrin repeat and SOCS box protein 9 [OS=Homo sapiens]	ASB9	A8K8A5; hsa:140462; Q96DX5; Q9BVF5; Q9NWS5; Q9Y4T3	140462	ENSG00000102048	protein metabolism;other metabolic processes;signal transduction;other biological processes	cytosol;mitochondrion;other cell component	other molecular function	Antigen processing: Ubiquitination & Proteasome degradation; Neddylation		100	2.15e-17	6.64386	16.6676	2	Upregulated
Q9BZE9	Tether containing UBX domain for GLUT4 [OS=Homo sapiens]	ASPSCR1	A8K3K9; hsa:79058; Q7Z6N7; Q8WV59; Q96LS5; Q96M40; Q9BZE9	79058	ENSG00000169696	transport;other biological processes	plasma membrane;other membranes;cytosol;ER/Golgi;nucleus;other cell component		Translocation of SLC2A4 (GLUT4) to the plasma membrane		100	2.15e-17	6.64386	16.6676	2	Upregulated
Q9H694	Protein bicaudal C homolog 1 [OS=Homo sapiens]	BICC1	hsa:80114; Q9H694	80114	ENSG00000122870	developmental processes;other biological processes	other cell component				100	2.15e-17	6.64386	16.6676	2	Upregulated
Q9NQY0	Bridging integrator 3 [OS=Homo sapiens]	BIN3	hsa:55909; Q9BVG2; Q9NQY0; Q9NVY9	55909	ENSG00000147439	cell cycle OR cell proliferation;cell organization and biogenesis;transport;other biological processes	cytoskeleton;other cell component	other molecular function			100	2.15e-17	6.64386	16.6676	2	Upregulated
Q75N03	E3 ubiquitin-protein ligase Hakai [OS=Homo sapiens]	CBLL1	B7ZM03; hsa:79872; Q75N03; Q8TAJ4; Q9H5S6	79872	ENSG00000105879	cell adhesion;protein metabolism;RNA metabolism OR transcription;other metabolic processes;other biological processes	cytosol;nucleus;other cell component	other molecular function	InlA-mediated entry of Listeria monocytogenes into host cells		100	2.15e-17	6.64386	16.6676	2	Upregulated
O95067	G2/mitotic-specific cyclin-B2 [OS=Homo sapiens]	CCNB2	B3KM93; hsa:9133; O95067; Q6FI99	9133	ENSG00000157456	cell cycle OR cell proliferation;cell organization and biogenesis;developmental processes;other biological processes	other membranes;cytosol;cytoskeleton;nucleus;other cell component	enzyme regulator activity	Resolution of Sister Chromatid Cohesion; Initiation of Nuclear Envelope (NE) Reformation; The role of GTSE1 in G2/M progression after G2 checkpoint; Nuclear Pore Complex (NPC) Disassembly; Regulation of PLK1 Activity at G2/M Transition; Cyclin A/B1/B2 associated events during G2/M transition; Golgi Cisternae Pericentriolar Stack Reorganization; Polo-like kinase mediated events; Condensation of Pr…		100	2.15e-17	6.64386	16.6676	2	Upregulated
Q9Y6H1	Coiled-coil-helix-coiled-coil-helix domain-containing protein 2 [OS=Homo sapiens]	CHCHD2	hsa:51142; Q498C3; Q6NZ50; Q9Y6H1	51142	ENSG00000106153	cell organization and biogenesis;stress response;other biological processes	mitochondrion;nucleus	nucleic acid binding activity;other molecular function	Mitochondrial protein degradation; Mitochondrial protein import		100	2.15e-17	6.64386	16.6676	2	Upregulated
Q9BRQ6	MICOS complex subunit MIC25 [OS=Homo sapiens]	CHCHD6	D6R9U0; D6RIB4; H8Y0Y7; hsa:84303; Q9BRQ6	84303	ENSG00000159685	cell organization and biogenesis;stress response	other membranes;cytosol;mitochondrion		Cristae formation		100	2.15e-17	6.64386	16.6676	2	Upregulated
Q8WUH1	Protein Churchill [OS=Homo sapiens]	CHURC1	A0A0C4DGJ7; B3KQ81; G3V1X3; G3V214; hsa:91612; Q8WUH1; Q9H3K7	91612	ENSG00000258289	signal transduction;other biological processes		other molecular function			100	2.15e-17	6.64386	16.6676	2	Upregulated
Q92478	C-type lectin domain family 2 member B [OS=Homo sapiens]	CLEC2B	B2R9U1; hsa:9976; Q8IZE9; Q92478; Q9BS74; Q9UQB4	9976	ENSG00000110852	signal transduction;other biological processes	plasma membrane;other membranes;ER/Golgi	signal transduction activity or receptor binding;other molecular function	Immunoregulatory interactions between a Lymphoid and a non-Lymphoid cell		100	2.15e-17	6.64386	16.6676	2	Upregulated
Q16527	Cysteine and glycine-rich protein 2 [OS=Homo sapiens]	CSRP2	hsa:1466; Q16527; Q93030	1466	ENSG00000175183	cell organization and biogenesis;other biological processes	cytoskeleton;nucleus;other cell component	cytoskeletal activity;other molecular function			100	2.15e-17	6.64386	16.6676	2	Upregulated
P16444	Dipeptidase 1 [OS=Homo sapiens]	DPEP1	D3DX80; hsa:1800; P16444; Q96AK2	1800	ENSG00000015413	protein metabolism;other metabolic processes;stress response;other biological processes	non-structural extracellular;plasma membrane;other membranes;nucleus;other cell component	enzyme regulator activity;other molecular function	Aflatoxin activation and detoxification; Synthesis of Leukotrienes (LT) and Eoxins (EX); LTC4-CYSLTR mediated IL4 production		100	2.15e-17	6.64386	16.6676	2	Upregulated
P29323	Ephrin type-B receptor 2 [OS=Homo sapiens]	EPHB2	hsa:2048; O43477; P29323; Q5T0U6; Q5T0U7; Q5T0U8	2048	ENSG00000133216	cell-cell signaling;cell organization and biogenesis;protein metabolism;other metabolic processes;transport;developmental processes;signal transduction;other biological processes	non-structural extracellular;plasma membrane;other membranes;cytosol;nucleus;other cell component	signal transduction activity or receptor binding;kinase activity;other molecular function	L1CAM interactions; EPH-ephrin mediated repulsion of cells; EPHB-mediated forward signaling; Ephrin signaling		100	2.15e-17	6.64386	16.6676	2	Upregulated
P00734	Prothrombin [OS=Homo sapiens]	F2	B2R7F7; B4E1A7; hsa:2147; P00734; Q4QZ40; Q53H04; Q53H06; Q69EZ7; Q7Z7P3; Q9UCA1	2147	ENSG00000180210	protein metabolism;stress response;signal transduction;other biological processes	non-structural extracellular;extracellular matrix;plasma membrane;other membranes;ER/Golgi	signal transduction activity or receptor binding;other molecular function	Regulation of Insulin-like Growth Factor (IGF) transport and uptake by Insulin-like Growth Factor Binding Proteins (IGFBPs); Cell surface interactions at the vascular wall; Regulation of Complement cascade; G alpha (q) signalling events; Peptide ligand-binding receptors; Thrombin signalling through proteinase activated receptors (PARs); Intrinsic Pathway of Fibrin Clot Formation; Common Pathway o…		100	2.15e-17	6.64386	16.6676	2	Upregulated
Q8N8J7	Uncharacterized protein FAM241A [OS=Homo sapiens]	FAM241A	hsa:132720; Q49A91; Q4W5C7; Q8N8J7; Q8TBF9	132720	ENSG00000174749		other membranes;ER/Golgi;other cell component				100	2.15e-17	6.64386	16.6676	2	Upregulated
Q9H479	Fructosamine-3-kinase [OS=Homo sapiens]	FN3K	hsa:64122; Q9H479	64122	ENSG00000167363	protein metabolism;other metabolic processes;other biological processes	cytosol	kinase activity;other molecular function	Gamma carboxylation, hypusinylation, hydroxylation, and arylsulfatase activation		100	2.15e-17	6.64386	16.6676	2	Upregulated
Q9UJY4	ADP-ribosylation factor-binding protein GGA2 [OS=Homo sapiens]	GGA2	D3DWF0; hsa:23062; O14564; Q9NYN2; Q9UJY4; Q9UPS2	23062	ENSG00000103365	transport;other biological processes	other membranes;ER/Golgi;other cytoplasmic organelle;other cell component	other molecular function	Amyloid fiber formation; TBC/RABGAPs		100	2.15e-17	6.64386	16.6676	2	Upregulated
Q08379	Golgin subfamily A member 2 [OS=Homo sapiens]	GOLGA2	A0A0C4DGS5; hsa:2801; Q08379; Q6GRM9; Q9BRB0; Q9NYF9	2801	ENSG00000167110	cell cycle OR cell proliferation;cell organization and biogenesis;protein metabolism;other metabolic processes;transport;other biological processes	other membranes;cytoskeleton;ER/Golgi;other cell component	cytoskeletal activity;other molecular function	COPI-mediated anterograde transport; COPII-mediated vesicle transport; Deregulated CDK5 triggers multiple neurodegenerative pathways in Alzheimer's disease models; Golgi Cisternae Pericentriolar Stack Reorganization		100	2.15e-17	6.64386	16.6676	2	Upregulated
Q13098	COP9 signalosome complex subunit 1 [OS=Homo sapiens]	GPS1	hsa:2873; Q13098; Q8NA10; Q9BWL1	2873	ENSG00000169727	protein metabolism;other metabolic processes;signal transduction;other biological processes	cytosol;nucleus;other cell component	enzyme regulator activity	Neddylation; Cargo recognition for clathrin-mediated endocytosis; Formation of TC-NER Pre-Incision Complex; RHOBTB1 GTPase cycle; DNA Damage Recognition in GG-NER		100	2.15e-17	6.64386	16.6676	2	Upregulated
O60443	Gasdermin-E [OS=Homo sapiens]	GSDME	A4D156; B2RAX9; B3KT05; hsa:1687; O14590; O60443; Q08AQ8; Q9UBV3	1687	ENSG00000105928	stress response;transport;developmental processes;other biological processes	plasma membrane;other membranes;cytosol;other cell component	transporter activity;other molecular function	Regulation of TLR by endogenous ligand; Release of apoptotic factors from the mitochondria; Pyroptosis; Defective pyroptosis		100	2.15e-17	6.64386	16.6676	2	Upregulated
Q5T447	E3 ubiquitin-protein ligase HECTD3 [OS=Homo sapiens]	HECTD3	B3KPV7; B3KRH4; hsa:79654; Q5T447; Q5T448; Q9H783	79654	ENSG00000126107	protein metabolism;other metabolic processes	other cell component	other molecular function	Antigen processing: Ubiquitination & Proteasome degradation		100	2.15e-17	6.64386	16.6676	2	Upregulated
O43301	Heat shock 70 kDa protein 12A [OS=Homo sapiens]	HSPA12A	hsa:259217; O43301	259217	ENSG00000165868		nucleus;other cell component	other molecular function	Regulation of HSF1-mediated heat shock response		100	2.15e-17	6.64386	16.6676	2	Upregulated
A0A0A0MS14	Immunoglobulin heavy variable 1-45 [OS=Homo sapiens]	IGHV1-45	A0A0A0MS14		ENSG00000211961; ENSG00000282776	other biological processes	non-structural extracellular;plasma membrane;other membranes;other cell component	other molecular function			100	2.15e-17	6.64386	16.6676	2	Upregulated
A0A075B6R9	Probable non-functional immunoglobulin kappa variable 2D-24 [OS=Homo sapiens]	IGKV2D-24	A0A075B6R9		ENSG00000241566	other biological processes	non-structural extracellular;plasma membrane;other membranes;other cell component				100	2.15e-17	6.64386	16.6676	2	Upregulated
Q8WYH8	Inhibitor of growth protein 5 [OS=Homo sapiens]	ING5	A8K1P3; hsa:84289; Q53NU6; Q57Z54; Q8WYH8; Q9BS30	84289	ENSG00000168395	cell cycle OR cell proliferation;cell organization and biogenesis;protein metabolism;other metabolic processes;signal transduction;other biological processes	nucleus;other cell component	other molecular function	HATs acetylate histones; Regulation of TP53 Activity through Acetylation		100	2.15e-17	6.64386	16.6676	2	Upregulated
O15357	Phosphatidylinositol 3,4,5-trisphosphate 5-phosphatase 2 [OS=Homo sapiens]	INPPL1	B2RTX5; hsa:3636; O15357; Q13577; Q13578	3636	ENSG00000165458	cell adhesion;cell cycle OR cell proliferation;cell organization and biogenesis;other metabolic processes;transport;developmental processes;signal transduction;other biological processes	plasma membrane;other membranes;cytosol;cytoskeleton;ER/Golgi;nucleus;other cell component	cytoskeletal activity;other molecular function	Synthesis of PIPs at the plasma membrane; Interleukin receptor SHC signaling; Signaling by CSF1 (M-CSF) in myeloid cells; Synthesis of IP3 and IP4 in the cytosol		100	2.15e-17	6.64386	16.6676	2	Upregulated
Q9NQX7	Integral membrane protein 2C [OS=Homo sapiens]	ITM2C	B3KPG4; hsa:81618; Q4G0A8; Q53H84; Q6IAE7; Q86VK5; Q8N288; Q8TAW0; Q9BUP8; Q9NQX7	81618	ENSG00000135916	developmental processes;other biological processes	plasma membrane;other membranes;ER/Golgi;other cytoplasmic organelle;other cell component	other molecular function			100	2.15e-17	6.64386	16.6676	2	Upregulated
Q9C0H6	Kelch-like protein 4 [OS=Homo sapiens]	KLHL4	B2RTW2; hsa:56062; Q9C0H6; Q9Y3J5	56062	ENSG00000102271		cytoskeleton;other cell component	cytoskeletal activity			100	2.15e-17	6.64386	16.6676	2	Upregulated
A8MUX0	Keratin-associated protein 16-1 [OS=Homo sapiens]	KRTAP16-1	A8MUX0; hsa:100505753	100505753	ENSG00000212657; ENSG00000263186; ENSG00000292043		cytosol;cytoskeleton	other molecular function	Keratinization		100	2.15e-17	6.64386	16.6676	2	Upregulated
Q9HD34	LYR motif-containing protein 4 [OS=Homo sapiens]	LYRM4	A8K543; hsa:57128; Q5XKP1; Q9HD34	57128	ENSG00000214113	cell organization and biogenesis	cytosol;mitochondrion;nucleus	other molecular function	Maturation of TCA enzymes and regulation of TCA cycle; Complex III assembly; Mitochondrial iron-sulfur cluster biogenesis		100	2.15e-17	6.64386	16.6676	2	Upregulated
O95243	Methyl-CpG-binding domain protein 4 [OS=Homo sapiens]	MBD4	B4DZN2; D3DNC3; D3DNC4; E9PEE4; hsa:8930; O95243; Q2MD36; Q7Z4T3; Q96F09	8930	ENSG00000129071	DNA metabolism;other metabolic processes;stress response;other biological processes	nucleus	nucleic acid binding activity;other molecular function	Recognition and association of DNA glycosylase with site containing an affected pyrimidine; Cleavage of the damaged pyrimidine ; Displacement of DNA glycosylase by APEX1		100	2.15e-17	6.64386	16.6676	2	Upregulated
O43462	Membrane-bound transcription factor site-2 protease [OS=Homo sapiens]	MBTPS2	hsa:51360; O43462; Q9UM70; Q9UMD3	51360	ENSG00000012174	cell cycle OR cell proliferation;protein metabolism;other metabolic processes;stress response;developmental processes;signal transduction;other biological processes	other membranes;ER/Golgi;other cell component	other molecular function	Regulation of cholesterol biosynthesis by SREBP (SREBF); ATF6 (ATF6-alpha) activates chaperones; ATF6B (ATF6-beta) activates chaperones; CREB3 factors activate genes; Assembly of active LPL and LIPC lipase complexes		100	2.15e-17	6.64386	16.6676	2	Upregulated
C9JLW8	Mapk-regulated corepressor-interacting protein 1 [OS=Homo sapiens]	MCRIP1	C9JLW8; hsa:348262; Q6ZUL0	348262	ENSG00000225663; ENSG00000288213	other biological processes	nucleus;other cell component				100	2.15e-17	6.64386	16.6676	2	Upregulated
Q29980	MHC class I polypeptide-related sequence B [OS=Homo sapiens]	MICB	A2AC57; A6NP85; B0UZ10; B2RAK2; hsa:4277; O14499; O14500; O19798; O19799; O19800; O19801; O19802; O19803; O78099; O78100; O78101; O78102; O78103; O78104; P79525; P79541; Q29980; Q5GR31; Q5GR37; Q5GR41; Q5GR42; Q5GR43; Q5GR44; Q5GR46; Q5GR48; Q5RIY6; Q5SSK1; Q5ST25; Q7JK51; Q7YQ89; Q861E6; Q9MY18; Q9MY19; Q9MY20; Q9UBH4; Q9UBZ8; Q9UEJ0; X6R344	4277	ENSG00000204516; ENSG00000206449; ENSG00000227772; ENSG00000231179; ENSG00000234218; ENSG00000238289	stress response;signal transduction;other biological processes	non-structural extracellular;plasma membrane;other membranes;other cell component	signal transduction activity or receptor binding;other molecular function	Immunoregulatory interactions between a Lymphoid and a non-Lymphoid cell		100	2.15e-17	6.64386	16.6676	2	Upregulated
Q9BWT6	Meiotic nuclear division protein 1 homolog [OS=Homo sapiens]	MND1	B2R5F9; hsa:84057; Q9BWT6	84057	ENSG00000121211	cell cycle OR cell proliferation;cell organization and biogenesis;DNA metabolism	nucleus	nucleic acid binding activity	Meiotic recombination		100	2.15e-17	6.64386	16.6676	2	Upregulated
Q13614	Phosphatidylinositol-3,5-bisphosphate 3-phosphatase MTMR2 [OS=Homo sapiens]	MTMR2	A6NN98; hsa:8898; Q13614; Q9UPS9	8898	ENSG00000087053	cell organization and biogenesis;other metabolic processes;developmental processes;other biological processes	plasma membrane;other membranes;cytosol;ER/Golgi;nucleus;other cytoplasmic organelle;other cell component	other molecular function	Synthesis of PIPs at the plasma membrane; Synthesis of PIPs at the early endosome membrane; Synthesis of PIPs at the late endosome membrane; Synthesis of PIPs at the ER membrane		100	2.15e-17	6.64386	16.6676	2	Upregulated
Q9P0P8	Mitochondrial transcription rescue factor 1 [OS=Homo sapiens]	MTRES1	B3KRG9; hsa:51250; Q9P0P8	51250	ENSG00000130349	cell organization and biogenesis;protein metabolism;other metabolic processes;other biological processes	mitochondrion	translation activity;nucleic acid binding activity			100	2.15e-17	6.64386	16.6676	2	Upregulated
P84157	Matrix-remodeling-associated protein 7 [OS=Homo sapiens]	MXRA7	hsa:439921; P84157; Q0P5W3	439921	ENSG00000182534		other membranes;ER/Golgi				100	2.15e-17	6.64386	16.6676	2	Upregulated
Q8IVL0	Neuron navigator 3 [OS=Homo sapiens]	NAV3	hsa:89795; Q8IVL0; Q8NFW7; Q9Y2E7	89795	ENSG00000067798	developmental processes;other biological processes	other membranes;nucleus	cytoskeletal activity;other molecular function			100	2.15e-17	6.64386	16.6676	2	Upregulated
Q96JN8	Neuralized-like protein 4 [OS=Homo sapiens]	NEURL4	hsa:84461; Q6GPI8; Q96IU9; Q96JN8; Q9H0B0	84461	ENSG00000215041; ENSG00000288301		cytoskeleton;other cell component	other molecular function			100	2.15e-17	6.64386	16.6676	2	Upregulated
Q9NZM5	Ribosome biogenesis protein NOP53 [OS=Homo sapiens]	NOP53	hsa:29997; Q9BTC6; Q9HAX6; Q9NPP1; Q9NPR4; Q9NZM5; Q9UFI2	29997	ENSG00000105373	cell cycle OR cell proliferation;cell organization and biogenesis;DNA metabolism;RNA metabolism OR transcription;other metabolic processes;stress response;signal transduction;other biological processes	cytosol;nucleus;other cell component	nucleic acid binding activity;other molecular function			100	2.15e-17	6.64386	16.6676	2	Upregulated
O75925	E3 SUMO-protein ligase PIAS1 [OS=Homo sapiens]	PIAS1	B2RB67; B3KSY9; C5J4B4; hsa:8554; O75925; Q147X4; Q99751; Q9UN02	8554	ENSG00000033800	cell cycle OR cell proliferation;cell organization and biogenesis;protein metabolism;other metabolic processes;stress response;signal transduction;other biological processes	cytoskeleton;nucleus;other cell component	nucleic acid binding activity;other molecular function	SUMOylation of DNA damage response and repair proteins; SUMOylation of ubiquitinylation proteins; SUMOylation of chromatin organization proteins; SUMOylation of transcription cofactors; SUMOylation of intracellular receptors; Regulation of IFNG signaling; SUMOylation of transcription factors; Formation of Incision Complex in GG-NER		100	2.15e-17	6.64386	16.6676	2	Upregulated
O43660	Pleiotropic regulator 1 [OS=Homo sapiens]	PLRG1	B3KMK4; hsa:5356; O43660; Q3KQY5; Q8WUD8	5356	ENSG00000171566	RNA metabolism OR transcription;other metabolic processes;other biological processes	other membranes;nucleus;other cell component		mRNA Splicing - Major Pathway		100	2.15e-17	6.64386	16.6676	2	Upregulated
P22694	cAMP-dependent protein kinase catalytic subunit beta [OS=Homo sapiens]	PRKACB	B1APG4; B4DKB0; B4E2Q1; hsa:5567; P22694; Q14VH1; Q59GC0; Q5BNE9; Q5BNF0; Q5BNF1; Q5BNF2; Q5BNF3; Q5CZ92; Q5T1K3; Q7Z3M1; Q8IYR5; Q8IZQ0; Q96B09	5567	ENSG00000142875	cell organization and biogenesis;protein metabolism;other metabolic processes;developmental processes;signal transduction;other biological processes	plasma membrane;other membranes;cytosol;cytoskeleton;nucleus;other cell component	kinase activity;other molecular function	FCGR3A-mediated IL10 synthesis; Triglyceride catabolism; GPER1 signaling; ADORA2B mediated anti-inflammatory cytokines production; Degradation of GLI1 by the proteasome; Degradation of GLI2 by the proteasome; GLI3 is processed to GLI3R by the proteasome; MAPK6/MAPK4 signaling; RET signaling; High laminar flow shear stress activates signaling by PIEZO1 and PECAM1:CDH5:KDR in endothelial cells; VEG…		100	2.15e-17	6.64386	16.6676	2	Upregulated
Q9UKY0	Prion-like protein doppel [OS=Homo sapiens]	PRND	A7U7M5; hsa:23627; Q9H311; Q9H312; Q9NTM4; Q9UKY0	23627	ENSG00000171864	cell organization and biogenesis;other biological processes	non-structural extracellular;plasma membrane;other membranes	other molecular function	Post-translational modification: synthesis of GPI-anchored proteins		100	2.15e-17	6.64386	16.6676	2	Upregulated
O43272	Proline dehydrogenase 1, mitochondrial [OS=Homo sapiens]	PRODH	A0A087WWM6; A6NF53; hsa:5625; O14680; O43272; Q0P507; Q147W8; Q504W1; Q59FI8; Q6NV86; Q9UF13	5625	ENSG00000100033	other metabolic processes;signal transduction;other biological processes	other membranes;mitochondrion;nucleus;other cell component	other molecular function	Proline catabolism		100	2.15e-17	6.64386	16.6676	2	Upregulated
Q9UKA9	Polypyrimidine tract-binding protein 2 [OS=Homo sapiens]	PTBP2	hsa:58155; Q8N0Z1; Q8N160; Q8NFB0; Q8NFB1; Q969N9; Q96Q76; Q9UKA9	58155	ENSG00000117569	cell organization and biogenesis;RNA metabolism OR transcription;other metabolic processes;other biological processes	nucleus	nucleic acid binding activity			100	2.15e-17	6.64386	16.6676	2	Upregulated
Q15678	Tyrosine-protein phosphatase non-receptor type 14 [OS=Homo sapiens]	PTPN14	hsa:5784; Q15678; Q5VSI0	5784	ENSG00000152104	protein metabolism;other metabolic processes;developmental processes;other biological processes	cytoskeleton;nucleus;other cell component	signal transduction activity or receptor binding;other molecular function	Interleukin-37 signaling		100	2.15e-17	6.64386	16.6676	2	Upregulated
Q9NVN3	Synembryn-B [OS=Homo sapiens]	RIC8B	A2RTZ0; hsa:55188; Q4G103; Q6ZRN4; Q86WD3; Q9NVN3	55188	ENSG00000111785	signal transduction;other biological processes	plasma membrane;other membranes;cytosol;cytoskeleton;other cell component	enzyme regulator activity;other molecular function			100	2.15e-17	6.64386	16.6676	2	Upregulated
Q5UIP0	Telomere-associated protein RIF1 [OS=Homo sapiens]	RIF1	A6NC27; C9JBR1; hsa:55183; Q5H9R3; Q5UIP0; Q5UIP2; Q66YK6; Q6PRU2; Q8TE94; Q99772; Q9H830; Q9H9B9; Q9NVP5; Q9Y4R4	55183	ENSG00000080345	cell organization and biogenesis;DNA metabolism;other metabolic processes;stress response;other biological processes	plasma membrane;other membranes;cytoskeleton;nucleus;other cell component		Nonhomologous End-Joining (NHEJ)		100	2.15e-17	6.64386	16.6676	2	Upregulated
P62891	Large ribosomal subunit protein eL39 [OS=Homo sapiens]	RPL39	hsa:6170; P02404; P39025; P62891; Q9BYF2	6170	ENSG00000198918	protein metabolism;other metabolic processes;stress response	non-structural extracellular;cytosol;translational apparatus	nucleic acid binding activity;other molecular function	Regulation of expression of SLITs and ROBOs; L13a-mediated translational silencing of Ceruloplasmin expression; Formation of a pool of free 40S subunits; GTP hydrolysis and joining of the 60S ribosomal subunit; Major pathway of rRNA processing in the nucleolus and cytosol; Nonsense Mediated Decay (NMD) enhanced by the Exon Junction Complex (EJC); SRP-dependent cotranslational protein targeting to…		100	2.15e-17	6.64386	16.6676	2	Upregulated
P06702	Protein S100-A9 [OS=Homo sapiens]	S100A9	D3DV36; hsa:6280; P06702; Q6FGA1; Q9NYM0; Q9UCJ1	6280	ENSG00000163220	cell adhesion;cell-cell signaling;protein metabolism;other metabolic processes;stress response;developmental processes;other biological processes	non-structural extracellular;plasma membrane;other membranes;cytosol;cytoskeleton;other cell component	signal transduction activity or receptor binding;cytoskeletal activity;other molecular function	ER-Phagosome pathway; Neutrophil degranulation; MyD88:MAL(TIRAP) cascade initiated on plasma membrane; MyD88 deficiency (TLR2/4); IRAK4 deficiency (TLR2/4); Regulation of TLR by endogenous ligand; Metal sequestration by antimicrobial proteins; RHO GTPases Activate NADPH Oxidases		100	2.15e-17	6.64386	16.6676	2	Upregulated
Q96EQ0	Small glutamine-rich tetratricopeptide repeat-containing protein beta [OS=Homo sapiens]	SGTB	hsa:54557; Q96EQ0	54557	ENSG00000197860	cell organization and biogenesis;other biological processes	other membranes;cytosol	other molecular function			100	2.15e-17	6.64386	16.6676	2	Upregulated
P46059	Solute carrier family 15 member 1 [OS=Homo sapiens]	SLC15A1	hsa:6564; P46059; Q5VW82	6564	ENSG00000088386	transport	plasma membrane;other membranes;other cell component	transporter activity	Proton/oligopeptide cotransporters		100	2.15e-17	6.64386	16.6676	2	Upregulated
Q96GZ6	Solute carrier family 41 member 3 [OS=Homo sapiens]	SLC41A3	A6ND60; B3KSD9; B7Z4Y2; C9JE96; E7ENY4; hsa:54946; Q8N342; Q8NB27; Q96GZ6; Q9H9I6; Q9HAB1; Q9NX30	54946	ENSG00000114544	transport	plasma membrane;other membranes;mitochondrion	transporter activity			100	2.15e-17	6.64386	16.6676	2	Upregulated
Q68D06	Schlafen family member 13 [OS=Homo sapiens]	SLFN13	E1P645; hsa:146857; Q658M1; Q68D06; Q6ZS51; Q96A81	146857	ENSG00000154760	RNA metabolism OR transcription;other metabolic processes;stress response	other cell component	nucleic acid binding activity;other molecular function			100	2.15e-17	6.64386	16.6676	2	Upregulated
Q13884	Beta-1-syntrophin [OS=Homo sapiens]	SNTB1	A8K9E0; hsa:6641; O14912; Q13884; Q4KMG8	6641	ENSG00000172164	other biological processes	plasma membrane;other membranes;cytoskeleton;other cell component	cytoskeletal activity;other molecular function			100	2.15e-17	6.64386	16.6676	2	Upregulated
O75528	Transcriptional adapter 3 [OS=Homo sapiens]	TADA3	hsa:10474; O75528; Q6FI83; Q9UFS2	10474	ENSG00000171148	cell cycle OR cell proliferation;cell organization and biogenesis;signal transduction;other biological processes	cytoskeleton;nucleus;other cell component	other molecular function	Ub-specific processing proteases; Formation of WDR5-containing histone-modifying complexes; HATs acetylate histones		100	2.15e-17	6.64386	16.6676	2	Upregulated
Q8WUH2	Transforming growth factor-beta receptor-associated protein 1 [OS=Homo sapiens]	TGFBRAP1	A8K5R7; D3DVJ8; hsa:9392; O60466; Q8WUH2	9392	ENSG00000135966	cell organization and biogenesis;other metabolic processes;transport;signal transduction;other biological processes	other membranes;other cytoplasmic organelle;other cell component	signal transduction activity or receptor binding;other molecular function			100	2.15e-17	6.64386	16.6676	2	Upregulated
Q12893	Transmembrane protein 115 [OS=Homo sapiens]	TMEM115	A2IDB7; hsa:11070; O14568; Q12893; Q6IAY4; Q9UIX3	11070	ENSG00000126062	transport;other biological processes	other membranes;ER/Golgi;nucleus	other molecular function	COPI-mediated anterograde transport		100	2.15e-17	6.64386	16.6676	2	Upregulated
Q9BSA4	Protein tweety homolog 2 [OS=Homo sapiens]	TTYH2	B3KX97; hsa:94015; Q3B7H8; Q3B7R9; Q6AWB4; Q8NBB7; Q96PK1; Q9BSA4	94015	ENSG00000141540	transport	plasma membrane;other membranes	transporter activity;other molecular function	Stimuli-sensing channels		100	2.15e-17	6.64386	16.6676	2	Upregulated
Q9BVJ6	U3 small nucleolar RNA-associated protein 14 homolog A [OS=Homo sapiens]	UTP14A	A8K7A3; A8MVQ1; B4DQ08; E9PEL7; hsa:10813; Q5JYF1; Q9BVJ6	10813	ENSG00000156697	RNA metabolism OR transcription;other metabolic processes	cytosol;nucleus;other cell component		Major pathway of rRNA processing in the nucleolus and cytosol; rRNA modification in the nucleus and cytosol		100	2.15e-17	6.64386	16.6676	2	Upregulated
P08670	Vimentin [OS=Homo sapiens]	VIM	B0YJC2; D3DRU4; hsa:7431; P08670; Q15867; Q15868; Q15869; Q548L2; Q6LER9; Q8N850; Q96ML2; Q9NTM3	7431	ENSG00000026025	cell organization and biogenesis;stress response;developmental processes;other biological processes	plasma membrane;other membranes;cytosol;cytoskeleton;nucleus;other cytoplasmic organelle;other cell component	cytoskeletal activity;nucleic acid binding activity;other molecular function	Aggrephagy; Interleukin-4 and Interleukin-13 signaling; Chaperone Mediated Autophagy; Late endosomal microautophagy; Striated Muscle Contraction; RHOBTB1 GTPase cycle; Caspase-mediated cleavage of cytoskeletal proteins		100	2.15e-17	6.64386	16.6676	2	Upregulated
Q9NNW5	tRNA (34-2'-O)-methyltransferase regulator WDR6 [OS=Homo sapiens]	WDR6	B4DHK2; hsa:11180; Q3MIT1; Q9NNW5; Q9UF63	11180	ENSG00000178252	cell cycle OR cell proliferation;RNA metabolism OR transcription;other metabolic processes;other biological processes	plasma membrane;other membranes;cytosol;other cell component	enzyme regulator activity;nucleic acid binding activity	RND2 GTPase cycle; RHOV GTPase cycle; RHOU GTPase cycle; RND3 GTPase cycle; RND1 GTPase cycle		100	2.15e-17	6.64386	16.6676	2	Upregulated
Q86U90	Threonylcarbamoyl-AMP synthase [OS=Homo sapiens]	YRDC	hsa:79693; Q4W4X8; Q6NVW3; Q7L4E4; Q7Z2I4; Q86U90; Q9H5F8	79693	ENSG00000196449	RNA metabolism OR transcription;other metabolic processes;other biological processes	plasma membrane;other membranes;mitochondrion;other cell component	nucleic acid binding activity;other molecular function			100	2.15e-17	6.64386	16.6676	2	Upregulated
P17010	Zinc finger X-chromosomal protein [OS=Homo sapiens]	ZFX	B9EG97; hsa:7543; O43668; P17010; Q8WYJ8	7543	ENSG00000005889	developmental processes;other biological processes	nucleus;other cell component	nucleic acid binding activity;other molecular function			100	2.15e-17	6.64386	16.6676	2	Upregulated
Q14966	Zinc finger protein 638 [OS=Homo sapiens]	ZNF638	A0A096LPH6; B5MDV1; B7ZLD1; hsa:27332; Q14966; Q53R34; Q5XJ05; Q68DP3; Q6P2H2; Q7Z3T7; Q8NF92; Q8TCA1; Q9H2G1; Q9NP37	27332	ENSG00000075292	RNA metabolism OR transcription;other metabolic processes;other biological processes	nucleus;other cell component	nucleic acid binding activity;other molecular function	Transcriptional regulation of white adipocyte differentiation		100	2.15e-17	6.64386	16.6676	2	Upregulated
Q02388	Collagen alpha-1(VII) chain [OS=Homo sapiens]	COL7A1	hsa:1294; Q02388; Q14054; Q16507	1294	ENSG00000114270	cell adhesion;cell organization and biogenesis;developmental processes;other biological processes	non-structural extracellular;extracellular matrix;other membranes;ER/Golgi;other cell component	enzyme regulator activity	Integrin cell surface interactions; Collagen degradation; Collagen chain trimerization; COPII-mediated vesicle transport; Cargo concentration in the ER; Laminin interactions; Anchoring fibril formation		100	2.15e-17	6.64386	16.6676	2	Upregulated
P59665	Neutrophil defensin 1 [OS=Homo sapiens]	DEFA1; DEFA1B	hsa:1667; hsa:728358; P11479; P59665; Q14125; Q6EZF6	1667; 728358	ENSG00000206047; ENSG00000240247; ENSG00000284983; ENSG00000285176	stress response;signal transduction;other biological processes	non-structural extracellular;ER/Golgi;other cytoplasmic organelle	other molecular function	Neutrophil degranulation; Alpha-defensins		100	2.15e-17	6.64386	16.6676	2	Upregulated
Q008S8	Epithelial cell-transforming sequence 2 oncogene-like [OS=Homo sapiens]	ECT2L	B2RUV6; hsa:345930; Q008S8; Q5JWK2; Q5JWK3; Q5JWK4	345930	ENSG00000203734			enzyme regulator activity			100	2.15e-17	6.64386	16.6676	2	Upregulated
Q9BY89	Uncharacterized protein KIAA1671 [OS=Homo sapiens]	KIAA1671	B0QYF2; B7ZW08; hsa:85379; Q5THZ5; Q9BY89	85379	ENSG00000197077						100	2.15e-17	6.64386	16.6676	2	Upregulated
Q96JA1	Leucine-rich repeats and immunoglobulin-like domains protein 1 [OS=Homo sapiens]	LRIG1	hsa:26018; Q6IQ51; Q96CF9; Q96JA1; Q9BYB8; Q9UFI4	26018	ENSG00000144749	developmental processes;other biological processes	non-structural extracellular;extracellular matrix;plasma membrane;other membranes		Differentiation of keratinocytes in interfollicular epidermis in mammalian skin; Signaling by EGFR; Negative regulation of MET activity		100	2.15e-17	6.64386	16.6676	2	Upregulated
Q03181	Peroxisome proliferator-activated receptor delta [OS=Homo sapiens]	PPARD	A8K6J6; B4E3V3; B6ZGS1; B7Z3W1; E9PE18; hsa:5467; Q03181; Q5D1P0; Q7Z5K0; Q9BUD4	5467	ENSG00000112033	cell adhesion;cell cycle OR cell proliferation;other metabolic processes;stress response;transport;developmental processes;signal transduction;other biological processes	nucleus;other cell component	nucleic acid binding activity;other molecular function	Signaling by Retinoic Acid; Nuclear Receptor transcription pathway; Carnitine shuttle	Ectoderm differentiation	100	2.15e-17	6.64386	16.6676	2	Upregulated
Q5VWJ9	Sorting nexin-30 [OS=Homo sapiens]	SNX30	hsa:401548; Q5VWJ9	401548	ENSG00000148158	other metabolic processes;transport;other biological processes	other membranes;other cytoplasmic organelle;other cell component	other molecular function			100	2.15e-17	6.64386	16.6676	2	Upregulated
Q15361	Transcription termination factor 1 [OS=Homo sapiens]	TTF1	A1L160; hsa:7270; Q15361; Q4VXF3; Q58EY2; Q6P5T5	7270	ENSG00000125482	RNA metabolism OR transcription;other metabolic processes;other biological processes	nucleus	nucleic acid binding activity;other molecular function	NoRC negatively regulates rRNA expression; RNA Polymerase I Transcription Initiation; RNA Polymerase I Transcription Termination; ERCC6 (CSB) and EHMT2 (G9a) positively regulate rRNA expression; Surfactant metabolism		100	2.15e-17	6.64386	16.6676	2	Upregulated
Q6IQ26	DENN domain-containing protein 5A [OS=Homo sapiens]	DENND5A	B4DJ15; E9PS91; hsa:23258; Q6IQ26; Q96GN3; Q9H6U7; Q9UFV0; Q9UPR1	23258	ENSG00000184014	transport;other biological processes	other membranes;cytosol;ER/Golgi	enzyme regulator activity;other molecular function	RAB GEFs exchange GTP for GDP on RABs		100	2.15e-17	6.64386	16.6676	2	Upregulated
Q6PCB8	Embigin [OS=Homo sapiens]	EMB	B7Z6S3; B7Z902; hsa:133418; Q6PCB8	133418	ENSG00000170571	cell adhesion;cell organization and biogenesis;transport;developmental processes	plasma membrane;other membranes;other cell component	other molecular function	Proton-coupled monocarboxylate transport		100	2.15e-17	6.64386	16.6676	2	Upregulated
Q14674	Separin [OS=Homo sapiens]	ESPL1	hsa:9700; Q14674	9700	ENSG00000135476	cell cycle OR cell proliferation;cell organization and biogenesis;protein metabolism;other biological processes	cytosol;cytoskeleton;nucleus;other cell component	other molecular function	Separation of Sister Chromatids		100	2.15e-17	6.64386	16.6676	2	Upregulated
Q9BT23	LIM domain-containing protein 2 [OS=Homo sapiens]	LIMD2	D3DU16; hsa:80774; Q96S91; Q9BT23	80774	ENSG00000136490	cell organization and biogenesis	plasma membrane;other membranes;cytosol;cytoskeleton;nucleus	cytoskeletal activity;other molecular function			100	2.15e-17	6.64386	16.6676	2	Upregulated
Q03112	Histone-lysine N-methyltransferase MECOM [OS=Homo sapiens]	MECOM	A1L4F3; A8KA00; B7Z8W7; B7ZLQ3; B7ZLQ4; C9JAK0; D3DNP7; E7EQ57; hsa:2122; Q03112; Q13465; Q13466; Q16122; Q5HYI1; Q6FH90; Q6MZS6; Q8NEI5; Q99917	2122	ENSG00000085276	cell cycle OR cell proliferation;cell organization and biogenesis;other metabolic processes;other biological processes	cytosol;nucleus	nucleic acid binding activity;other molecular function	Regulation of PTEN gene transcription; PKMTs methylate histone lysines; Formation of the nephric duct		100	2.15e-17	6.64386	16.6676	2	Upregulated
O75592	E3 ubiquitin-protein ligase MYCBP2 [OS=Homo sapiens]	MYCBP2	A6NJC6; hsa:23077; O75592; Q5JSX8; Q5VZN6; Q6PIB6; Q9UQ11; Q9Y6E4	23077	ENSG00000005810	cell organization and biogenesis;protein metabolism;other metabolic processes;developmental processes;other biological processes	plasma membrane;other membranes;cytosol;cytoskeleton;nucleus;other cell component	enzyme regulator activity;other molecular function			100	2.15e-17	6.64386	16.6676	2	Upregulated
Q9HAT0	Ropporin-1A [OS=Homo sapiens]	ROPN1	D3DN99; hsa:54763; Q9HAT0; Q9UF38	54763	ENSG00000065371	cell organization and biogenesis;other biological processes	cytoskeleton;other cell component	other molecular function	RHO GTPases Activate Rhotekin and Rhophilins		100	2.15e-17	6.64386	16.6676	2	Upregulated
O95208	Epsin-2 [OS=Homo sapiens]	EPN2	A8MTV8; B3KRX8; E9PBC2; hsa:22905; O95207; O95208; Q52LD0; Q9H7Z2; Q9UPT7	22905	ENSG00000072134	transport;other biological processes	plasma membrane;other membranes;cytosol;other cytoplasmic organelle;other cell component	other molecular function	Cargo recognition for clathrin-mediated endocytosis		94.436	0.00161627	6.56127	2.79149	2	Upregulated
O95470	Sphingosine-1-phosphate lyase 1 [OS=Homo sapiens]	SGPL1	B2RBD4; hsa:8879; O95470; Q7Z732; Q9ULG8; Q9UN89	8879	ENSG00000166224	other metabolic processes;developmental processes;signal transduction;other biological processes	other membranes;ER/Golgi	other molecular function	Sphingolipid catabolism		92.495	1.92e-10	6.5313	9.7167	2	Upregulated
P62487	DNA-directed RNA polymerase II subunit RPB7 [OS=Homo sapiens]	POLR2G	B2R5C0; hsa:5436; P52433; P62487; Q2M1Z4	5436	ENSG00000168002	RNA metabolism OR transcription;other metabolic processes;other biological processes	nucleus;other cell component	nucleic acid binding activity;other molecular function	Viral Messenger RNA Synthesis; Transcriptional regulation by small RNAs; Formation of RNA Pol II elongation complex ; Formation of the Early Elongation Complex; Formation of HIV elongation complex in the absence of HIV Tat; Formation of the HIV-1 Early Elongation Complex; RNA Pol II CTD phosphorylation and interaction with CE during HIV infection; Formation of HIV-1 elongation complex containing …		92.346	0.0101267	6.52898	1.99453	2	Non significant
Q9UHB6	LIM domain and actin-binding protein 1 [OS=Homo sapiens]	LIMA1	B2RB09; hsa:51474; Q2TAN7; Q59FE8; Q9BVF2; Q9H8J1; Q9HBN5; Q9NX96; Q9NXC3; Q9NXU6; Q9P0H8; Q9UHB5; Q9UHB6	51474	ENSG00000050405	cell organization and biogenesis;other metabolic processes;other biological processes	plasma membrane;other membranes;cytosol;cytoskeleton;other cell component	cytoskeletal activity;other molecular function			91.54	3.5e-10	6.51633	9.45593	2	Upregulated
Q643R3	Lysophospholipid acyltransferase LPCAT4 [OS=Homo sapiens]	LPCAT4	A8K2K8; hsa:254531; O43412; Q643R3; Q7Z4P4; Q8IUL7; Q8TB38	254531	ENSG00000176454; ENSG00000291994	other metabolic processes	other membranes;ER/Golgi	other molecular function	Synthesis of PA; Acyl chain remodelling of PC; Acyl chain remodelling of PS; Acyl chain remodelling of PE; Acyl chain remodelling of PG		88.377	0.00175945	6.4656	2.75462	2	Upregulated
Q96DZ1	Endoplasmic reticulum lectin 1 [OS=Homo sapiens]	ERLEC1	B2RDB4; B5MC72; hsa:27248; O95901; Q6UWN7; Q96DZ1; Q9NUY7; Q9UQL4	27248	ENSG00000068912	protein metabolism;other metabolic processes;stress response;transport;signal transduction;other biological processes	ER/Golgi	other molecular function	ABC-family proteins mediated transport; Hedgehog ligand biogenesis; Hh mutants are degraded by ERAD; Defective CFTR causes cystic fibrosis		82.306	0.00292098	6.36293	2.53447	2	Upregulated
O95361	Tripartite motif-containing protein 16 [OS=Homo sapiens]	TRIM16	hsa:10626; O95361; Q6IAL8; Q7Z6I2; Q96BE8; Q96J43	10626	ENSG00000221926	other biological processes	plasma membrane;other membranes;cytosol;nucleus;other cell component	nucleic acid binding activity;other molecular function			81.363	0.00454861	6.3463	2.34212	2	Upregulated
P81605	Dermcidin [OS=Homo sapiens]	DCD	A5JHP2; A5JHP3; hsa:117159; P58461; P81605; Q53YJ2	117159	ENSG00000161634	protein metabolism;stress response;transport	non-structural extracellular;other membranes	transporter activity;other molecular function	Antimicrobial peptides		78.956	0.00579086	6.30298	2.23726	2	Upregulated
P10253	Lysosomal alpha-glucosidase [OS=Homo sapiens]	GAA	hsa:2548; P10253; Q09GN4; Q14351; Q16302; Q8IWE7	2548	ENSG00000171298; ENSG00000291507	cell organization and biogenesis;other metabolic processes;developmental processes;other biological processes	plasma membrane;other membranes;other cytoplasmic organelle;other cell component	other molecular function	Neutrophil degranulation; Glycogen breakdown (glycogenolysis); Glycogen storage disease type II (GAA)		76.293	0.000137564	6.25348	3.8615	2	Upregulated
Q8N7H5	RNA polymerase II-associated factor 1 homolog [OS=Homo sapiens]	PAF1	hsa:54623; M0QX35; O75239; Q8N7H5; Q9H166; Q9NUU9	54623	ENSG00000006712	RNA metabolism OR transcription;other metabolic processes;developmental processes;signal transduction;other biological processes	other membranes;nucleus;other cell component	other molecular function	Formation of RNA Pol II elongation complex ; RNA Polymerase II Pre-transcription Events; E3 ubiquitin ligases ubiquitinate target proteins		73.866	0.000642095	6.20684	3.1924	2	Upregulated
Q13885	Tubulin beta-2A chain [OS=Homo sapiens]	TUBB2A	hsa:7280; Q13885; Q6FGZ8; Q8IWR2	7280	ENSG00000137267	cell cycle OR cell proliferation;cell organization and biogenesis;developmental processes	cytoskeleton;other cell component	cytoskeletal activity;other molecular function	Separation of Sister Chromatids; Resolution of Sister Chromatid Cohesion; RHO GTPases Activate Formins; EML4 and NUDC in mitotic spindle formation; HSP90 chaperone cycle for steroid hormone receptors (SHR) in the presence of ligand; Recruitment of NuMA to mitotic centrosomes; The role of GTSE1 in G2/M progression after G2 checkpoint; Aggrephagy; Formation of tubulin folding intermediates by CCT/T…		73.028	3.54e-14	6.19038	13.451	2	Upregulated
O43674	NADH dehydrogenase [ubiquinone] 1 beta subcomplex subunit 5, mitochondrial [OS=Homo sapiens]	NDUFB5	hsa:4711; O43674; Q561V6	4711	ENSG00000136521	cell organization and biogenesis;other metabolic processes;transport	other membranes;mitochondrion;nucleus	transporter activity	Complex I biogenesis		68.581	0.00781569	6.09974	2.10703	2	Upregulated
Q9NXR1	Nuclear distribution protein nudE homolog 1 [OS=Homo sapiens]	NDE1	hsa:54820; Q49AQ2; Q9NXR1	54820	ENSG00000072864; ENSG00000275911	cell cycle OR cell proliferation;cell organization and biogenesis;transport;developmental processes;other biological processes	plasma membrane;other membranes;cytosol;cytoskeleton;other cell component	cytoskeletal activity;other molecular function	Separation of Sister Chromatids; Resolution of Sister Chromatid Cohesion; RHO GTPases Activate Formins; EML4 and NUDC in mitotic spindle formation; Amplification of signal from unattached kinetochores via a MAD2 inhibitory signal; Recruitment of NuMA to mitotic centrosomes; Regulation of PLK1 Activity at G2/M Transition; Loss of Nlp from mitotic centrosomes; Recruitment of mitotic centrosome prot…		64.788	0.000439924	6.01765	3.35662	2	Upregulated
Q8IWA4	Mitofusin-1 [OS=Homo sapiens]	MFN1	A0A0C4DFN1; B2RAR1; D3DNR6; hsa:55669; O15323; O60639; Q8IWA4; Q9BZB5; Q9NWQ2	55669	ENSG00000171109	cell organization and biogenesis;other metabolic processes;other biological processes	other membranes;mitochondrion	other molecular function	Factors involved in megakaryocyte development and platelet production; PINK1-PRKN Mediated Mitophagy; RHOT2 GTPase cycle		63.408	0.00692672	5.98659	2.15947	2	Upregulated
Q13948	Protein CASP [OS=Homo sapiens]	CUX1	B3KWH3; B3KWH8; B4DZZ2; G3V1Z6; hsa:1523; J3KPQ6; Q13948; Q53GU9; Q8TBS3	1523	ENSG00000257923	transport	other membranes;ER/Golgi;nucleus		Intra-Golgi traffic		62.973	4.18e-08	5.97666	7.37882	2	Upregulated
P51790	H(+)/Cl(-) exchange transporter 3 [OS=Homo sapiens]	CLCN3	B7Z932; B9EGJ9; D3DP34; E9PB97; hsa:1182; O14918; P51790; Q86Z21	1182	ENSG00000109572	cell-cell signaling;cell organization and biogenesis;transport;other biological processes	plasma membrane;other membranes;ER/Golgi;other cytoplasmic organelle;other cell component	transporter activity;other molecular function	Stimuli-sensing channels		60.775	0.0544347	5.92541	1.26412	2	Non significant
O95825	Quinone oxidoreductase-like protein 1 [OS=Homo sapiens]	CRYZL1	B2RDX1; B3KQ77; hsa:9946; O95825; Q96DY0; Q9NVY7	9946	ENSG00000205758	other metabolic processes	other cytoplasmic organelle	other molecular function			60.373	0.00716487	5.91583	2.14479	2	Upregulated
O60870	DNA/RNA-binding protein KIN17 [OS=Homo sapiens]	KIN	B4DX32; hsa:22944; O60870	22944	ENSG00000151657	DNA metabolism;RNA metabolism OR transcription;other metabolic processes;stress response	nucleus;other cell component	nucleic acid binding activity;other molecular function	Protein methylation		59.323	0.0237002	5.89052	1.62525	2	Non significant
O43156	TELO2-interacting protein 1 homolog [OS=Homo sapiens]	TTI1	D6W4K3; hsa:9675; O43156; Q5JX67; Q96A38; Q9BR47; Q9H4K0	9675	ENSG00000101407	other biological processes	nucleus;other cell component				58.775	0.0261822	5.87713	1.58199	2	Non significant
P35579	Myosin-9 [OS=Homo sapiens]	MYH9	A8K6E4; hsa:4627; O60805; P35579; Q60FE2; Q86T83	4627	ENSG00000100345	cell cycle OR cell proliferation;cell organization and biogenesis;protein metabolism;stress response;transport;developmental processes;signal transduction;other biological processes	plasma membrane;other membranes;cytosol;cytoskeleton;nucleus;other cell component	signal transduction activity or receptor binding;cytoskeletal activity;other molecular function	Translocation of SLC2A4 (GLUT4) to the plasma membrane; RHO GTPases activate PAKs; Regulation of actin dynamics for phagocytic cup formation; FCGR3A-mediated phagocytosis; Sensory processing of sound by inner hair cells of the cochlea; Sensory processing of sound by outer hair cells of the cochlea; Signaling by ALK fusions and activated point mutants; RHO GTPases activate CIT; EPHA-mediated growt…		58.243	7.26e-13	5.86401	12.1391	2	Upregulated
Q8WWI1	LIM domain only protein 7 [OS=Homo sapiens]	LMO7	E9PLH4; hsa:4008; O15462; O95346; Q5TBK6; Q8WWI1; Q9UKC1; Q9UQM5; Q9Y6A7	4008	ENSG00000136153	protein metabolism;other metabolic processes;other biological processes	plasma membrane;other membranes;cytosol;nucleus;other cell component	other molecular function	Antigen processing: Ubiquitination & Proteasome degradation; Neddylation; Signaling by ALK fusions and activated point mutants		57.347	8.48e-13	5.84165	12.0716	2	Upregulated
Q9H3R2	Mucin-13 [OS=Homo sapiens]	MUC13	hsa:56667; Q6UWD9; Q9H3R2; Q9NXT5	56667	ENSG00000173702	other biological processes	non-structural extracellular;plasma membrane;other membranes;cytosol;ER/Golgi	other molecular function	RND2 GTPase cycle; RND3 GTPase cycle; RND1 GTPase cycle; Dectin-2 family; Termination of O-glycan biosynthesis; Defective GALNT3 causes HFTC; Defective C1GALT1C1 causes TNPS; Defective GALNT12 causes CRCS1		56.283	1.16e-10	5.81463	9.93554	2	Upregulated
O15327	Inositol polyphosphate 4-phosphatase type II [OS=Homo sapiens]	INPP4B	hsa:8821; O15327; Q2TAI2; Q5XLE7; Q6IN59; Q6PJB4	8821	ENSG00000109452	other metabolic processes;signal transduction	cytosol;other cell component	other molecular function	Synthesis of PIPs at the plasma membrane; Synthesis of PIPs at the early endosome membrane; Synthesis of IP2, IP, and Ins in the cytosol		53.837	8.54e-07	5.75053	6.06854	2	Upregulated
Q8IV56	Proline-rich protein 15 [OS=Homo sapiens]	PRR15	hsa:222171; Q8IV56	222171	ENSG00000176532						53.28	0.0108913	5.73552	1.96292	2	Non significant
Q8TDD1	ATP-dependent RNA helicase DDX54 [OS=Homo sapiens]	DDX54	hsa:79039; Q86YT8; Q8TDD1; Q9BRZ1	79039	ENSG00000123064	RNA metabolism OR transcription;other metabolic processes;signal transduction;other biological processes	ER/Golgi;nucleus	signal transduction activity or receptor binding;other molecular function			50.652	2.91e-12	5.66255	11.5361	2	Upregulated
O14933	Ubiquitin/ISG15-conjugating enzyme E2 L6 [OS=Homo sapiens]	UBE2L6	A6NDM6; A8MY53; hsa:9246; O14933; Q8N5D8; Q9UEZ0	9246	ENSG00000156587	protein metabolism;other metabolic processes;stress response	cytosol;nucleus;other cell component	other molecular function	Antigen processing: Ubiquitination & Proteasome degradation; RSV-host interactions; Amyloid fiber formation; PKR-mediated signaling; ISG15 antiviral mechanism; Termination of translesion DNA synthesis; Negative regulators of DDX58/IFIH1 signaling		48.979	0.00756483	5.61409	2.1212	2	Upregulated
Q4V328	GRIP1-associated protein 1 [OS=Homo sapiens]	GRIPAP1	A6NL78; hsa:56850; Q3MJ75; Q4V327; Q4V328; Q4V330; Q5HYG1; Q6N046; Q96DH8; Q9NQ43; Q9ULQ3	56850	ENSG00000068400; ENSG00000292219	transport;other biological processes	plasma membrane;other membranes;cytosol;nucleus;other cytoplasmic organelle;other cell component	signal transduction activity or receptor binding;enzyme regulator activity;other molecular function			48.08	0.00411172	5.58736	2.38598	2	Upregulated
Q9Y608	Leucine-rich repeat flightless-interacting protein 2 [OS=Homo sapiens]	LRRFIP2	A8K649; A8MXR0; B4DY63; hsa:9209; Q68CV3; Q9NXH5; Q9Y608	9209	ENSG00000093167	signal transduction;other biological processes		other molecular function			47.593	4.16e-09	5.57268	8.38091	2	Upregulated
P46100	Transcriptional regulator ATRX [OS=Homo sapiens]	ATRX	D3DTE2; hsa:546; P46100; P51068; Q15886; Q59FB5; Q59H31; Q5H9A2; Q5JWI4; Q7Z2J1; Q9H0Z1; Q9NTS3	546	ENSG00000085224	cell cycle OR cell proliferation;cell organization and biogenesis;DNA metabolism;RNA metabolism OR transcription;other metabolic processes;stress response;developmental processes;signal transduction;other biological processes	nucleus;other cell component	nucleic acid binding activity;other molecular function	Inhibition of DNA recombination at telomere; Defective Inhibition of DNA Recombination at Telomere Due to DAXX Mutations; Defective Inhibition of DNA Recombination at Telomere Due to ATRX Mutations		46.557	0.00118853	5.54093	2.92499	2	Upregulated
P01857	Immunoglobulin heavy constant gamma 1 [OS=Homo sapiens]	IGHG1	A0A0A0MS08; P01857		ENSG00000211896; ENSG00000277633	stress response;signal transduction;other biological processes	non-structural extracellular;plasma membrane;other membranes;other cell component	signal transduction activity or receptor binding;other molecular function	Initial triggering of complement; Classical antibody-mediated complement activation; FCGR activation; Regulation of actin dynamics for phagocytic cup formation; Role of phospholipids in phagocytosis; FCGR3A-mediated IL10 synthesis; FCGR3A-mediated phagocytosis; Regulation of Complement cascade; Interleukin-4 and Interleukin-13 signaling		45.358	0.0612118	5.50329	1.21316	2	Non significant
Q9NTJ5	Phosphatidylinositol-3-phosphatase SAC1 [OS=Homo sapiens]	SACM1L	A8K527; B4DK71; hsa:22908; O94935; Q7LA14; Q7LA22; Q96AX7; Q9NQ46; Q9NQ57; Q9NTJ5	22908	ENSG00000211456	other metabolic processes	other membranes;ER/Golgi;other cell component	other molecular function	Synthesis of PIPs at the Golgi membrane; Synthesis of PIPs at the ER membrane		44.805	0.000119637	5.48559	3.92213	2	Upregulated
Q7LBR1	Charged multivesicular body protein 1b [OS=Homo sapiens]	CHMP1B	hsa:57132; Q7LBR1; Q96E89; Q9HD41	57132	ENSG00000255112	cell cycle OR cell proliferation;cell organization and biogenesis;protein metabolism;other metabolic processes;stress response;transport;other biological processes	plasma membrane;other membranes;cytosol;cytoskeleton;nucleus;other cytoplasmic organelle;other cell component	other molecular function			44.29	0.00843134	5.46891	2.0741	2	Upregulated
Q8WVT3	Trafficking protein particle complex subunit 12 [OS=Homo sapiens]	TRAPPC12	B3KV01; D6W4Y2; hsa:51112; Q8WVT3; Q8WVW1; Q9Y395	51112	ENSG00000171853	cell cycle OR cell proliferation;cell organization and biogenesis;transport;other biological processes	cytosol;ER/Golgi;nucleus;other cell component		RAB GEFs exchange GTP for GDP on RABs		43.488	0.0530962	5.44255	1.27494	2	Non significant
Q9UKK3	Protein mono-ADP-ribosyltransferase PARP4 [OS=Homo sapiens]	PARP4	hsa:143; O75903; Q14682; Q5QNZ9; Q9H1M6; Q9UKK3	143	ENSG00000102699	protein metabolism;DNA metabolism;other metabolic processes;stress response;other biological processes	cytosol;cytoskeleton;nucleus;other cell component	nucleic acid binding activity;other molecular function	Maturation of nucleoprotein; Nicotinamide salvaging; Maturation of nucleoprotein		42.314	9.67e-09	5.40306	8.01457	2	Upregulated
Q9UI12	V-type proton ATPase subunit H [OS=Homo sapiens]	ATP6V1H	B3KMR0; hsa:51606; Q6PK44; Q9H3E3; Q9UI12; Q9Y300	51606	ENSG00000047249	cell organization and biogenesis;transport;other biological processes	plasma membrane;other membranes;cytosol;ER/Golgi;other cytoplasmic organelle	transporter activity;enzyme regulator activity	Nef Mediated CD4 Down-regulation; Amino acids regulate mTORC1; ROS and RNS production in phagocytes; Insulin receptor recycling; Transferrin endocytosis and recycling; Ion channel transport; Regulation of MITF-M-dependent genes involved in lysosome biogenesis and autophagy; Nef Mediated CD8 Down-regulation; Blockage of phagosome acidification		42.197	0.0148685	5.39907	1.82773	2	Non significant
Q9UJC3	Protein Hook homolog 1 [OS=Homo sapiens]	HOOK1	A8K8E9; A8MU44; B4DX15; hsa:51361; O60561; Q5TG44; Q9UJC3	51361	ENSG00000134709	cell organization and biogenesis;transport;other biological processes	cytoskeleton;other cell component	cytoskeletal activity;other molecular function			41.273	0.0142769	5.36713	1.84537	2	Non significant
P82970	High mobility group nucleosome-binding domain-containing protein 5 [OS=Homo sapiens]	HMGN5	hsa:79366; P82970; Q5JSL1	79366	ENSG00000198157	cell organization and biogenesis;other biological processes	mitochondrion;nucleus;other cell component	nucleic acid binding activity;other molecular function			41.055	0.0776928	5.35949	1.10962	2	Non significant
P13645	Keratin, type I cytoskeletal 10 [OS=Homo sapiens]	KRT10	hsa:3858; P13645; Q14664; Q8N175	3858	ENSG00000186395	cell organization and biogenesis;protein metabolism;other metabolic processes;other biological processes	plasma membrane;cytosol;cytoskeleton;other cell component	bone, tooth or skin structural activity;other molecular function	Formation of the cornified envelope; Differentiation of keratinocytes in interfollicular epidermis in mammalian skin		39.49	0.00162261	5.30342	2.78979	2	Upregulated
Q9P0J6	Large ribosomal subunit protein bL36m [OS=Homo sapiens]	MRPL36	A4UCS0; B2R4Z2; hsa:64979; Q3SWV6; Q9P0J6; Q9UKL7	64979	ENSG00000171421	protein metabolism;other metabolic processes	other membranes;mitochondrion;translational apparatus;nucleus	other molecular function	Mitochondrial translation initiation; Mitochondrial translation elongation; Mitochondrial translation termination		38.871	0.0802054	5.28062	1.0958	2	Non significant
Q92552	Small ribosomal subunit protein mS27 [OS=Homo sapiens]	MRPS27	B4DRT2; hsa:23107; Q6P1S1; Q92552	23107	ENSG00000113048	cell cycle OR cell proliferation;protein metabolism;other metabolic processes;other biological processes	other membranes;mitochondrion;translational apparatus;nucleus;other cell component	translation activity;nucleic acid binding activity	Mitochondrial translation initiation; Mitochondrial translation elongation; Mitochondrial translation termination		38.637	0.00210177	5.27191	2.67742	2	Upregulated
Q9P2W1	Homologous-pairing protein 2 homolog [OS=Homo sapiens]	PSMC3IP	C5ILB7; hsa:29893; Q14458; Q8WXG2; Q96HA2; Q9P2W1	29893	ENSG00000131470	cell cycle OR cell proliferation;cell organization and biogenesis;DNA metabolism;other biological processes	nucleus;other cell component	enzyme regulator activity;nucleic acid binding activity;other molecular function	Meiotic recombination		37.977	0.109903	5.24705	0.95899	2	Non significant
Q9BTL3	RNA guanine-N7 methyltransferase activating subunit [OS=Homo sapiens]	RAMAC	hsa:83640; Q2M1J8; Q9BTL3	83640	ENSG00000169612	RNA metabolism OR transcription;other metabolic processes	nucleus;other cell component	enzyme regulator activity;nucleic acid binding activity;other molecular function			37.188	0.0409507	5.21677	1.38774	2	Non significant
O95340	Bifunctional 3'-phosphoadenosine 5'-phosphosulfate synthase 2 [OS=Homo sapiens]	PAPSS2	hsa:9060; O95340; Q9BZL2; Q9P0G6; Q9UHM1; Q9UKD3; Q9UP30	9060	ENSG00000198682	other metabolic processes;stress response;developmental processes	cytosol	kinase activity;other molecular function	Transport and synthesis of PAPS; Metabolism of ingested H2SeO4 and H2SeO3 into H2Se; Defective PAPSS2 causes SEMD-PA		36.07	0.0196572	5.17273	1.70648	2	Non significant
Q9H3H1	tRNA dimethylallyltransferase [OS=Homo sapiens]	TRIT1	A1A4X7; hsa:54802; Q3T7B5; Q5QPK5; Q5QPK6; Q6IAC9; Q96FJ3; Q96L45; Q9H3H1; Q9NXT7	54802	ENSG00000043514	RNA metabolism OR transcription;other metabolic processes	mitochondrion	nucleic acid binding activity;other molecular function	tRNA modification in the nucleus and cytosol; tRNA modification in the mitochondrion		35.876	0.132229	5.16495	0.878673	2	Non significant
Q5JTH9	RRP12-like protein [OS=Homo sapiens]	RRP12	B4DK00; E9PCK7; hsa:23223; Q5JTH8; Q5JTH9; Q69YK4; Q96E87; Q9BUH3; Q9Y4C7	23223	ENSG00000052749	RNA metabolism OR transcription;other metabolic processes	plasma membrane;other membranes;cytosol;nucleus;other cell component				35.452	0.00564621	5.1478	2.24824	2	Upregulated
O43760	Synaptogyrin-2 [OS=Homo sapiens]	SYNGR2	hsa:9144; O43760; O43762; Q3KQZ2; Q658S7	9144	ENSG00000108639	cell organization and biogenesis;transport	other membranes;ER/Golgi;other cell component				35.22	0.00010688	5.13832	3.9711	2	Upregulated
P07093	Glia-derived nexin [OS=Homo sapiens]	SERPINE2	B2R6A4; B4DIF2; hsa:5270; P07093; Q53S15; Q5D0C4	5270	ENSG00000135919	cell organization and biogenesis;protein metabolism;other metabolic processes;stress response;transport;developmental processes;other biological processes	non-structural extracellular;extracellular matrix;cytosol;other cell component	signal transduction activity or receptor binding;enzyme regulator activity;other molecular function	Intrinsic Pathway of Fibrin Clot Formation; Common Pathway of Fibrin Clot Formation; Dissolution of Fibrin Clot		34.989	0.0258222	5.12883	1.58801	2	Non significant
Q6FI81	Anamorsin [OS=Homo sapiens]	CIAPIN1	A8K8B6; hsa:57019; O75206; O75207; Q6FI81; Q9H0W1; Q9P1L7	57019	ENSG00000005194	cell organization and biogenesis;other biological processes	mitochondrion;nucleus;other cell component	other molecular function	Cytosolic iron-sulfur cluster assembly		34.912	0.00278479	5.12565	2.55521	2	Upregulated
Q96FZ2	Abasic site processing protein HMCES [OS=Homo sapiens]	HMCES	A6NJR9; hsa:56941; Q96FZ2; Q96G34; Q9NRP3	56941	ENSG00000183624	protein metabolism;DNA metabolism;other metabolic processes;stress response;developmental processes;other biological processes	other cell component	nucleic acid binding activity;other molecular function			34.459	0.0190784	5.10681	1.71946	2	Non significant
Q12849	G-rich sequence factor 1 [OS=Homo sapiens]	GRSF1	B3KPW0; hsa:2926; Q12849; Q4W5S5; Q6ZST3; Q8IWD6; Q8NBD2	2926	ENSG00000132463	RNA metabolism OR transcription;other metabolic processes;developmental processes;other biological processes	mitochondrion;nucleus;other cell component	nucleic acid binding activity	Viral mRNA Translation; Mitochondrial RNA degradation		34.201	0.000141087	5.09597	3.85051	2	Upregulated
P62273	Small ribosomal subunit protein uS14 [OS=Homo sapiens]	RPS29	A8MZ73; hsa:6235; P30054; P62273	6235	ENSG00000213741	protein metabolism;other metabolic processes	other membranes;cytosol;ER/Golgi;translational apparatus;nucleus;other cell component	other molecular function	Regulation of expression of SLITs and ROBOs; L13a-mediated translational silencing of Ceruloplasmin expression; Translation initiation complex formation; Formation of a pool of free 40S subunits; Formation of the ternary complex, and subsequently, the 43S complex; Ribosomal scanning and start codon recognition; GTP hydrolysis and joining of the 60S ribosomal subunit; Major pathway of rRNA process…		34.018	0.000527097	5.08823	3.27811	2	Upregulated
Q9Y5A7	NEDD8 ultimate buster 1 [OS=Homo sapiens]	NUB1	hsa:51667; O95422; Q75MR9; Q8IX22; Q9BXR2; Q9Y5A7	51667	ENSG00000013374	protein metabolism;other metabolic processes;stress response;other biological processes	cytosol;nucleus				33.925	0.0655031	5.08428	1.18374	2	Non significant
Q9Y276	Mitochondrial chaperone BCS1 [OS=Homo sapiens]	BCS1L	B3KTW9; hsa:617; Q7Z2V7; Q9Y276	617	ENSG00000074582	cell organization and biogenesis	other membranes;mitochondrion	other molecular function	Complex III assembly; Mitochondrial protein import		33.129	0.00773827	5.05002	2.11136	2	Upregulated
Q92963	GTP-binding protein Rit1 [OS=Homo sapiens]	RIT1	B4DQE8; hsa:6016; O00646; O00720; Q5VY89; Q5VY90; Q92963	6016	ENSG00000143622	signal transduction	plasma membrane;other membranes	other molecular function	Signalling to p38 via RIT and RIN	Ectoderm differentiation	31.898	0.132118	4.99539	0.879038	2	Non significant
P19474	E3 ubiquitin-protein ligase TRIM21 [OS=Homo sapiens]	TRIM21	hsa:6737; P19474; Q5XPV5; Q96RF8	6737	ENSG00000132109	cell organization and biogenesis;protein metabolism;other metabolic processes;stress response;other biological processes	cytosol;nucleus;other cytoplasmic organelle;other cell component	nucleic acid binding activity;other molecular function	Antigen processing: Ubiquitination & Proteasome degradation; KEAP1-NFE2L2 pathway; Interferon gamma signaling; Regulation of innate immune responses to cytosolic DNA; STING mediated induction of host immune responses		31.023	4.87e-07	4.95527	6.31247	2	Upregulated
Q14185	Dedicator of cytokinesis protein 1 [OS=Homo sapiens]	DOCK1	A9Z1Z5; hsa:1793; Q14185	1793	ENSG00000150760	cell organization and biogenesis;transport;signal transduction;other biological processes	plasma membrane;other membranes;cytosol;nucleus;other cell component	enzyme regulator activity;other molecular function	Regulation of actin dynamics for phagocytic cup formation; FCGR3A-mediated phagocytosis; RAC1 GTPase cycle; RHOG GTPase cycle; RAC2 GTPase cycle; DCC mediated attractive signaling; VEGFA-VEGFR2 Pathway; Factors involved in megakaryocyte development and platelet production; PTK6 Regulates RHO GTPases, RAS GTPase and MAP kinases		30.853	0.0789786	4.94734	1.10249	2	Non significant
Q9NQX4	Unconventional myosin-Vc [OS=Homo sapiens]	MYO5C	hsa:55930; Q6P1W8; Q9NQX4	55930	ENSG00000128833	cell organization and biogenesis;transport	other membranes;cytoskeleton;other cell component	cytoskeletal activity;other molecular function			30.731	0.116848	4.94162	0.932378	2	Non significant
Q9UHW9	Solute carrier family 12 member 6 [OS=Homo sapiens]	SLC12A6	A0AV76; hsa:9990; Q2VI00; Q7Z2E7; Q7Z4G5; Q8TDD4; Q9UFR2; Q9UHW9; Q9Y642; Q9Y665	9990	ENSG00000140199	cell-cell signaling;cell organization and biogenesis;stress response;transport;developmental processes;other biological processes	plasma membrane;other membranes;other cell component	transporter activity;other molecular function	Cation-coupled Chloride cotransporters; Defective SLC12A6 causes agenesis of the corpus callosum, with peripheral neuropathy (ACCPN)		30.61	0.119815	4.93593	0.92149	2	Non significant
Q7L5Y9	E3 ubiquitin-protein transferase MAEA [OS=Homo sapiens]	MAEA	hsa:10296; O95285; Q5JB54; Q6ZRD6; Q7L5Y9; Q9BQ11; Q9H9V6; Q9H9Z4; Q9NW84	10296	ENSG00000090316	cell adhesion;cell organization and biogenesis;protein metabolism;other metabolic processes;other biological processes	plasma membrane;other membranes;cytosol;cytoskeleton;nucleus;other cell component	cytoskeletal activity;other molecular function	Regulation of pyruvate metabolism		30.522	0.0765904	4.93178	1.11583	2	Non significant
P46087	28S rRNA (cytosine(4447)-C(5))-methyltransferase [OS=Homo sapiens]	NOP2	A1A4Z3; B3KPD6; hsa:4839; P46087; Q05BA7; Q0P5S5; Q3KQS4; Q58F30	4839	ENSG00000111641	cell organization and biogenesis;RNA metabolism OR transcription;other metabolic processes;other biological processes	nucleus	other molecular function	rRNA modification in the nucleus and cytosol; TFAP2A acts as a transcriptional repressor during retinoic acid induced cell differentiation		30.319	0.00554564	4.92215	2.25605	2	Upregulated
Q96AX1	Vacuolar protein sorting-associated protein 33A [OS=Homo sapiens]	VPS33A	hsa:65082; Q547V4; Q96AX1; Q9H5Q0	65082	ENSG00000139719	cell organization and biogenesis;other metabolic processes;transport;other biological processes	other membranes;other cytoplasmic organelle;other cell component		SARS-CoV-2 modulates autophagy		29.811	0.0397999	4.89777	1.40012	2	Non significant
Q969E2	Secretory carrier-associated membrane protein 4 [OS=Homo sapiens]	SCAMP4	hsa:113178; Q8N2N1; Q8NAV0; Q969E2	113178	ENSG00000227500	transport	other membranes;ER/Golgi;other cytoplasmic organelle				29.738	0.0301766	4.89424	1.52033	2	Non significant
Q9BZQ8	Protein Niban 1 [OS=Homo sapiens]	NIBAN1	hsa:116496; Q2TTR2; Q5TEM8; Q8TEI5; Q9BZQ8; Q9H593; Q9H9Y8; Q9HCB9	116496	ENSG00000135842	stress response;other biological processes	plasma membrane;other membranes;cytosol;other cell component				29.557	0.0403748	4.88543	1.39389	2	Non significant
Q96ED9	Protein Hook homolog 2 [OS=Homo sapiens]	HOOK2	hsa:29911; O60562; Q96ED9	29911	ENSG00000095066	cell organization and biogenesis;transport;other biological processes	cytosol;cytoskeleton;ER/Golgi;other cell component	cytoskeletal activity;other molecular function			29.313	0.0916086	4.87347	1.03806	2	Non significant
P14649	Myosin light chain 6B [OS=Homo sapiens]	MYL6B	hsa:140465; P14649	140465	ENSG00000196465	other biological processes	cytosol;cytoskeleton	cytoskeletal activity;other molecular function	Smooth Muscle Contraction		29.19	0.0694598	4.8674	1.15827	2	Non significant
P48436	Transcription factor SOX-9 [OS=Homo sapiens]	SOX9	hsa:6662; P48436; Q53Y80	6662	ENSG00000125398	cell adhesion;cell cycle OR cell proliferation;cell organization and biogenesis;RNA metabolism OR transcription;other metabolic processes;developmental processes;signal transduction;other biological processes	nucleus;other cell component	nucleic acid binding activity;other molecular function	Deactivation of the beta-catenin transactivating complex; Transcriptional and post-translational regulation of MITF-M expression and activity; Transcriptional regulation by RUNX2; Transcriptional regulation of testis differentiation		28.838	0.138051	4.8499	0.859962	2	Non significant
Q9Y2W6	Tudor and KH domain-containing protein [OS=Homo sapiens]	TDRKH	D3DV24; hsa:11022; Q5SZR3; Q5SZR5; Q8N582; Q9NYV5; Q9Y2W6	11022	ENSG00000182134	cell cycle OR cell proliferation;cell organization and biogenesis;RNA metabolism OR transcription;other metabolic processes;developmental processes;other biological processes	mitochondrion;other cell component	nucleic acid binding activity	PIWI-interacting RNA (piRNA) biogenesis		28.566	0.106479	4.83623	0.972738	2	Non significant
P62861	Ubiquitin-like FUBI-ribosomal protein eS30 fusion protein [OS=Homo sapiens]	FAU	hsa:2197; P35544; P62861; Q05472; Q95261; Q9H5V4	2197	ENSG00000149806	protein metabolism;other metabolic processes;stress response	non-structural extracellular;cytosol;translational apparatus;nucleus;other cell component	other molecular function	L13a-mediated translational silencing of Ceruloplasmin expression; Translation initiation complex formation; Formation of a pool of free 40S subunits; Formation of the ternary complex, and subsequently, the 43S complex; Ribosomal scanning and start codon recognition; GTP hydrolysis and joining of the 60S ribosomal subunit; Response of EIF2AK4 (GCN2) to amino acid deficiency; SRP-dependent cotrans…		28.164	1.1e-06	4.81578	5.95861	2	Upregulated
Q9NP61	ADP-ribosylation factor GTPase-activating protein 3 [OS=Homo sapiens]	ARFGAP3	E9PB03; hsa:26286; Q9BSC6; Q9H9J0; Q9NP61; Q9NT10; Q9NUP5; Q9Y4V3; Q9Y4V4	26286	ENSG00000242247	cell organization and biogenesis;transport	other membranes;cytosol;ER/Golgi	enzyme regulator activity;other molecular function	COPI-mediated anterograde transport; CDC42 GTPase cycle; RHOG GTPase cycle; COPI-dependent Golgi-to-ER retrograde traffic		27.964	0.10588	4.8055	0.975187	2	Non significant
Q9Y4P1	Cysteine protease ATG4B [OS=Homo sapiens]	ATG4B	B7WNK2; hsa:23192; Q53NU4; Q6ZUV8; Q8WYM9; Q96K07; Q96K96; Q96SZ1; Q9Y2F2; Q9Y4P1	23192	ENSG00000168397	cell organization and biogenesis;protein metabolism;other metabolic processes;transport;other biological processes	other membranes;cytosol;mitochondrion;ER/Golgi;other cytoplasmic organelle;other cell component	other molecular function	Macroautophagy		27.478	0.0974114	4.78021	1.01139	2	Non significant
P02649	Apolipoprotein E [OS=Homo sapiens]	APOE	B2RC15; C0JYY5; hsa:348; P02649; Q9P2S4	348	ENSG00000130203	cell-cell signaling;cell organization and biogenesis;protein metabolism;other metabolic processes;stress response;transport;developmental processes;signal transduction;other biological processes	non-structural extracellular;extracellular matrix;plasma membrane;other membranes;ER/Golgi;other cytoplasmic organelle;other cell component	signal transduction activity or receptor binding;transporter activity;enzyme regulator activity;cytoskeletal activity;other molecular function	Amyloid fiber formation; Regulation of Insulin-like Growth Factor (IGF) transport and uptake by Insulin-like Growth Factor Binding Proteins (IGFBPs); Post-translational protein phosphorylation; Retinoid metabolism and transport; Nuclear signaling by ERBB4; NR1H3 & NR1H2 regulate gene expression linked to cholesterol transport and efflux; Chylomicron clearance; Scavenging by Class A Receptors; Chy…		27.156	0.147712	4.7632	0.830585	2	Non significant
P23458	Tyrosine-protein kinase JAK1 [OS=Homo sapiens]	JAK1	hsa:3716; P23458; Q59GQ2; Q9UD26	3716	ENSG00000162434	protein metabolism;other metabolic processes;stress response;signal transduction;other biological processes	plasma membrane;other membranes;cytosol;cytoskeleton;nucleus;other cytoplasmic organelle;other cell component	signal transduction activity or receptor binding;kinase activity;other molecular function	SARS-CoV-2 activates/modulates innate and adaptive immune responses; Interleukin-10 signaling; Interleukin-4 and Interleukin-13 signaling; Potential therapeutics for SARS; ISG15 antiviral mechanism; Interleukin receptor SHC signaling; RAF/MAP kinase cascade; Interleukin-7 signaling; Interleukin-6 signaling; Regulation of IFNG signaling; Regulation of IFNA/IFNB signaling; Signaling by CSF3 (G-CSF)…		26.613	0.113022	4.73406	0.946838	2	Non significant
Q53FA7	Quinone oxidoreductase PIG3 [OS=Homo sapiens]	TP53I3	D6W533; hsa:9540; O14679; O14685; Q38G78; Q53FA7; Q6JLE7; Q9BWB8	9540	ENSG00000115129	other metabolic processes	cytosol	other molecular function	TP53 regulates transcription of several additional cell death genes whose specific roles in p53-dependent apoptosis remain uncertain		25.743	0.0473445	4.68611	1.32473	2	Non significant
Q15172	Serine/threonine-protein phosphatase 2A 56 kDa regulatory subunit alpha isoform [OS=Homo sapiens]	PPP2R5A	B2R6D2; B7Z7L2; D3DT99; hsa:5525; Q15172; Q2NL72; Q5VVB2; Q8TBI9	5525	ENSG00000066027	protein metabolism;other metabolic processes;signal transduction;other biological processes	plasma membrane;other membranes;cytosol;cytoskeleton;nucleus;other cell component	enzyme regulator activity;other molecular function	RAF activation; Separation of Sister Chromatids; Resolution of Sister Chromatid Cohesion; RHO GTPases Activate Formins; EML4 and NUDC in mitotic spindle formation; Amplification of signal from unattached kinetochores via a MAD2 inhibitory signal; PKR-mediated signaling; PI5P, PP2A and IER3 Regulate PI3K/AKT Signaling; Disassembly of the destruction complex and recruitment of AXIN to the membrane;…		25.356	0.171361	4.66426	0.766088	2	Non significant
Q16762	Thiosulfate sulfurtransferase [OS=Homo sapiens]	TST	B3KRM1; hsa:7263; Q16762; Q6IB06	7263	ENSG00000128311	other metabolic processes;transport;other biological processes	mitochondrion	nucleic acid binding activity;other molecular function	Sulfide oxidation to sulfate		25.116	5.1e-06	4.65053	5.29243	2	Upregulated
O00461	Golgi integral membrane protein 4 [OS=Homo sapiens]	GOLIM4	hsa:27333; O00461	27333	ENSG00000173905		other membranes;ER/Golgi;other cytoplasmic organelle;other cell component		Intra-Golgi traffic		25.107	0.0551677	4.65002	1.25832	2	Non significant
Q9UBD5	Origin recognition complex subunit 3 [OS=Homo sapiens]	ORC3	A2A2T5; B4E025; hsa:23595; Q13565; Q53GY6; Q5T159; Q6IUY7; Q86TN5; Q9UBD5; Q9UG44; Q9UNT6	23595	ENSG00000135336	cell cycle OR cell proliferation;DNA metabolism;other metabolic processes;developmental processes;other biological processes	nucleus;other cell component	nucleic acid binding activity	Assembly of the ORC complex at the origin of replication; Orc1 removal from chromatin; Activation of ATR in response to replication stress; Activation of the pre-replicative complex; E2F-enabled inhibition of pre-replication complex formation; CDC6 association with the ORC:origin complex		25.011	0.036214	4.64449	1.44112	2	Non significant
Q9NWZ8	Gem-associated protein 8 [OS=Homo sapiens]	GEMIN8	C4AMC4; hsa:54960; Q2LJ66; Q6ZV27; Q9NWZ8	54960	ENSG00000046647	cell organization and biogenesis;RNA metabolism OR transcription;other metabolic processes	cytosol;nucleus;other cell component		snRNP Assembly; SARS-CoV-2 modulates host translation machinery		24.96	0.174041	4.64155	0.759348	2	Non significant
P18859	ATP synthase-coupling factor 6, mitochondrial [OS=Homo sapiens]	ATP5PF	hsa:522; J3KQ83; P18859	522	ENSG00000154723	other metabolic processes;transport	other membranes;mitochondrion	transporter activity	Mitochondrial protein degradation; Cristae formation; Formation of ATP by chemiosmotic coupling		24.796	0.000793544	4.63204	3.10043	2	Upregulated
P56470	Galectin-4 [OS=Homo sapiens]	LGALS4	hsa:3960; P56470	3960	ENSG00000171747; ENSG00000282992	cell adhesion;other metabolic processes;stress response	non-structural extracellular;plasma membrane;other membranes;cytosol	other molecular function			24.377	0.00786595	4.60745	2.10425	2	Upregulated
Q13356	RING-type E3 ubiquitin-protein ligase PPIL2 [OS=Homo sapiens]	PPIL2	hsa:23759; Q13356; Q13357; Q8TAH2; Q9BWR8	23759	ENSG00000100023	protein metabolism;RNA metabolism OR transcription;other metabolic processes;other biological processes	plasma membrane;other membranes;ER/Golgi;nucleus;other cell component	other molecular function	mRNA Splicing - Major Pathway; Basigin interactions		24.344	0.06942	4.60549	1.15852	2	Non significant
Q9Y5Y2	Cytosolic Fe-S cluster assembly factor NUBP2 [OS=Homo sapiens]	NUBP2	D3DU80; hsa:10101; Q9NWB2; Q9Y5Y2	10101	ENSG00000095906	cell organization and biogenesis	cytosol;cytoskeleton;nucleus;other cell component	other molecular function	Cytosolic iron-sulfur cluster assembly		23.96	0.0941055	4.58256	1.02639	2	Non significant
P04150	Glucocorticoid receptor [OS=Homo sapiens]	NR3C1	A0ZXF9; B0LPG8; D3DQF4; F5ATB7; hsa:2908; P04150; P04151; Q53EP5; Q6N0A4	2908	ENSG00000113580	cell-cell signaling;cell cycle OR cell proliferation;cell organization and biogenesis;other metabolic processes;stress response;developmental processes;signal transduction;other biological processes	other membranes;cytosol;cytoskeleton;mitochondrion;nucleus;other cell component	nucleic acid binding activity;other molecular function	Potential therapeutics for SARS; HSP90 chaperone cycle for steroid hormone receptors (SHR) in the presence of ligand; FOXO-mediated transcription of oxidative stress, metabolic and neuronal genes; Regulation of RUNX2 expression and activity; Circadian Clock; SUMOylation of intracellular receptors; PTK6 Expression; Regulation of NPAS4 gene transcription		23.903	0.0562568	4.57912	1.24983	2	Non significant
Q9Y4K4	Mitogen-activated protein kinase kinase kinase kinase 5 [OS=Homo sapiens]	MAP4K5	A0A0A0MQR1; A0A804HIS2; hsa:11183; Q8IYF6; Q9Y4K4	11183	ENSG00000012983	signal transduction	plasma membrane;other membranes;cytosol;other cell component	kinase activity;other molecular function			23.439	0.123967	4.55084	0.906695	2	Non significant
Q96Q15	Serine/threonine-protein kinase SMG1 [OS=Homo sapiens]	SMG1	hsa:23049; O43305; Q13284; Q8NFX2; Q96Q15; Q96QV0; Q96RW3	23049	ENSG00000157106	protein metabolism;DNA metabolism;RNA metabolism OR transcription;other metabolic processes;stress response;transport;other biological processes	cytosol;nucleus;other cell component	nucleic acid binding activity;kinase activity;other molecular function	Nonsense Mediated Decay (NMD) enhanced by the Exon Junction Complex (EJC)		23.427	0.0630956	4.5501	1.2	2	Non significant
Q9ULH1	Arf-GAP with SH3 domain, ANK repeat and PH domain-containing protein 1 [OS=Homo sapiens]	ASAP1	B2RNV3; hsa:50807; Q9ULH1	50807	ENSG00000153317	cell organization and biogenesis;transport;other biological processes	other membranes;cytosol;cytoskeleton;ER/Golgi;other cell component	enzyme regulator activity;other molecular function	VxPx cargo-targeting to cilium		23.083	0.0911702	4.52876	1.04015	2	Non significant
Q12834	Cell division cycle protein 20 homolog [OS=Homo sapiens]	CDC20	B2R6Z6; D3DPJ1; hsa:991; Q12834; Q5JUY4; Q9BW56; Q9UQI9	991	ENSG00000117399	cell cycle OR cell proliferation;cell organization and biogenesis;protein metabolism;other metabolic processes;developmental processes;signal transduction;other biological processes	cytosol;cytoskeleton;nucleus;other cell component	enzyme regulator activity;other molecular function	Resolution of Sister Chromatid Cohesion; Cdc20:Phospho-APC/C mediated degradation of Cyclin A; APC/C:Cdc20 mediated degradation of Cyclin B; Phosphorylation of Emi1; Antigen processing: Ubiquitination & Proteasome degradation; Ub-specific processing proteases; Separation of Sister Chromatids; SCF-beta-TrCP mediated degradation of Emi1; APC/C:Cdc20 mediated degradation of Securin; APC/C:Cdh1 media…		22.988	0.0672473	4.52281	1.17233	2	Non significant
Q5TA45	Integrator complex subunit 11 [OS=Homo sapiens]	INTS11	A8K5S2; B3KPR3; B4DM87; G3V1S5; hsa:54973; Q5TA45; Q5TA46; Q5TA48; Q5TA52; Q5TA53; Q5TA54; Q7L3D7; Q96HY1; Q9BW36; Q9H0F9; Q9H8R5; Q9HAA6; Q9NWX9	54973	ENSG00000127054	RNA metabolism OR transcription;other metabolic processes;other biological processes	cytosol;nucleus;other cell component	other molecular function	RNA polymerase II transcribes snRNA genes		22.676	0.130061	4.50309	0.885854	2	Non significant
Q96GM5	SWI/SNF-related matrix-associated actin-dependent regulator of chromatin subfamily D member 1 [OS=Homo sapiens]	SMARCD1	A6NN27; hsa:6602; Q92924; Q96GM5; Q9Y635	6602	ENSG00000066117	cell organization and biogenesis;RNA metabolism OR transcription;other metabolic processes;developmental processes;other biological processes	nucleus;other cell component	signal transduction activity or receptor binding;other molecular function	RUNX1 interacts with co-factors whose precise effect on RUNX1 targets is not known; Regulation of endogenous retroelements by Piwi-interacting RNAs (piRNAs); RMTs methylate histone arginines; Regulation of MITF-M-dependent genes involved in pigmentation		22.615	0.160286	4.49921	0.795105	2	Non significant
Q15904	V-type proton ATPase subunit S1 [OS=Homo sapiens]	ATP6AP1	A6ZKI4; hsa:537; Q15904; Q8NBT4; Q9H0C7	537	ENSG00000071553	cell organization and biogenesis;transport;developmental processes;other biological processes	plasma membrane;other membranes;ER/Golgi;other cytoplasmic organelle	other molecular function	RHOA GTPase cycle; Insulin receptor recycling; Transferrin endocytosis and recycling; Ion channel transport		22.376	0.0465582	4.48388	1.332	2	Non significant
Q92667	A-kinase anchor protein 1, mitochondrial [OS=Homo sapiens]	AKAP1	A8K8Q1; D3DTZ0; hsa:8165; Q13320; Q92667; Q9BW14	8165	ENSG00000121057	stress response;other biological processes	other membranes;cytosol;mitochondrion	other molecular function	Factors involved in megakaryocyte development and platelet production; Mitochondrial calcium ion transport		22.23	0.135419	4.47444	0.868321	2	Non significant
P50452	Serpin B8 [OS=Homo sapiens]	SERPINB8	B4DTW2; hsa:5271; P50452; Q7Z2V6; Q8N178	5271	ENSG00000166401	cell adhesion;other biological processes	non-structural extracellular;cytosol;other cell component	enzyme regulator activity	Dissolution of Fibrin Clot		21.944	0.0145836	4.45575	1.83614	2	Non significant
Q9BZE1	Large ribosomal subunit protein mL37 [OS=Homo sapiens]	MRPL37	hsa:51253; Q96Q67; Q9BWR1; Q9BZE1; Q9P0P3	51253	ENSG00000116221	protein metabolism;other metabolic processes	other membranes;mitochondrion;translational apparatus	other molecular function	Mitochondrial translation initiation; Mitochondrial translation elongation; Mitochondrial translation termination		21.914	0.0125804	4.45378	1.90031	2	Non significant
Q9Y2C3	Beta-1,3-galactosyltransferase 5 [OS=Homo sapiens]	B3GALT5	A8KA86; D3DSI3; hsa:10317; Q2M3L5; Q53Z19; Q9NY96; Q9P1X6; Q9P1X7; Q9Y2C3	10317	ENSG00000183778	protein metabolism;other metabolic processes;other biological processes	other membranes;ER/Golgi	other molecular function	Lewis blood group biosynthesis		21.704	0.15154	4.43989	0.819474	2	Non significant
Q8N3F8	MICAL-like protein 1 [OS=Homo sapiens]	MICALL1	hsa:85377; Q5TI16; Q7RTP5; Q8N3F8; Q8N3N8; Q9BVL9; Q9BY92; Q9UH43; Q9UH44; Q9UH45	85377	ENSG00000100139	cell organization and biogenesis;transport;developmental processes;other biological processes	other membranes;other cytoplasmic organelle	other molecular function			21.594	0.259826	4.43256	0.585318	2	Non significant
Q13496	Myotubularin [OS=Homo sapiens]	MTM1	A6NDB1; B7Z491; F2Z330; hsa:4534; Q13496; Q8NEL1	4534	ENSG00000171100	cell organization and biogenesis;protein metabolism;other metabolic processes;transport;signal transduction;other biological processes	plasma membrane;other membranes;cytosol;cytoskeleton;other cytoplasmic organelle;other cell component	other molecular function	Synthesis of PIPs at the plasma membrane; Synthesis of PIPs at the early endosome membrane; Synthesis of PIPs at the late endosome membrane		21.224	0.0919694	4.40762	1.03636	2	Non significant
Q01968	Inositol polyphosphate 5-phosphatase OCRL [OS=Homo sapiens]	OCRL	A6NKI1; A8KAP2; B7ZLX2; hsa:4952; O60800; Q01968; Q15684; Q15774; Q4VY09; Q4VY10; Q5JQF1; Q5JQF2; Q9UJG5; Q9UMA5	4952	ENSG00000122126	cell organization and biogenesis;other metabolic processes;developmental processes;signal transduction	plasma membrane;other membranes;cytosol;ER/Golgi;nucleus;other cytoplasmic organelle;other cell component	enzyme regulator activity;other molecular function	RAC3 GTPase cycle; RHOJ GTPase cycle; Golgi Associated Vesicle Biogenesis; Clathrin-mediated endocytosis; Synthesis of PIPs at the plasma membrane; Synthesis of PIPs at the Golgi membrane; Synthesis of IP2, IP, and Ins in the cytosol; Synthesis of IP3 and IP4 in the cytosol		20.97	0.0476287	4.39025	1.32213	2	Non significant
Q9UGH3	Solute carrier family 23 member 2 [OS=Homo sapiens]	SLC23A2	B4DJZ1; hsa:9962; Q8WWR4; Q92512; Q96D54; Q9UGH3; Q9UNU1; Q9UP85	9962	ENSG00000089057	cell adhesion;other metabolic processes;stress response;transport;other biological processes	plasma membrane;other membranes;other cell component	transporter activity	Vitamin C (ascorbate) metabolism		20.917	0.275285	4.3866	0.560218	2	Non significant
O15042	U2 snRNP-associated SURP motif-containing protein [OS=Homo sapiens]	U2SURP	A0PJ60; hsa:23350; O15042; Q0D2M1; Q2NKQ7; Q9BR70	23350	ENSG00000163714	RNA metabolism OR transcription;other metabolic processes	nucleus		mRNA Splicing - Major Pathway		20.851	0.00292978	4.38204	2.53316	2	Upregulated
Q9Y6N1	Cytochrome c oxidase assembly protein COX11, mitochondrial [OS=Homo sapiens]	COX11	D3DTY5; hsa:1353; I3L220; Q6FHB7; Q9BRX0; Q9UME8; Q9Y6N1	1353	ENSG00000166260	other metabolic processes;other biological processes	other membranes;mitochondrion;other cell component	other molecular function	Complex IV assembly		20.619	0.217965	4.3659	0.661612	2	Non significant
Q9ULV0	Unconventional myosin-Vb [OS=Homo sapiens]	MYO5B	B0I1R3; hsa:4645; Q0P656; Q9H6Y6; Q9ULV0	4645	ENSG00000167306	cell organization and biogenesis;transport;other biological processes	other membranes;cytoskeleton;other cell component	cytoskeletal activity;other molecular function	Vasopressin regulates renal water homeostasis via Aquaporins		19.854	0.0768499	4.31136	1.11436	2	Non significant
P60660	Myosin light polypeptide 6 [OS=Homo sapiens]	MYL6	hsa:4637; P16475; P24572; P24573; P60660; Q12790; Q561V9; Q6IAZ0; Q6IPY5	4637	ENSG00000092841	other biological processes	cytosol;cytoskeleton;other cell component	cytoskeletal activity;other molecular function	RHO GTPases activate CIT; EPHA-mediated growth cone collapse; Sema4D induced cell migration and growth-cone collapse; Smooth Muscle Contraction; RHO GTPases activate PKNs; RHO GTPases Activate ROCKs; RHO GTPases activate PAKs		19.85	1.28e-08	4.31107	7.89279	2	Upregulated
Q86UE3	Zinc finger protein 546 [OS=Homo sapiens]	ZNF546	A8K913; hsa:339327; Q86UE3	339327	ENSG00000187187; ENSG00000281526	other biological processes	nucleus	nucleic acid binding activity;other molecular function	Generic Transcription Pathway		19.811	0.221435	4.30823	0.654754	2	Non significant
Q96J84	Kin of IRRE-like protein 1 [OS=Homo sapiens]	KIRREL1	hsa:55243; Q5W0F8; Q5XKC6; Q7Z696; Q7Z7N8; Q8TB15; Q96J84; Q9H9N1; Q9NVA5	55243	ENSG00000183853	cell adhesion;cell organization and biogenesis;other biological processes	plasma membrane;other membranes;other cell component	cytoskeletal activity;other molecular function	Nephrin family interactions		19.741	0.233661	4.30312	0.631414	2	Non significant
Q96FN4	Copine-2 [OS=Homo sapiens]	CPNE2	hsa:221184; Q68D19; Q719H8; Q86XP9; Q96FN4	221184	ENSG00000140848	other biological processes	plasma membrane;other membranes;nucleus;other cell component	other molecular function			19.698	0.179231	4.29998	0.746588	2	Non significant
Q86WJ1	Chromodomain-helicase-DNA-binding protein 1-like [OS=Homo sapiens]	CHD1L	A5YM64; B4DDE1; B5MDZ7; hsa:9557; Q53EZ3; Q5VXX7; Q6DD94; Q6PK83; Q86WJ1; Q86XH3; Q96HF7; Q96SP3; Q9BVJ1; Q9NVV8	9557	ENSG00000131778	cell organization and biogenesis;DNA metabolism;other metabolic processes;stress response	plasma membrane;other membranes;cytosol;nucleus;other cell component	other molecular function	Formation of Incision Complex in GG-NER; Dual Incision in GG-NER		19.646	0.0619676	4.29616	1.20784	2	Non significant
Q86SX6	Glutaredoxin-related protein 5, mitochondrial [OS=Homo sapiens]	GLRX5	hsa:51218; Q0X088; Q3YML0; Q86SX6; Q86WY3; Q8IZ54	51218	ENSG00000182512	cell organization and biogenesis;protein metabolism;other metabolic processes;other biological processes	cytosol;mitochondrion;other cell component	other molecular function	Mitochondrial iron-sulfur cluster biogenesis		19.529	0.0273657	4.28755	1.56279	2	Non significant
O43896	Kinesin-like protein KIF1C [OS=Homo sapiens]	KIF1C	D3DTL6; hsa:10749; O43896; O75186; Q5U618	10749	ENSG00000129250	transport;other biological processes	cytoskeleton;ER/Golgi;other cell component	cytoskeletal activity;other molecular function	COPI-dependent Golgi-to-ER retrograde traffic; Kinesins		19.289	0.228367	4.26971	0.641366	2	Non significant
Q6NXG1	Epithelial splicing regulatory protein 1 [OS=Homo sapiens]	ESRP1	A6NHA8; A8MPX1; E9PB47; hsa:54845; Q2M2B0; Q499G3; Q6NXG1; Q6PJ86; Q9NXL8	54845	ENSG00000104413	RNA metabolism OR transcription;other metabolic processes;other biological processes	nucleus;other cell component	nucleic acid binding activity	Signaling by BRAF and RAF1 fusions; FGFR2 alternative splicing		18.853	0.0256686	4.23672	1.5906	2	Non significant
Q6IQ22	Ras-related protein Rab-12 [OS=Homo sapiens]	RAB12	A6NEF5; hsa:201475; Q4KMQ3; Q6IQ22	201475		protein metabolism;other metabolic processes;transport;signal transduction	plasma membrane;other membranes;cytosol;ER/Golgi;other cytoplasmic organelle	other molecular function	RAB GEFs exchange GTP for GDP on RABs; RAB geranylgeranylation		18.853	0.0312949	4.23672	1.50453	2	Non significant
Q9BPW8	Protein NipSnap homolog 1 [OS=Homo sapiens]	NIPSNAP1	B2RAY3; hsa:8508; O43800; Q9BPW8	8508	ENSG00000184117	other metabolic processes;other biological processes	plasma membrane;other membranes;mitochondrion	other molecular function			18.764	0.00195648	4.2299	2.70852	2	Upregulated
Q16478	Glutamate receptor ionotropic, kainate 5 [OS=Homo sapiens]	GRIK5	hsa:2901; Q16478; Q8WWG8	2901	ENSG00000105737	cell-cell signaling;transport;signal transduction;other biological processes	plasma membrane;other membranes;ER/Golgi;nucleus;other cell component	transporter activity	Activation of Ca-permeable Kainate Receptor		18.575	0.19039	4.21529	0.720356	2	Non significant
P04156	Major prion protein [OS=Homo sapiens]	PRNP	hsa:5621; O60489; P04156; P78446; Q15216; Q15221; Q27H91; Q5QPB4; Q8TBG0; Q96E70; Q9UP19	5621	ENSG00000171867	cell organization and biogenesis;stress response;other biological processes	plasma membrane;other membranes;cytosol;ER/Golgi;nucleus;other cell component	signal transduction activity or receptor binding;enzyme regulator activity;cytoskeletal activity;other molecular function	NCAM1 interactions; Insertion of tail-anchored proteins into the endoplasmic reticulum membrane		18.222	0.179074	4.18761	0.746967	2	Non significant
Q9Y2Y0	ADP-ribosylation factor-like protein 2-binding protein [OS=Homo sapiens]	ARL2BP	B3KQJ5; hsa:23568; Q504R0; Q9Y2Y0	23568	ENSG00000102931	signal transduction;other biological processes	cytosol;cytoskeleton;mitochondrion;nucleus;other cell component	enzyme regulator activity;other molecular function	Transport of nucleosides and free purine and pyrimidine bases across the plasma membrane		18.136	0.220431	4.18078	0.656728	2	Non significant
Q96IY1	Kinetochore-associated protein NSL1 homolog [OS=Homo sapiens]	NSL1	E7ETD5; hsa:25936; Q5SY75; Q96IY1; Q9H2M5; Q9NRN8; Q9Y415	25936	ENSG00000117697	cell cycle OR cell proliferation;cell organization and biogenesis;other biological processes	cytosol;cytoskeleton;nucleus;other cell component		Separation of Sister Chromatids; Resolution of Sister Chromatid Cohesion; RHO GTPases Activate Formins; EML4 and NUDC in mitotic spindle formation; Amplification of signal from unattached kinetochores via a MAD2 inhibitory signal		18.095	0.241081	4.17752	0.617837	2	Non significant
Q6Y1H2	Very-long-chain (3R)-3-hydroxyacyl-CoA dehydratase 2 [OS=Homo sapiens]	HACD2	hsa:201562; Q6Y1H2	201562	ENSG00000206527	other metabolic processes	other membranes;ER/Golgi	other molecular function	Synthesis of very long-chain fatty acyl-CoAs		18.073	0.0180472	4.17576	1.74359	2	Non significant
Q9NYB9	Abl interactor 2 [OS=Homo sapiens]	ABI2	B4DSN1; hsa:10152; Q13147; Q13249; Q13801; Q9BV70; Q9NYB9	10152	ENSG00000138443	cell organization and biogenesis;protein metabolism;other metabolic processes;developmental processes;signal transduction;other biological processes	cytosol;cytoskeleton;nucleus;other cell component	other molecular function	RAC1 GTPase cycle; RAC2 GTPase cycle; Regulation of actin dynamics for phagocytic cup formation; FCGR3A-mediated phagocytosis; RHO GTPases Activate WASPs and WAVEs; RAC3 GTPase cycle; VEGFA-VEGFR2 Pathway		17.994	0.267352	4.16944	0.572916	2	Non significant
P16333	SH2/SH3 adapter protein NCK1 [OS=Homo sapiens]	NCK1	B7Z751; D3DNE3; hsa:4690; P16333	4690	ENSG00000158092	cell organization and biogenesis;stress response;signal transduction;other biological processes	plasma membrane;other membranes;cytosol;ER/Golgi;translational apparatus;nucleus;other cell component	signal transduction activity or receptor binding;enzyme regulator activity;other molecular function	Regulation of actin dynamics for phagocytic cup formation; FCGR3A-mediated phagocytosis; Potential therapeutics for SARS; Antigen activates B Cell Receptor (BCR) leading to generation of second messengers; Generation of second messenger molecules; RHO GTPases Activate WASPs and WAVEs; PKR-mediated signaling; RHOV GTPase cycle; RHOU GTPase cycle; Nephrin family interactions; DCC mediated attractiv…		17.846	0.0192148	4.15753	1.71636	2	Non significant
Q96MX6	Dynein axonemal assembly factor 10 [OS=Homo sapiens]	DNAAF10	hsa:116143; Q96CR6; Q96MX6	116143	ENSG00000243667	cell organization and biogenesis;other biological processes	other cell component	other molecular function			17.802	0.206942	4.15397	0.684151	2	Non significant
Q9GZS1	DNA-directed RNA polymerase I subunit RPA49 [OS=Homo sapiens]	POLR1E	hsa:64425; Q5VZT3; Q8NBA9; Q96L20; Q9GZS1	64425	ENSG00000137054	cell organization and biogenesis;RNA metabolism OR transcription;other metabolic processes	nucleus	nucleic acid binding activity;other molecular function	B-WICH complex positively regulates rRNA expression; NoRC negatively regulates rRNA expression; RNA Polymerase I Promoter Escape; RNA Polymerase I Transcription Initiation; RNA Polymerase I Transcription Termination		17.722	0.189446	4.14747	0.722514	2	Non significant
Q9NP92	Large ribosomal subunit protein mL65 [OS=Homo sapiens]	MRPS30	hsa:10884; Q96I91; Q96Q19; Q9H0P8; Q9NP92; Q9NSF9; Q9NZ76	10884	ENSG00000112996	protein metabolism;other metabolic processes;other biological processes	other membranes;mitochondrion;translational apparatus	other molecular function	Mitochondrial translation initiation; Mitochondrial translation elongation; Mitochondrial translation termination		17.642	0.208467	4.14094	0.680963	2	Non significant
Q6VY07	Phosphofurin acidic cluster sorting protein 1 [OS=Homo sapiens]	PACS1	hsa:55690; Q6PJY6; Q6PKB6; Q6VY07; Q7Z590; Q7Z5W4; Q8N8K6; Q96MW0; Q9NW92; Q9ULP5	55690	ENSG00000175115	other biological processes	cytosol;ER/Golgi	other molecular function	Nef mediated downregulation of MHC class I complex cell surface expression		17.549	0.0291031	4.13332	1.53606	2	Non significant
Q13535	Serine/threonine-protein kinase ATR [OS=Homo sapiens]	ATR	hsa:545; Q13535; Q59HB2; Q7KYL3; Q93051; Q9BXK4	545	ENSG00000175054	cell cycle OR cell proliferation;cell organization and biogenesis;protein metabolism;DNA metabolism;other metabolic processes;stress response;signal transduction;other biological processes	ER/Golgi;nucleus;other cell component	nucleic acid binding activity;kinase activity;other molecular function	Meiotic synapsis; Fanconi Anemia Pathway; Regulation of HSF1-mediated heat shock response; TP53 Regulates Transcription of DNA Repair Genes; Regulation of TP53 Activity through Phosphorylation; Activation of ATR in response to replication stress; Processing of DNA double-strand break ends; Presynaptic phase of homologous DNA pairing and strand exchange; G2/M DNA damage checkpoint; HDR through Sin…		17.509	0.195657	4.13002	0.708504	2	Non significant
P50613	Cyclin-dependent kinase 7 [OS=Homo sapiens]	CDK7	hsa:1022; P50613; Q9BS60; Q9UE19	1022	ENSG00000134058; ENSG00000277273	DNA metabolism;RNA metabolism OR transcription;other metabolic processes;stress response;other biological processes	plasma membrane;other membranes;cytosol;nucleus;other cell component	kinase activity;other molecular function	RUNX1 regulates transcription of genes involved in differentiation of HSCs; Formation of RNA Pol II elongation complex ; Formation of the Early Elongation Complex; Formation of HIV elongation complex in the absence of HIV Tat; Formation of the HIV-1 Early Elongation Complex; RNA Pol II CTD phosphorylation and interaction with CE during HIV infection; Formation of HIV-1 elongation complex containi…		17.495	0.156214	4.12887	0.80628	2	Non significant
Q15942	Zyxin [OS=Homo sapiens]	ZYX	A4D2G6; B4DQX7; hsa:7791; Q15942; Q6I9S4	7791	ENSG00000159840; ENSG00000285443	cell adhesion;cell-cell signaling;cell organization and biogenesis;stress response;signal transduction	plasma membrane;other membranes;cytosol;cytoskeleton;nucleus;other cell component	other molecular function			17.406	0.0469826	4.12151	1.32806	2	Non significant
Q15633	RISC-loading complex subunit TARBP2 [OS=Homo sapiens]	TARBP2	hsa:6895; Q12878; Q15633; Q8WY32; Q8WY33; Q9BRY2	6895	ENSG00000139546	cell organization and biogenesis;RNA metabolism OR transcription;other metabolic processes;other biological processes	cytosol;nucleus;other cell component	nucleic acid binding activity;other molecular function	MicroRNA (miRNA) biogenesis; PKR-mediated signaling; Small interfering RNA (siRNA) biogenesis		17.207	0.13609	4.10492	0.866173	2	Non significant
Q5QNW6	Histone H2B type 2-F [OS=Homo sapiens]	H2BC18	A8K0U9; B4DLA9; hsa:440689; Q5QNW6	440689	ENSG00000203814		cytosol;nucleus;other cell component	nucleic acid binding activity;other molecular function	HCMV Late Events; Ub-specific processing proteases; HCMV Early Events; HDACs deacetylate histones; HATs acetylate histones		17.171	0.195098	4.1019	0.709747	2	Non significant
Q9NPJ6	Mediator of RNA polymerase II transcription subunit 4 [OS=Homo sapiens]	MED4	B4DX67; hsa:29079; Q53GB4; Q53H68; Q5T912; Q6FHC4; Q6IA79; Q9BS95; Q9NPJ6; Q9NYR5	29079	ENSG00000136146	cell organization and biogenesis;RNA metabolism OR transcription;other metabolic processes;other biological processes	nucleus	other molecular function	PPARA activates gene expression; MLL4 and MLL3 complexes regulate expression of PPARG target genes in adipogenesis and hepatic steatosis; Transcriptional regulation of white adipocyte differentiation; RSV-host interactions; Generic Transcription Pathway		17.016	0.217235	4.08882	0.66307	2	Non significant
Q9Y5X2	Sorting nexin-8 [OS=Homo sapiens]	SNX8	A4D207; hsa:29886; Q96I67; Q9Y5X2	29886	ENSG00000106266	transport	other membranes;cytosol;other cytoplasmic organelle;other cell component	other molecular function			16.955	0.129046	4.08364	0.889255	2	Non significant
Q9UNX4	WD repeat-containing protein 3 [OS=Homo sapiens]	WDR3	hsa:10885; Q9UNX4	10885	ENSG00000065183	RNA metabolism OR transcription;other metabolic processes;other biological processes	other membranes;nucleus;other cell component	nucleic acid binding activity	Major pathway of rRNA processing in the nucleolus and cytosol; rRNA modification in the nucleus and cytosol		16.909	0.205365	4.07972	0.687473	2	Non significant
O95551	Tyrosyl-DNA phosphodiesterase 2 [OS=Homo sapiens]	TDP2	B4DKL8; B4DQ95; hsa:51567; O95551; Q2TBE2; Q5JYM0; Q7Z6U5; Q9NUK5; Q9NYY9	51567	ENSG00000111802	DNA metabolism;other metabolic processes;stress response;developmental processes;signal transduction;other biological processes	nucleus;other cell component	nucleic acid binding activity;other molecular function	Nonhomologous End-Joining (NHEJ)		16.519	0.271522	4.04605	0.566196	2	Non significant
Q9BTE7	DCN1-like protein 5 [OS=Homo sapiens]	DCUN1D5	hsa:84259; Q3ZTT2; Q9BTE7	84259	ENSG00000137692	protein metabolism;other metabolic processes;stress response;other biological processes	cytoskeleton;nucleus;other cell component	other molecular function	Neddylation		16.502	0.0820939	4.04457	1.08569	2	Non significant
O95425	Supervillin [OS=Homo sapiens]	SVIL	D3DRW9; hsa:6840; M1J557; O60611; O60612; O95425; Q5VZK5; Q5VZK6; Q9H1R7	6840	ENSG00000197321	cell organization and biogenesis;other biological processes	plasma membrane;other membranes;cytosol;cytoskeleton;nucleus;other cell component	cytoskeletal activity;other molecular function			16.489	0.0184927	4.04343	1.733	2	Non significant
O14950	Myosin regulatory light chain 12B [OS=Homo sapiens]	MYL12B	D3DUH6; hsa:103910; O14950; Q13182; Q7Z5Z4	103910; 10627	ENSG00000118680	other biological processes	cytosol;cytoskeleton;other cell component	cytoskeletal activity;other molecular function	RHO GTPases activate CIT; EPHA-mediated growth cone collapse; Sema4D induced cell migration and growth-cone collapse; Smooth Muscle Contraction; RHO GTPases activate PKNs; RHO GTPases Activate ROCKs; RHO GTPases activate PAKs		16.374	5.63e-06	4.03333	5.24949	2	Upregulated
P53350	Serine/threonine-protein kinase PLK1 [OS=Homo sapiens]	PLK1	hsa:5347; P53350; Q15153; Q99746	5347	ENSG00000166851	cell cycle OR cell proliferation;cell organization and biogenesis;protein metabolism;DNA metabolism;other metabolic processes;stress response;signal transduction;other biological processes	cytosol;cytoskeleton;nucleus;other cell component	cytoskeletal activity;kinase activity;other molecular function	Separation of Sister Chromatids; Resolution of Sister Chromatid Cohesion; Recruitment of NuMA to mitotic centrosomes; RHO GTPases Activate Formins; The role of GTSE1 in G2/M progression after G2 checkpoint; EML4 and NUDC in mitotic spindle formation; Regulation of PLK1 Activity at G2/M Transition; Loss of Nlp from mitotic centrosomes; Recruitment of mitotic centrosome proteins and complexes; Anch…		15.969	0.110876	3.9972	0.955162	2	Non significant
Q96G28	Cilia- and flagella-associated protein 36 [OS=Homo sapiens]	CFAP36	hsa:112942; Q53SF0; Q53ST9; Q6UY34; Q96G28	112942	ENSG00000163001		cytoskeleton;nucleus;other cell component				15.789	0.310627	3.98085	0.507761	2	Non significant
Q9NYL9	Tropomodulin-3 [OS=Homo sapiens]	TMOD3	B2R6G7; hsa:29766; Q9NT43; Q9NYL9; Q9NZR0	29766	ENSG00000138594	cell cycle OR cell proliferation;cell organization and biogenesis;other biological processes	cytoskeleton	cytoskeletal activity	RND3 GTPase cycle; Striated Muscle Contraction; RHOBTB2 GTPase cycle		15.657	0.000429081	3.96874	3.36746	2	Upregulated
Q969G6	Riboflavin kinase [OS=Homo sapiens]	RFK	hsa:55312; Q5JSG9; Q969G6; Q9NUT7	55312	ENSG00000135002	other metabolic processes;other biological processes	cytosol;mitochondrion;other cell component	kinase activity;other molecular function	Vitamin B2 (riboflavin) metabolism		15.578	0.0978277	3.96144	1.00954	2	Non significant
O60885	Bromodomain-containing protein 4 [OS=Homo sapiens]	BRD4	hsa:23476; O60433; O60885; Q4G0X8; Q86YS8; Q96PD3	23476	ENSG00000141867	cell organization and biogenesis;stress response;other biological processes	nucleus;other cell component	nucleic acid binding activity;kinase activity;other molecular function	Potential therapeutics for SARS		15.482	0.0486063	3.95252	1.31331	2	Non significant
Q9BTT4	Mediator of RNA polymerase II transcription subunit 10 [OS=Homo sapiens]	MED10	C6G491; hsa:84246; Q9BTT4	84246	ENSG00000133398; ENSG00000291745	cell organization and biogenesis;protein metabolism;RNA metabolism OR transcription;other metabolic processes;other biological processes	nucleus;other cell component	other molecular function	Transcriptional regulation of white adipocyte differentiation; Generic Transcription Pathway; MLL4 and MLL3 complexes regulate expression of PPARG target genes in adipogenesis and hepatic steatosis; PPARA activates gene expression; RSV-host interactions		15.378	0.000101681	3.9428	3.99276	2	Upregulated
Q12756	Kinesin-like protein KIF1A [OS=Homo sapiens]	KIF1A	B0I1S5; F5H045; hsa:547; O95068; Q12756; Q13355; Q14752; Q2NKJ6; Q4LE42; Q53T78; Q59GH1; Q63Z40; Q6P1R9; Q7KZ57	547	ENSG00000130294	transport;other biological processes	other membranes;cytoskeleton;other cell component	cytoskeletal activity;other molecular function	COPI-dependent Golgi-to-ER retrograde traffic; Kinesins		15.22	0.272985	3.9279	0.56386	2	Non significant
Q5T0F9	Coiled-coil and C2 domain-containing protein 1B [OS=Homo sapiens]	CC2D1B	hsa:200014; Q49AE8; Q5T0F8; Q5T0F9; Q5T0G0; Q6ZNQ1; Q96AP3; Q96I04; Q96JJ1	200014	ENSG00000154222	other biological processes	other membranes;cytosol;nucleus;other cytoplasmic organelle;other cell component	nucleic acid binding activity;other molecular function	Sealing of the nuclear envelope (NE) by ESCRT-III		15.213	0.106384	3.92723	0.973125	2	Non significant
Q9ULR0	Pre-mRNA-splicing factor ISY1 homolog [OS=Homo sapiens]	ISY1	hsa:100534599; hsa:57461; Q96IL2; Q9BT05; Q9ULR0	100534599; 57461	ENSG00000240682	cell organization and biogenesis;RNA metabolism OR transcription;other metabolic processes	nucleus;other cell component		mRNA Splicing - Major Pathway; Formation of TC-NER Pre-Incision Complex; Dual incision in TC-NER; Gap-filling DNA repair synthesis and ligation in TC-NER		15.2	0.24884	3.926	0.604079	2	Non significant
P49643	DNA primase large subunit [OS=Homo sapiens]	PRIM2	hsa:5558; P49643; Q53FJ8; Q6P1Q7; Q8WVL2; Q9H413	5558	ENSG00000146143	DNA metabolism;RNA metabolism OR transcription;other metabolic processes;other biological processes	nucleus;other cell component	nucleic acid binding activity;other molecular function	Defective pyroptosis; Polymerase switching on the C-strand of the telomere; Polymerase switching; Activation of the pre-replicative complex; Inhibition of replication initiation of damaged DNA by RB1/E2F1; Telomere C-strand synthesis initiation; DNA replication initiation; Removal of the Flap Intermediate		15.161	0.0452689	3.92229	1.3442	2	Non significant
P13611	Versican core protein [OS=Homo sapiens]	VCAN	hsa:1462; P13611; P20754; Q13010; Q13189; Q15123; Q9UCL9; Q9UNW5	1462	ENSG00000038427	cell adhesion;developmental processes;other biological processes	non-structural extracellular;extracellular matrix;ER/Golgi;other cytoplasmic organelle;other cell component	enzyme regulator activity;extracellular structural activity;other molecular function	ECM proteoglycans; Regulation of Insulin-like Growth Factor (IGF) transport and uptake by Insulin-like Growth Factor Binding Proteins (IGFBPs); Post-translational protein phosphorylation; A tetrasaccharide linker sequence is required for GAG synthesis; Defective B4GALT7 causes EDS, progeroid type; Defective B3GAT3 causes JDSSDHD; Defective B3GALT6 causes EDSP2 and SEMDJL1; Chondroitin sulfate bio…	Comprehensive IL-17A signaling	15.154	0.22708	3.92163	0.643821	2	Non significant
O75438	NADH dehydrogenase [ubiquinone] 1 beta subcomplex subunit 1 [OS=Homo sapiens]	NDUFB1	A0AV68; hsa:4707; O75438	4707	ENSG00000183648	cell organization and biogenesis;other metabolic processes;transport	other membranes;mitochondrion;nucleus	transporter activity	Complex I biogenesis		15.116	0.238046	3.918	0.62334	2	Non significant
O94830	Phospholipase DDHD2 [OS=Homo sapiens]	DDHD2	B3KWV2; B3KXB5; hsa:23259; O94830; Q9H8X7	23259	ENSG00000085788	cell organization and biogenesis;other metabolic processes;other biological processes	other membranes;cytosol;cytoskeleton;ER/Golgi;other cell component	other molecular function	Synthesis of PA		14.955	0.35807	3.90256	0.446032	2	Non significant
Q9UMZ2	Synergin gamma [OS=Homo sapiens]	SYNRG	A8MWU4; B7ZKZ2; B7ZKZ3; hsa:11276; Q17RI2; Q5BKU5; Q6ZT17; Q9UMZ2	11276	ENSG00000274047; ENSG00000275066	transport	other membranes;ER/Golgi;other cell component				14.938	0.298112	3.90092	0.525621	2	Non significant
Q9NW82	WD repeat-containing protein 70 [OS=Homo sapiens]	WDR70	hsa:55100; Q9H053; Q9NW82	55100	ENSG00000082068		nucleus;other cell component	other molecular function	mRNA Splicing - Major Pathway		14.904	0.231052	3.89763	0.63629	2	Non significant
Q6NSJ5	Volume-regulated anion channel subunit LRRC8E [OS=Homo sapiens]	LRRC8E	B3KR78; hsa:80131; Q2YDY3; Q6NSJ5; Q7L236; Q8N3B0; Q9H5H8	80131	ENSG00000171017	cell organization and biogenesis;stress response;transport	plasma membrane;other membranes;ER/Golgi;other cytoplasmic organelle;other cell component	transporter activity	Miscellaneous transport and binding events		14.846	0.389344	3.892	0.409667	2	Non significant
Q96SB3	Neurabin-2 [OS=Homo sapiens]	PPP1R9B	D3DTX6; hsa:84687; Q8TCR9; Q96SB3	84687	ENSG00000108819	cell organization and biogenesis;RNA metabolism OR transcription;other metabolic processes;stress response;developmental processes;signal transduction;other biological processes	plasma membrane;other membranes;cytoskeleton;nucleus;other cell component	signal transduction activity or receptor binding;enzyme regulator activity;cytoskeletal activity;kinase activity;other molecular function			14.839	0.331521	3.89132	0.479489	2	Non significant
Q02241	Kinesin-like protein KIF23 [OS=Homo sapiens]	KIF23	B4E1K0; hsa:9493; Q02241; Q8WVP0	9493	ENSG00000137807	cell cycle OR cell proliferation;cell organization and biogenesis;other biological processes	cytosol;cytoskeleton;nucleus;other cell component	cytoskeletal activity;other molecular function	MHC class II antigen presentation; COPI-dependent Golgi-to-ER retrograde traffic; Kinesins; Mitotic Telophase/Cytokinesis		14.795	0.203373	3.88704	0.691706	2	Non significant
Q9H6F5	Coiled-coil domain-containing protein 86 [OS=Homo sapiens]	CCDC86	B4DY99; hsa:79080; Q9H6F5	79080	ENSG00000110104		nucleus;other cell component				14.74	0.0484529	3.88166	1.31468	2	Non significant
Q14202	Zinc finger MYM-type protein 3 [OS=Homo sapiens]	ZMYM3	D3DVV3; hsa:9203; O15089; Q14202; Q96E26	9203	ENSG00000147130	cell organization and biogenesis;other biological processes	nucleus	nucleic acid binding activity;other molecular function			14.721	0.185824	3.8798	0.730898	2	Non significant
Q9H583	HEAT repeat-containing protein 1 [OS=Homo sapiens]	HEATR1	hsa:55127; Q5T3Q8; Q6P197; Q9H583; Q9NW23	55127	ENSG00000119285	RNA metabolism OR transcription;other metabolic processes;other biological processes	mitochondrion;nucleus;other cell component	nucleic acid binding activity	Major pathway of rRNA processing in the nucleolus and cytosol; rRNA modification in the nucleus and cytosol		14.6	0.0426451	3.8679	1.37013	2	Non significant
P04264	Keratin, type II cytoskeletal 1 [OS=Homo sapiens]	KRT1	B2RA01; hsa:3848; P04264; P85925; P86104; Q14720; Q6GSJ0; Q9H298	3848	ENSG00000167768	cell organization and biogenesis;protein metabolism;other metabolic processes;stress response;other biological processes	non-structural extracellular;plasma membrane;other membranes;cytosol;cytoskeleton;other cell component	bone, tooth or skin structural activity;other molecular function	Formation of the cornified envelope; Neutrophil degranulation; Differentiation of keratinocytes in interfollicular epidermis in mammalian skin		14.581	1.9e-05	3.86602	4.72125	2	Upregulated
Q92614	Unconventional myosin-XVIIIa [OS=Homo sapiens]	MYO18A	hsa:399687; Q5H9U3; Q5QD01; Q5W9F9; Q5W9G1; Q8IXP8; Q92614	399687	ENSG00000196535	cell organization and biogenesis;DNA metabolism;other metabolic processes;transport;other biological processes	other membranes;cytoskeleton;ER/Golgi;other cell component	cytoskeletal activity;nucleic acid binding activity;other molecular function	Signaling by cytosolic FGFR1 fusion mutants; Signaling by FGFR1 in disease; Signaling by FLT3 fusion proteins		14.516	0.0103948	3.85957	1.98318	2	Non significant
P84022	Mothers against decapentaplegic homolog 3 [OS=Homo sapiens]	SMAD3	A8K4B6; B7Z4Z5; B7Z6M9; B7Z9Q2; F5H383; hsa:4088; O09064; O09144; O14510; O35273; P84022; Q92940; Q93002; Q9GKR4	4088	ENSG00000166949	cell cycle OR cell proliferation;cell organization and biogenesis;RNA metabolism OR transcription;other metabolic processes;stress response;developmental processes;signal transduction;other biological processes	plasma membrane;other membranes;cytosol;nucleus;other cell component	signal transduction activity or receptor binding;nucleic acid binding activity;other molecular function	Ub-specific processing proteases; Formation of axial mesoderm; FOXO-mediated transcription of oxidative stress, metabolic and neuronal genes; SMAD2/SMAD3:SMAD4 heterotrimer regulates transcription; Signaling by NODAL; FOXO-mediated transcription of cell cycle genes; Downregulation of TGF-beta receptor signaling; Downregulation of SMAD2/3:SMAD4 transcriptional activity; Germ layer formation at gas…	Mesodermal commitment pathway	14.479	0.0288193	3.85589	1.54032	2	Non significant
Q93074	Mediator of RNA polymerase II transcription subunit 12 [OS=Homo sapiens]	MED12	hsa:9968; O15410; O75557; Q93074; Q9UHV6; Q9UND7	9968	ENSG00000184634	protein metabolism;other metabolic processes;developmental processes;signal transduction;other biological processes	nucleus;other cell component	nucleic acid binding activity;other molecular function	PPARA activates gene expression; Generic Transcription Pathway; Transcriptional regulation of white adipocyte differentiation; RSV-host interactions; MLL4 and MLL3 complexes regulate expression of PPARG target genes in adipogenesis and hepatic steatosis		14.46	0.255262	3.854	0.593015	2	Non significant
Q8N4X5	Actin filament-associated protein 1-like 2 [OS=Homo sapiens]	AFAP1L2	A8K6P7; B3KVQ8; hsa:84632; Q2UZW3; Q8N4X5; Q8TB54; Q96PX4; Q96SY5	84632	ENSG00000169129	stress response;other biological processes	plasma membrane;other membranes;cytosol;other cell component	enzyme regulator activity;other molecular function			14.349	0.0257644	3.84288	1.58898	2	Non significant
P31323	cAMP-dependent protein kinase type II-beta regulatory subunit [OS=Homo sapiens]	PRKAR2B	A4D0R9; hsa:5577; P31323	5577	ENSG00000005249	other metabolic processes;signal transduction;other biological processes	plasma membrane;other membranes;cytosol;cytoskeleton;other cell component	enzyme regulator activity;other molecular function	FCGR3A-mediated IL10 synthesis; Recruitment of NuMA to mitotic centrosomes; Regulation of PLK1 Activity at G2/M Transition; Loss of Nlp from mitotic centrosomes; Recruitment of mitotic centrosome proteins and complexes; Anchoring of the basal body to the plasma membrane; AURKA Activation by TPX2; GPER1 signaling; ADORA2B mediated anti-inflammatory cytokines production; High laminar flow shear str…		14.229	0.145351	3.83076	0.837582	2	Non significant
P19438	Tumor necrosis factor receptor superfamily member 1A [OS=Homo sapiens]	TNFRSF1A	A8K4X3; B2RDE4; B3KPQ1; B4DQB7; B4E309; B5M0B5; D3DUR1; hsa:7132; P19438; Q9UCA4	7132	ENSG00000067182	RNA metabolism OR transcription;other metabolic processes;stress response;developmental processes;signal transduction;other biological processes	non-structural extracellular;plasma membrane;other membranes;ER/Golgi;other cell component	other molecular function	TNFs bind their physiological receptors; Interleukin-10 signaling; Regulation of TNFR1 signaling; TNFR1-induced NF-kappa-B signaling pathway; TNFR1-mediated ceramide production; TNFR1-induced proapoptotic signaling		14.081	0.388119	3.81568	0.411035	2	Non significant
P57737	Coronin-7 [OS=Homo sapiens]	CORO7	B4DFD6; B4DL18; hsa:79585; I3L416; P57737; Q17RK4	79585	ENSG00000262246; ENSG00000282725	cell organization and biogenesis;transport;other biological processes	other membranes;cytosol;ER/Golgi;other cell component	cytoskeletal activity			14.059	0.169909	3.81342	0.769783	2	Non significant
P82673	Small ribosomal subunit protein mS35 [OS=Homo sapiens]	MRPS35	hsa:60488; P82673; Q32LZ1; Q6P4C6; Q7L1M6; Q8NBP4; Q96AI0; Q9H044; Q9HC14; Q9P1R5	60488	ENSG00000061794	protein metabolism;other metabolic processes	other membranes;mitochondrion;translational apparatus	other molecular function	Mitochondrial translation initiation; Mitochondrial translation elongation; Mitochondrial translation termination		14.036	0.085481	3.81106	1.06813	2	Non significant
Q8TCF1	AN1-type zinc finger protein 1 [OS=Homo sapiens]	ZFAND1	E5RIG0; E5RJ99; hsa:79752; Q658R7; Q6IA32; Q6PGQ6; Q8TCF1; Q9H810	79752	ENSG00000104231	cell organization and biogenesis;other biological processes	other cell component	other molecular function			13.919	0.250231	3.79898	0.601659	2	Non significant
Q8TB61	Adenosine 3'-phospho 5'-phosphosulfate transporter 1 [OS=Homo sapiens]	SLC35B2	B4DDM2; B4DDU9; F5H7Y9; hsa:347734; Q2VY06; Q53GA3; Q5T9W1; Q5T9W2; Q7Z2G3; Q8NBK6; Q8TB61; Q96AR6	347734	ENSG00000157593	protein metabolism;other metabolic processes;transport	other membranes;ER/Golgi	transporter activity	Transport and synthesis of PAPS; Transport of nucleotide sugars		13.729	0.158614	3.77915	0.799659	2	Non significant
Q8N6M0	Deubiquitinase OTUD6B [OS=Homo sapiens]	OTUD6B	A8K6I1; B4DEY0; hsa:51633; Q8N6M0; Q9NTA4; Q9Y387	51633	ENSG00000155100	cell cycle OR cell proliferation;cell organization and biogenesis;protein metabolism;other metabolic processes;other biological processes		other molecular function			13.726	0.11867	3.77884	0.925658	2	Non significant
Q86VS8	Protein Hook homolog 3 [OS=Homo sapiens]	HOOK3	D3DSY8; hsa:84376; Q86VS8; Q8NBH0; Q9BY13	84376	ENSG00000168172	cell cycle OR cell proliferation;cell organization and biogenesis;transport;developmental processes;other biological processes	cytoskeleton;ER/Golgi;other cell component	cytoskeletal activity;other molecular function			13.697	0.148965	3.77579	0.826917	2	Non significant
O75439	Mitochondrial-processing peptidase subunit beta [OS=Homo sapiens]	PMPCB	hsa:9512; O60416; O75439; Q96FV4	9512	ENSG00000105819	protein metabolism;other metabolic processes;transport	mitochondrion	other molecular function	Mitochondrial protein import; Processing of SMDT1		13.669	0.00253387	3.77284	2.59622	2	Upregulated
Q8IVT2	Mitotic interactor and substrate of PLK1 [OS=Homo sapiens]	MISP	hsa:126353; Q8IVT2	126353	ENSG00000099812	cell cycle OR cell proliferation;cell organization and biogenesis;other biological processes	plasma membrane;other membranes;cytoskeleton;other cell component	cytoskeletal activity			13.627	0.228518	3.7684	0.641079	2	Non significant
O43150	Arf-GAP with SH3 domain, ANK repeat and PH domain-containing protein 2 [OS=Homo sapiens]	ASAP2	D6W4Y8; hsa:8853; O43150	8853	ENSG00000151693		plasma membrane;other membranes;cytosol;ER/Golgi	enzyme regulator activity;other molecular function			13.459	0.262565	3.7505	0.580763	2	Non significant
Q8N3D4	EH domain-binding protein 1-like protein 1 [OS=Homo sapiens]	EHBP1L1	hsa:254102; Q8N3D4; Q8TB89; Q9H7M7	254102	ENSG00000173442		other cytoplasmic organelle				13.311	0.0352022	3.73455	1.45343	2	Non significant
Q14108	Lysosome membrane protein 2 [OS=Homo sapiens]	SCARB2	B4DKD8; E7EM68; hsa:950; Q14108; Q53Y63	950	ENSG00000138760	transport;other biological processes	plasma membrane;other membranes;ER/Golgi;other cytoplasmic organelle;other cell component	other molecular function	Cargo recognition for clathrin-mediated endocytosis		13.086	1.19e-06	3.70995	5.92445	2	Upregulated
Q9UGM6	Tryptophan--tRNA ligase, mitochondrial [OS=Homo sapiens]	WARS2	B1ALR1; B2R9D4; hsa:10352; Q53FT4; Q5VUD2; Q86TQ0; Q9UGM6	10352	ENSG00000116874	protein metabolism;RNA metabolism OR transcription;other metabolic processes;developmental processes;other biological processes	plasma membrane;other membranes;mitochondrion;nucleus	other molecular function	Mitochondrial tRNA aminoacylation		12.921	0.389497	3.69165	0.409496	2	Non significant
Q13823	Nucleolar GTP-binding protein 2 [OS=Homo sapiens]	GNL2	hsa:29889; Q13823; Q9BWN7	29889	ENSG00000134697	other biological processes	nucleus	other molecular function			12.87	0.140728	3.68594	0.851619	2	Non significant
O14639	Actin-binding LIM protein 1 [OS=Homo sapiens]	ABLIM1	A6NI16; A6NJ06; A8MXA9; B3KVH2; hsa:3983; O14639; Q15039; Q5JVV1; Q5JVV2; Q5T6N2; Q5T6N3; Q5T6N5; Q68CQ9; Q9BUP1	3983	ENSG00000099204	cell organization and biogenesis;other biological processes	cytoskeleton;other cell component	cytoskeletal activity;other molecular function	DCC mediated attractive signaling		12.858	0.0165808	3.68459	1.78039	2	Non significant
Q5JUR7	Testis-expressed protein 30 [OS=Homo sapiens]	TEX30	hsa:93081; Q5JUR7; Q5JUR8; Q96KZ8	93081	ENSG00000151287						12.738	0.432939	3.67107	0.363573	2	Non significant
A4QN01	Putative uncharacterized protein encoded by LINC01553 [OS=Homo sapiens]	LINC01553	A4QN01; A6NCD0								12.733	0.4243	3.6705	0.372327	2	Non significant
P47974	mRNA decay activator protein ZFP36L2 [OS=Homo sapiens]	ZFP36L2	hsa:678; P47974; Q53TB4; Q9BSJ3	678	ENSG00000152518	RNA metabolism OR transcription;other metabolic processes;stress response;signal transduction;other biological processes	nucleus;other cell component	nucleic acid binding activity;other molecular function	M-decay: degradation of maternal mRNAs by maternally stored factors		12.602	0.428558	3.65558	0.367991	2	Non significant
Q7Z406	Myosin-14 [OS=Homo sapiens]	MYH14	B0I1S2; C3TTN4; hsa:79784; Q5CZ75; Q6XYE4; Q76B62; Q7Z406; Q8WV23; Q96I22; Q9BT27; Q9BW35; Q9H882	79784	ENSG00000105357	cell organization and biogenesis;other biological processes	cytosol;cytoskeleton;other cell component	cytoskeletal activity;other molecular function	RHO GTPases activate CIT; EPHA-mediated growth cone collapse; Sema4D induced cell migration and growth-cone collapse; RHO GTPases activate PKNs; RHO GTPases Activate ROCKs; RHO GTPases activate PAKs		12.334	4.97e-07	3.62457	6.30364	2	Upregulated
Q9Y5P4	Ceramide transfer protein [OS=Homo sapiens]	CERT1	A8K7S2; B3KUB7; hsa:10087; Q53YV1; Q53YV2; Q96Q85; Q96Q88; Q9H2S7; Q9H2S8; Q9Y5P4	10087	ENSG00000113163	cell cycle OR cell proliferation;cell organization and biogenesis;other metabolic processes;stress response;transport;developmental processes;signal transduction;other biological processes	other membranes;cytosol;mitochondrion;ER/Golgi;nucleus	transporter activity;kinase activity;other molecular function			12.139	0.0706415	3.60158	1.15094	2	Non significant
Q8N4Q1	Mitochondrial intermembrane space import and assembly protein 40 [OS=Homo sapiens]	CHCHD4	A8K3Z9; hsa:131474; Q8N4Q1; Q96AI2; Q96MY6	131474	ENSG00000163528	cell organization and biogenesis;protein metabolism;DNA metabolism;other metabolic processes;stress response;transport;other biological processes	mitochondrion	other molecular function	Mitochondrial protein import		12.129	0.137418	3.60039	0.861958	2	Non significant
P21359	Neurofibromin [OS=Homo sapiens]	NF1	hsa:4763; O00662; P21359; Q14284; Q14930; Q14931; Q9UMK3	4763	ENSG00000196712	cell-cell signaling;cell cycle OR cell proliferation;cell organization and biogenesis;stress response;transport;developmental processes;signal transduction;other biological processes	plasma membrane;other membranes;cytosol;nucleus;other cell component	enzyme regulator activity;other molecular function	Regulation of RAS by GAPs; RAS signaling downstream of NF1 loss-of-function variants		12.125	0.157033	3.59991	0.80401	2	Non significant
P49441	Inositol polyphosphate 1-phosphatase [OS=Homo sapiens]	INPP1	hsa:3628; P49441	3628	ENSG00000151689	other metabolic processes;signal transduction	cytosol	other molecular function	Synthesis of IP2, IP, and Ins in the cytosol		12.033	0.318606	3.58892	0.496746	2	Non significant
P30566	Adenylosuccinate lyase [OS=Homo sapiens]	ADSL	B0QY76; hsa:158; O75495; P30566; Q5TI34	158	ENSG00000239900	other metabolic processes;stress response;other biological processes	cytosol;other cell component	other molecular function	Purine ribonucleoside monophosphate biosynthesis		12.005	0.0824924	3.58556	1.08359	2	Non significant
O14656	Torsin-1A [OS=Homo sapiens]	TOR1A	B2RB58; hsa:1861; O14656; Q53Y64; Q96CA0	1861	ENSG00000136827	cell adhesion;cell organization and biogenesis;protein metabolism;other metabolic processes;stress response;transport;developmental processes;other biological processes	other membranes;cytosol;cytoskeleton;ER/Golgi;nucleus;other cell component	cytoskeletal activity;other molecular function	Cargo recognition for clathrin-mediated endocytosis		11.889	0.156405	3.57156	0.80575	2	Non significant
Q8NG11	Tetraspanin-14 [OS=Homo sapiens]	TSPAN14	A6NHE1; B4DHY6; D3DWD7; D3DWD8; hsa:81619; Q567U7; Q8NG11; Q9BU34; Q9H0U1	81619	ENSG00000108219	protein metabolism;other metabolic processes;other biological processes	plasma membrane;other membranes;ER/Golgi;other cell component	other molecular function	Neutrophil degranulation; Amyloid fiber formation		11.831	0.320292	3.5645	0.494453	2	Non significant
P35908	Keratin, type II cytoskeletal 2 epidermal [OS=Homo sapiens]	KRT2	hsa:3849; P35908; Q4VAQ2	3849	ENSG00000172867	cell cycle OR cell proliferation;cell organization and biogenesis;protein metabolism;other metabolic processes;other biological processes	plasma membrane;cytosol;cytoskeleton;other cell component	bone, tooth or skin structural activity;cytoskeletal activity	Formation of the cornified envelope		11.813	0.0995376	3.5623	1.00201	2	Non significant
Q9Y248	DNA replication complex GINS protein PSF2 [OS=Homo sapiens]	GINS2	D3DUM5; hsa:51659; Q6IAG9; Q9Y248	51659	ENSG00000131153	cell organization and biogenesis;DNA metabolism;other metabolic processes;stress response	nucleus		Unwinding of DNA		11.703	0.332559	3.54881	0.478131	2	Non significant
P35527	Keratin, type I cytoskeletal 9 [OS=Homo sapiens]	KRT9	hsa:3857; O00109; P35527; Q0IJ47; Q14665	3857	ENSG00000171403	cell organization and biogenesis;other biological processes	cytosol;cytoskeleton	cytoskeletal activity	Formation of the cornified envelope		11.647	0.00109012	3.54189	2.96253	2	Upregulated
Q7KZI7	Serine/threonine-protein kinase MARK2 [OS=Homo sapiens]	MARK2	hsa:2011; Q15449; Q15524; Q5XGA3; Q68A18; Q7KZI7; Q96HB3; Q96RG0	2011	ENSG00000072518	cell organization and biogenesis;protein metabolism;other metabolic processes;developmental processes;signal transduction;other biological processes	plasma membrane;other membranes;cytoskeleton;mitochondrion;nucleus;other cell component	enzyme regulator activity;cytoskeletal activity;kinase activity;other molecular function			11.624	0.0675319	3.53903	1.17049	2	Non significant
Q5T3J3	Ligand-dependent nuclear receptor-interacting factor 1 [OS=Homo sapiens]	LRIF1	hsa:55791; Q5T3J3; Q86XS4; Q8N3B6; Q96HT4; Q9NUM5; Q9NV32	55791	ENSG00000121931	cell organization and biogenesis;other biological processes	cytoskeleton;nucleus	other molecular function			11.609	0.49172	3.53717	0.308282	2	Non significant
Q8TCS8	Polyribonucleotide nucleotidyltransferase 1, mitochondrial [OS=Homo sapiens]	PNPT1	hsa:87178; Q53SU0; Q68CN1; Q7Z7D1; Q8IWX1; Q8TCS8; Q96T05; Q9BRU3; Q9BVX0	87178	ENSG00000138035	cell organization and biogenesis;RNA metabolism OR transcription;other metabolic processes;stress response;transport;developmental processes;other biological processes	other membranes;cytosol;mitochondrion;ER/Golgi;translational apparatus;other cytoplasmic organelle;other cell component	nucleic acid binding activity;other molecular function	Mitochondrial RNA degradation		11.443	0.0157275	3.51639	1.80334	2	Non significant
Q9H019	Mitochondrial fission regulator 1-like [OS=Homo sapiens]	MTFR1L	A6NCB4; B7WNV5; D3DPJ4; hsa:56181; Q63HP1; Q7Z2S7; Q9H019; Q9NUI7	56181	ENSG00000117640	cell organization and biogenesis;other metabolic processes	other membranes;mitochondrion				11.348	0.438195	3.50437	0.358332	2	Non significant
Q96HP0	Dedicator of cytokinesis protein 6 [OS=Homo sapiens]	DOCK6	A6H8X5; hsa:57572; Q7Z7P4; Q96HP0; Q9P2F2	57572	ENSG00000130158	signal transduction	cytosol;other cell component	enzyme regulator activity	CDC42 GTPase cycle; RAC1 GTPase cycle; Factors involved in megakaryocyte development and platelet production		11.341	0.326368	3.50348	0.486292	2	Non significant
Q9Y2X7	ARF GTPase-activating protein GIT1 [OS=Homo sapiens]	GIT1	B4DGU9; B4DSV3; hsa:28964; Q86SS0; Q9BRJ4; Q9Y2X7	28964	ENSG00000108262	transport;developmental processes;signal transduction;other biological processes	cytosol;cytoskeleton;mitochondrion;other cell component	enzyme regulator activity;cytoskeletal activity;other molecular function	RHOJ GTPase cycle; CDC42 GTPase cycle; RAC1 GTPase cycle; RHOQ GTPase cycle; RAC2 GTPase cycle; RAC3 GTPase cycle; RHOV GTPase cycle; RHOU GTPase cycle; Ephrin signaling; Activation of RAC1 downstream of NMDARs		11.296	0.213608	3.49774	0.670382	2	Non significant
Q15311	RalA-binding protein 1 [OS=Homo sapiens]	RALBP1	D3DUI0; hsa:10928; Q15311	10928	ENSG00000017797	transport;signal transduction;other biological processes	plasma membrane;other membranes;cytosol;cytoskeleton;mitochondrion;nucleus	transporter activity;enzyme regulator activity;other molecular function	CDC42 GTPase cycle; RAC1 GTPase cycle		11.256	0.416405	3.49262	0.380484	2	Non significant
Q8IYS1	Xaa-Arg dipeptidase [OS=Homo sapiens]	PM20D2	B4DYJ2; hsa:135293; Q5T7J9; Q6MZV2; Q86XD9; Q8IYS1	135293	ENSG00000146281	protein metabolism;other biological processes	nucleus	other molecular function			11.144	0.270243	3.4782	0.568245	2	Non significant
Q8TCC3	Large ribosomal subunit protein uL30m [OS=Homo sapiens]	MRPL30	A6NIC6; D3DVI0; D3DVI3; hsa:51263; Q0D2Q7; Q6ZTP4; Q8TCC3; Q96Q69; Q9P0N0	51263	ENSG00000185414	protein metabolism;other metabolic processes	other membranes;mitochondrion;translational apparatus	other molecular function	Mitochondrial translation initiation; Mitochondrial translation elongation; Mitochondrial translation termination		11.124	0.193179	3.4756	0.714041	2	Non significant
Q14746	Conserved oligomeric Golgi complex subunit 2 [OS=Homo sapiens]	COG2	hsa:22796; Q14746; Q86U99	22796	ENSG00000135775	cell organization and biogenesis;other metabolic processes;transport	other membranes;ER/Golgi	other molecular function	Retrograde transport at the Trans-Golgi-Network; COPI-mediated anterograde transport; Intra-Golgi traffic		11.009	0.221004	3.46061	0.6556	2	Non significant
Q9NVN8	Guanine nucleotide-binding protein-like 3-like protein [OS=Homo sapiens]	GNL3L	hsa:54552; Q9NVN8	54552	ENSG00000130119	other biological processes	cytosol;nucleus	other molecular function			10.983	0.43262	3.4572	0.363893	2	Non significant
Q7Z422	SUZ RNA-binding domain-containing [OS=Homo sapiens]	SZRD1	A8MXJ2; C9K0U0; hsa:26099; Q7Z422; Q7Z424; Q8IVM2; Q8TBV3; Q9Y403	26099	ENSG00000055070; ENSG00000291379						10.903	0.210543	3.44665	0.676659	2	Non significant
O95298	NADH dehydrogenase [ubiquinone] 1 subunit C2 [OS=Homo sapiens]	NDUFC2	E9PNU8; E9PRB2; hsa:4718; O95298; Q549M5; Q6FIH8; Q9UBJ9	4718	ENSG00000151366	cell organization and biogenesis;other metabolic processes;transport	plasma membrane;other membranes;mitochondrion;other cytoplasmic organelle;other cell component	transporter activity	Complex I biogenesis; Neutrophil degranulation		10.826	0.352895	3.43643	0.452354	2	Non significant
O95391	Pre-mRNA-splicing factor SLU7 [OS=Homo sapiens]	SLU7	D3DQK2; hsa:10569; O95391; Q3LUJ0; Q3LUJ1; Q6RXQ5; Q96FM9	10569	ENSG00000164609	cell organization and biogenesis;RNA metabolism OR transcription;other metabolic processes;stress response;transport	cytosol;nucleus;other cell component	nucleic acid binding activity;other molecular function	mRNA Splicing - Major Pathway; Transport of Mature mRNA derived from an Intron-Containing Transcript; mRNA 3'-end processing; RNA Polymerase II Transcription Termination		10.795	0.480814	3.43229	0.318023	2	Non significant
Q16643	Drebrin [OS=Homo sapiens]	DBN1	A8MV58; B2RBG0; hsa:1627; Q16643; Q9UFZ5	1627	ENSG00000113758	cell cycle OR cell proliferation;cell organization and biogenesis;developmental processes;other biological processes	plasma membrane;other membranes;cytosol;cytoskeleton;other cell component	cytoskeletal activity;other molecular function	RHOD GTPase cycle; RHOBTB2 GTPase cycle; RHOBTB1 GTPase cycle; RHOH GTPase cycle		10.683	0.0663683	3.41724	1.17804	2	Non significant
Q9NW64	Pre-mRNA-splicing factor RBM22 [OS=Homo sapiens]	RBM22	A6NDM5; B4DLI9; hsa:55696; O95607; Q9NW64	55696	ENSG00000086589	RNA metabolism OR transcription;other metabolic processes;other biological processes	nucleus;other cell component	nucleic acid binding activity;other molecular function	mRNA Splicing - Major Pathway		10.681	0.310627	3.41697	0.507761	2	Non significant
P42858	Huntingtin [OS=Homo sapiens]	HTT	hsa:3064; P42858; Q9UQB7	3064	ENSG00000197386	cell cycle OR cell proliferation;cell organization and biogenesis;transport;other biological processes	other membranes;cytosol;cytoskeleton;ER/Golgi;nucleus;other cytoplasmic organelle;other cell component	cytoskeletal activity;other molecular function	Regulation of MECP2 expression and activity	Mesodermal commitment pathway	10.641	0.368247	3.41156	0.433861	2	Non significant
Q04721	Neurogenic locus notch homolog protein 2 [OS=Homo sapiens]	NOTCH2	hsa:4853; Q04721; Q5T3X7; Q99734; Q9H240	4853	ENSG00000134250	cell cycle OR cell proliferation;cell organization and biogenesis;stress response;developmental processes;signal transduction;other biological processes	non-structural extracellular;plasma membrane;other membranes;ER/Golgi;nucleus;other cell component	nucleic acid binding activity;other molecular function	NOTCH2 Activation and Transmission of Signal to the Nucleus; Pre-NOTCH Processing in Golgi; Pre-NOTCH Transcription and Translation; Notch-HLH transcription pathway; NOTCH2 intracellular domain regulates transcription; NOTCH4 Intracellular Domain Regulates Transcription; Pre-NOTCH Processing in the Endoplasmic Reticulum; Defective LFNG causes SCDO3		10.632	0.476772	3.41034	0.32169	2	Non significant
Q07864	DNA polymerase epsilon catalytic subunit A [OS=Homo sapiens]	POLE	hsa:5426; Q07864; Q13533; Q86VH9	5426	ENSG00000177084	cell cycle OR cell proliferation;DNA metabolism;other metabolic processes;stress response;developmental processes	plasma membrane;other membranes;nucleus	nucleic acid binding activity;other molecular function	Dual incision in TC-NER; Gap-filling DNA repair synthesis and ligation in TC-NER; Activation of the pre-replicative complex; Termination of translesion DNA synthesis; HDR through Homologous Recombination (HRR); Recognition of DNA damage by PCNA-containing replication complex; PCNA-Dependent Long Patch Base Excision Repair; Dual Incision in GG-NER; DNA replication initiation; Gap-filling DNA repai…		10.594	0.434494	3.40518	0.362016	2	Non significant
Q12864	Cadherin-17 [OS=Homo sapiens]	CDH17	hsa:1015; Q12864; Q15336; Q2M2E0	1015	ENSG00000079112	cell adhesion;cell organization and biogenesis;transport;developmental processes;signal transduction;other biological processes	plasma membrane;other membranes;nucleus;other cell component	signal transduction activity or receptor binding;transporter activity;other molecular function	Adherens junctions interactions		10.589	0.0409094	3.40449	1.38818	2	Non significant
O95777	U6 snRNA-associated Sm-like protein LSm8 [OS=Homo sapiens]	LSM8	hsa:51691; O95777	51691	ENSG00000128534	RNA metabolism OR transcription;other metabolic processes	nucleus;other cell component	nucleic acid binding activity	mRNA Splicing - Major Pathway		10.589	0.0991356	3.40449	1.00377	2	Non significant
Q9BQ69	ADP-ribose glycohydrolase MACROD1 [OS=Homo sapiens]	MACROD1	hsa:28992; Q9BQ69; Q9UH96	28992	ENSG00000133315	protein metabolism;other metabolic processes;stress response	nucleus	other molecular function			10.587	0.034248	3.40422	1.46536	2	Non significant
Q13797	Integrin alpha-9 [OS=Homo sapiens]	ITGA9	hsa:3680; Q13797; Q14638	3680	ENSG00000144668; ENSG00000291488	cell adhesion;signal transduction;other biological processes	plasma membrane;other membranes	signal transduction activity or receptor binding;other molecular function	Integrin cell surface interactions; Signal transduction by L1; ECM proteoglycans		10.561	0.496167	3.40067	0.304372	2	Non significant
Q9BWU0	Kanadaptin [OS=Homo sapiens]	SLC4A1AP	A0A087X0M4; A6NJ39; hsa:22950; Q4KMT1; Q4KMX0; Q7Z5Q9; Q9BWU0; Q9NVN2	22950	ENSG00000163798		plasma membrane;other membranes;nucleus;other cell component	nucleic acid binding activity			10.525	0.210814	3.39575	0.6761	2	Non significant
Q15750	TGF-beta-activated kinase 1 and MAP3K7-binding protein 1 [OS=Homo sapiens]	TAB1	hsa:10454; Q15750; Q2PP09; Q8IZW2	10454	ENSG00000100324	developmental processes;signal transduction;other biological processes	other membranes;cytosol;ER/Golgi;nucleus;other cytoplasmic organelle;other cell component	enzyme regulator activity;other molecular function	NOD1/2 Signaling Pathway; Ub-specific processing proteases; FCERI mediated NF-kB activation; SARS-CoV-2 activates/modulates innate and adaptive immune responses; TRAF6-mediated induction of TAK1 complex within TLR4 complex; IRAK2 mediated activation of TAK1 complex upon TLR7/8 or 9 stimulation; CLEC7A (Dectin-1) signaling; JNK (c-Jun kinases) phosphorylation and activation mediated by activated h…		10.505	0.0694542	3.393	1.1583	2	Non significant
Q9BQ75	Protein CMSS1 [OS=Homo sapiens]	CMSS1	A8K5S7; B4DUM1; E9PHS3; hsa:84319; Q9BQ75	84319	ENSG00000184220						10.471	0.445904	3.38833	0.350758	2	Non significant
Q96KG9	N-terminal kinase-like protein [OS=Homo sapiens]	SCYL1	A6NJF1; hsa:57410; Q96G50; Q96KG8; Q96KG9; Q96KH1; Q9HAW5; Q9HBL3; Q9NR53	57410	ENSG00000142186	stress response;transport;developmental processes;other biological processes	other membranes;cytosol;cytoskeleton;ER/Golgi;nucleus;other cell component	nucleic acid binding activity;kinase activity;other molecular function			10.468	0.190646	3.38791	0.719772	2	Non significant
O75531	Barrier-to-autointegration factor [OS=Homo sapiens]	BANF1	hsa:8815; O60558; O75531; Q6FGG7	8815	ENSG00000175334	cell cycle OR cell proliferation;cell organization and biogenesis;DNA metabolism;other metabolic processes;stress response;other biological processes	cytosol;nucleus;other cell component	nucleic acid binding activity;other molecular function	Vpr-mediated nuclear import of PICs; 2-LTR circle formation; Integration of viral DNA into host genomic DNA; Autointegration results in viral DNA circles; APOBEC3G mediated resistance to HIV-1 infection; Nuclear Envelope Breakdown; Initiation of Nuclear Envelope (NE) Reformation		10.435	0.0832474	3.38336	1.07963	2	Non significant
P04637	Cellular tumor antigen p53 [OS=Homo sapiens]	TP53	hsa:7157; P04637; Q15086; Q15087; Q15088; Q16535; Q16807; Q16808; Q16809; Q16810; Q16811; Q16848; Q2XN98; Q3LRW1; Q3LRW2; Q3LRW3; Q3LRW4; Q3LRW5; Q86UG1; Q8J016; Q99659; Q9BTM4; Q9HAQ8; Q9NP68; Q9NPJ2; Q9NZD0; Q9UBI2; Q9UQ61	7157	ENSG00000141510	cell cycle OR cell proliferation;cell organization and biogenesis;DNA metabolism;RNA metabolism OR transcription;other metabolic processes;stress response;transport;developmental processes;signal transduction;other biological processes	cytosol;cytoskeleton;mitochondrion;ER/Golgi;nucleus;other cell component	signal transduction activity or receptor binding;enzyme regulator activity;nucleic acid binding activity;other molecular function	Recruitment and ATM-mediated phosphorylation of repair and signaling proteins at DNA double strand breaks; Regulation of PTEN gene transcription; Factors involved in megakaryocyte development and platelet production; Zygotic genome activation (ZGA); TP53 Regulates Transcription of Genes Involved in G1 Cell Cycle Arrest; TP53 regulates transcription of additional cell cycle genes whose exact role …		10.43	0.172149	3.38267	0.764096	2	Non significant
O75691	Small subunit processome component 20 homolog [OS=Homo sapiens]	UTP20	hsa:27340; O75691; Q9H3H4	27340	ENSG00000120800	RNA metabolism OR transcription;other metabolic processes;other biological processes	plasma membrane;other membranes;nucleus;other cell component		Major pathway of rRNA processing in the nucleolus and cytosol; rRNA modification in the nucleus and cytosol		10.425	0.188634	3.38198	0.724379	2	Non significant
Q05193	Dynamin-1 [OS=Homo sapiens]	DNM1	A6NLM6; hsa:1759; Q05193; Q5SYX0; Q5SYX2; Q6P3T6; Q86VD2	1759	ENSG00000106976	cell organization and biogenesis;transport;other biological processes	plasma membrane;other membranes;cytoskeleton;other cell component	cytoskeletal activity;other molecular function	Clathrin-mediated endocytosis; Recycling pathway of L1; MHC class II antigen presentation; Toll Like Receptor 4 (TLR4) Cascade; EPH-ephrin mediated repulsion of cells; Retrograde neurotrophin signalling; Formation of annular gap junctions		10.386	0.113751	3.37657	0.944045	2	Non significant
Q8NHP8	Putative phospholipase B-like 2 [OS=Homo sapiens]	PLBD2	F5H5E2; hsa:196463; Q8NHP8	196463	ENSG00000151176	other metabolic processes	non-structural extracellular;other cytoplasmic organelle	other molecular function			10.346	0.176376	3.371	0.753561	2	Non significant
O75054	Immunoglobulin superfamily member 3 [OS=Homo sapiens]	IGSF3	A6NJZ6; A6NMC7; hsa:3321; O75054	3321	ENSG00000143061	developmental processes	other membranes				10.179	0.522082	3.34752	0.282262	2	Non significant
P31152	Mitogen-activated protein kinase 4 [OS=Homo sapiens]	MAPK4	A1A4C4; hsa:5596; P31152; Q0VG04	5596	ENSG00000141639	protein metabolism;other metabolic processes;signal transduction	cytosol;nucleus;other cell component	kinase activity;other molecular function	MAPK6/MAPK4 signaling		10.118	0.41556	3.33885	0.381366	2	Non significant
Q8TDJ6	DmX-like protein 2 [OS=Homo sapiens]	DMXL2	B2RTR3; B7ZMH3; F5GWF1; hsa:23312; O94938; Q8TDJ6	23312	ENSG00000104093	other biological processes	other membranes;ER/Golgi;other cell component	other molecular function			10.088	0.389177	3.33457	0.409853	2	Non significant
P49790	Nuclear pore complex protein Nup153 [OS=Homo sapiens]	NUP153	B4DIK2; E7EPX5; F6QR24; hsa:9972; P49790; Q4LE47; Q5T9I7; Q7Z743	9972	ENSG00000124789	cell organization and biogenesis;protein metabolism;other metabolic processes;transport;other biological processes	other membranes;cytosol;nucleus;other cell component	nucleic acid binding activity;other molecular function	Nuclear import of Rev protein; HCMV Late Events; HCMV Early Events; Transcriptional regulation by small RNAs; SUMOylation of DNA replication proteins; ISG15 antiviral mechanism; Transport of the SLBP independent Mature mRNA; Transport of the SLBP Dependant Mature mRNA; Transport of Mature mRNA Derived from an Intronless Transcript; Transport of Mature mRNA derived from an Intron-Containing Transc…		10.06	0.241925	3.33056	0.61632	2	Non significant
P42356	Phosphatidylinositol 4-kinase alpha [OS=Homo sapiens]	PI4KA	hsa:5297; P42356; Q7Z625; Q9UPG2	5297	ENSG00000241973	other metabolic processes;signal transduction;other biological processes	plasma membrane;other membranes;cytosol;ER/Golgi;other cell component	kinase activity;other molecular function	Synthesis of PIPs at the Golgi membrane; Synthesis of PIPs at the ER membrane		9.958	0.38922	3.31586	0.409805	2	Non significant
P09884	DNA polymerase alpha catalytic subunit [OS=Homo sapiens]	POLA1	hsa:5422; P09884; Q86UQ7	5422	ENSG00000101868	cell cycle OR cell proliferation;DNA metabolism;RNA metabolism OR transcription;other metabolic processes;stress response;other biological processes	cytosol;nucleus;other cell component	nucleic acid binding activity;other molecular function	Activation of the pre-replicative complex; Defective pyroptosis; G1/S-Specific Transcription; Inhibition of replication initiation of damaged DNA by RB1/E2F1; Polymerase switching on the C-strand of the telomere; Telomere C-strand synthesis initiation; DNA replication initiation; Polymerase switching; Removal of the Flap Intermediate		9.932	0.199686	3.31208	0.699653	2	Non significant
P16157	Ankyrin-1 [OS=Homo sapiens]	ANK1	A0PJN8; A6NJ23; E5RFL7; hsa:286; O43400; P16157; Q13768; Q53ER1; Q59FP2; Q8N604; Q99407	286	ENSG00000029534	cell organization and biogenesis;transport;signal transduction;other biological processes	plasma membrane;other membranes;cytosol;cytoskeleton;ER/Golgi;other cell component	cytoskeletal activity;other molecular function	COPI-mediated anterograde transport; CHL1 interactions; Neurofascin interactions; Interaction between L1 and Ankyrins; NrCAM interactions		9.898	0.185039	3.30714	0.732736	2	Non significant
Q08117	TLE family member 5 [OS=Homo sapiens]	TLE5	B2RBL0; hsa:166; Q08117; Q12808; Q14CJ1; Q96TG9; Q9UDY9	166	ENSG00000104964	developmental processes;signal transduction;other biological processes	nucleus	other molecular function	Repression of WNT target genes		9.869	0.49753	3.3029	0.303181	2	Non significant
Q14738	Serine/threonine-protein phosphatase 2A 56 kDa regulatory subunit delta isoform [OS=Homo sapiens]	PPP2R5D	A8K3I9; B5BUA6; hsa:5528; O00494; O00696; Q14738; Q15171; Q5TC39	5528	ENSG00000112640	protein metabolism;other metabolic processes;developmental processes;signal transduction;other biological processes	cytosol;nucleus;other cell component	enzyme regulator activity;other molecular function	RAF activation; Negative regulation of MAPK pathway; Separation of Sister Chromatids; DARPP-32 events; Resolution of Sister Chromatid Cohesion; RHO GTPases Activate Formins; EML4 and NUDC in mitotic spindle formation; Amplification of signal from unattached kinetochores via a MAD2 inhibitory signal; PI5P, PP2A and IER3 Regulate PI3K/AKT Signaling; Disassembly of the destruction complex and recrui…		9.839	0.113436	3.29851	0.94525	2	Non significant
Q96BZ9	TBC1 domain family member 20 [OS=Homo sapiens]	TBC1D20	A8K6I3; B9A6M1; hsa:128637; Q5JWQ7; Q6ZSY8; Q96BZ9; Q96NE1; Q9BYM7; Q9H140	128637	ENSG00000125875	cell organization and biogenesis;transport;developmental processes;other biological processes	other membranes;ER/Golgi;nucleus	enzyme regulator activity;other molecular function	COPII-mediated vesicle transport; TBC/RABGAPs		9.771	0.40517	3.28851	0.392363	2	Non significant
O15230	Laminin subunit alpha-5 [OS=Homo sapiens]	LAMA5	hsa:3911; O15230; Q5U4N9; Q8TDF8; Q8WZA7; Q9H1P1	3911	ENSG00000130702	cell adhesion;cell organization and biogenesis;developmental processes;signal transduction;other biological processes	non-structural extracellular;extracellular matrix;other cell component	signal transduction activity or receptor binding	Degradation of the extracellular matrix; ECM proteoglycans; Non-integrin membrane-ECM interactions; Interleukin-4 and Interleukin-13 signaling; Laminin interactions; MET activates PTK2 signaling		9.731	0.0768415	3.28259	1.1144	2	Non significant
O14545	TRAF-type zinc finger domain-containing protein 1 [OS=Homo sapiens]	TRAFD1	A8K5L6; B4DI89; hsa:10906; O14545	10906	ENSG00000135148	other biological processes	mitochondrion	other molecular function			9.699	0.202431	3.27784	0.693723	2	Non significant
Q86WB0	Zinc finger C3HC-type protein 1 [OS=Homo sapiens]	ZC3HC1	A6NH66; hsa:51530; Q75MF3; Q75MF4; Q86WB0; Q8N330; Q96F75; Q9HA34; Q9NVX4; Q9P0R0	51530	ENSG00000091732	protein metabolism;other metabolic processes;other biological processes	other membranes;nucleus	other molecular function	Nuclear events stimulated by ALK signaling in cancer		9.699	0.332524	3.27784	0.478177	2	Non significant
Q8N2G4	Ly6/PLAUR domain-containing protein 1 [OS=Homo sapiens]	LYPD1	H7BXW6; hsa:116372; Q6ZP52; Q6ZWI4; Q8N2G4; Q96AC2	116372	ENSG00000150551	cell-cell signaling;stress response;signal transduction;other biological processes	non-structural extracellular;plasma membrane;other membranes;other cell component	signal transduction activity or receptor binding;other molecular function	Post-translational modification: synthesis of GPI-anchored proteins		9.56	0.591595	3.25701	0.227975	2	Non significant
Q8IY37	Probable ATP-dependent RNA helicase DHX37 [OS=Homo sapiens]	DHX37	hsa:57647; Q8IY37; Q9BUI7; Q9P211	57647	ENSG00000150990	cell organization and biogenesis;RNA metabolism OR transcription;other metabolic processes;developmental processes;other biological processes	other membranes;nucleus;other cell component	nucleic acid binding activity;other molecular function	Major pathway of rRNA processing in the nucleolus and cytosol; rRNA modification in the nucleus and cytosol		9.559	0.0841048	3.25686	1.07518	2	Non significant
P20936	Ras GTPase-activating protein 1 [OS=Homo sapiens]	RASA1	B2R6W3; B4DTL2; hsa:5921; P20936; Q68CU6; Q9UDI1	5921	ENSG00000145715	cell cycle OR cell proliferation;cell organization and biogenesis;developmental processes;signal transduction;other biological processes	plasma membrane;other membranes;cytosol;other cell component	signal transduction activity or receptor binding;enzyme regulator activity;other molecular function	Regulation of RAS by GAPs; EPHB-mediated forward signaling; Downstream signal transduction; VEGFR2 mediated cell proliferation; PTK6 Regulates RHO GTPases, RAS GTPase and MAP kinases		9.538	0.0167366	3.25369	1.77633	2	Non significant
P23511	Nuclear transcription factor Y subunit alpha [OS=Homo sapiens]	NFYA	hsa:4800; P23511; Q8IXU0	4800	ENSG00000001167	RNA metabolism OR transcription;other metabolic processes;other biological processes	nucleus;other cell component	nucleic acid binding activity;other molecular function	PPARA activates gene expression; Activation of gene expression by SREBF (SREBP); FOXO-mediated transcription of cell death genes; ATF4 activates genes in response to endoplasmic reticulum stress; ATF6 (ATF6-alpha) activates chaperone genes		9.458	0.438297	3.24154	0.358232	2	Non significant
Q9P0S2	Cytochrome c oxidase assembly protein COX16 homolog, mitochondrial [OS=Homo sapiens]	COX16	A6NDT5; A8K3X8; B8XYC5; hsa:51241; Q9P0S2	51241	ENSG00000133983	cell organization and biogenesis	other membranes;mitochondrion		Complex IV assembly		9.452	0.418492	3.24062	0.378313	2	Non significant
Q9UMX5	Neudesin [OS=Homo sapiens]	NENF	A1KYQ8; hsa:29937; Q53FZ6; Q5TM90; Q9UMX5	29937	ENSG00000117691	signal transduction;other biological processes	non-structural extracellular;other membranes;mitochondrion;ER/Golgi;other cell component	signal transduction activity or receptor binding;other molecular function			9.436	0.203504	3.23818	0.691428	2	Non significant
O00391	Sulfhydryl oxidase 1 [OS=Homo sapiens]	QSOX1	hsa:5768; O00391; Q59G29; Q5T2X0; Q8TDL6; Q8WVP4	5768	ENSG00000116260	cell organization and biogenesis;protein metabolism;other metabolic processes;other biological processes	non-structural extracellular;other membranes;ER/Golgi;other cell component	other molecular function	Neutrophil degranulation; Platelet degranulation ; Regulation of Insulin-like Growth Factor (IGF) transport and uptake by Insulin-like Growth Factor Binding Proteins (IGFBPs); Post-translational protein phosphorylation		9.42	0.574337	3.23573	0.240833	2	Non significant
Q9UHY7	Enolase-phosphatase E1 [OS=Homo sapiens]	ENOPH1	hsa:58478; Q7Z4C5; Q9BVC2; Q9UHY7	58478	ENSG00000145293	other metabolic processes	cytosol;nucleus	other molecular function	Methionine salvage pathway		9.259	0.230259	3.21086	0.637784	2	Non significant
P55735	Protein SEC13 homolog [OS=Homo sapiens]	SEC13	A8MV37; B4DXJ1; hsa:6396; P55735; Q5BJF0; Q9BRM6; Q9BUG7	6396	ENSG00000157020	cell organization and biogenesis;transport;other biological processes	other membranes;cytosol;ER/Golgi;nucleus;other cytoplasmic organelle;other cell component	other molecular function	ISG15 antiviral mechanism; Transport of the SLBP independent Mature mRNA; Transport of the SLBP Dependant Mature mRNA; Transport of Mature mRNA Derived from an Intronless Transcript; snRNP Assembly; Regulation of HSF1-mediated heat shock response; Separation of Sister Chromatids; HCMV Late Events; MHC class II antigen presentation; Resolution of Sister Chromatid Cohesion; RHO GTPases Activate For…		9.24	0.0424504	3.20789	1.37212	2	Non significant
A5D8W1	Cilia- and flagella-associated protein 69 [OS=Homo sapiens]	CFAP69	A3KMP9; A5D8W1; B4DYW6; B4DZP7; B9EIM7; hsa:79846; Q6V705; Q8IY89; Q9H7C2	79846	ENSG00000105792	cell organization and biogenesis;other biological processes	cytoskeleton;other cell component				9.236	0.60393	3.20727	0.219014	2	Non significant
Q99707	Methionine synthase [OS=Homo sapiens]	MTR	A1L4N8; A9Z1W4; B7ZLW7; B9EGF7; hsa:4548; Q99707; Q99713; Q99723	4548	ENSG00000116984	cell organization and biogenesis;other metabolic processes;stress response;developmental processes;other biological processes	cytosol	other molecular function	RHOH GTPase cycle; Methylation; Cobalamin (Cbl) metabolism; Sulfur amino acid metabolism; Defective MTRR causes HMAE; Defective MTR causes HMAG		9.174	0.404205	3.19755	0.393398	2	Non significant
Q8NFH3	Nucleoporin Nup43 [OS=Homo sapiens]	NUP43	B4E2F0; hsa:348995; Q8NFH3; Q9H8S0	348995	ENSG00000120253	cell cycle OR cell proliferation;transport;other biological processes	cytosol;nucleus;other cell component		Regulation of HSF1-mediated heat shock response; SUMOylation of DNA damage response and repair proteins; SUMOylation of SUMOylation proteins; SUMOylation of chromatin organization proteins; SUMOylation of RNA binding proteins; SUMOylation of DNA replication proteins; Transport of Mature mRNA derived from an Intron-Containing Transcript; HCMV Late Events; Separation of Sister Chromatids; Resolutio…		9.14	0.476472	3.19219	0.321962	2	Non significant
Q5U623	Activating transcription factor 7-interacting protein 2 [OS=Homo sapiens]	ATF7IP2	B2RNR2; hsa:80063; Q53EZ7; Q5U623; Q658U2; Q6IS97; Q8N9X8; Q9H9L6	80063	ENSG00000166669	other biological processes	nucleus;other cell component	other molecular function			9.134	0.594168	3.19125	0.226091	2	Non significant
Q9Y5Q8	General transcription factor 3C polypeptide 5 [OS=Homo sapiens]	GTF3C5	A6NI44; A6NJB9; hsa:9328; Q5T7U2; Q5T7U3; Q8N2U7; Q8N857; Q96GD9; Q9H4P2; Q9Y5Q8	9328	ENSG00000148308	RNA metabolism OR transcription;other metabolic processes;other biological processes	nucleus;other cell component	nucleic acid binding activity;other molecular function	RNA Polymerase III Abortive And Retractive Initiation; RNA Polymerase III Transcription Initiation From Type 1 Promoter; RNA Polymerase III Transcription Initiation From Type 2 Promoter		9.122	0.133102	3.18935	0.875815	2	Non significant
Q6PG37	Zinc finger protein 790 [OS=Homo sapiens]	ZNF790	hsa:388536; Q6PG37	388536	ENSG00000197863	other biological processes	nucleus	nucleic acid binding activity;other molecular function	Generic Transcription Pathway		9.105	0.480605	3.18666	0.318211	2	Non significant
Q16666	Gamma-interferon-inducible protein 16 [OS=Homo sapiens]	IFI16	A0A346JEQ3; B4DJT8; H3BLV7; hsa:3428; Q16666; Q59GX0; Q5T3W7; Q5T3W8; Q5T3X0; Q5T3X1; Q5T3X2; Q8N9E5; Q8NEQ7; Q96AJ5; Q9UH78	3428	ENSG00000163565	cell organization and biogenesis;protein metabolism;other metabolic processes;stress response;signal transduction;other biological processes	cytosol;nucleus;other cell component	nucleic acid binding activity;other molecular function	IRF3-mediated induction of type I IFN		9.046	0.124609	3.17728	0.904451	2	Non significant
O75381	Peroxisomal membrane protein PEX14 [OS=Homo sapiens]	PEX14	B2R7N1; B3KML6; B7Z1N2; hsa:5195; O75381; Q8WX51	5195	ENSG00000142655	cell organization and biogenesis;stress response;transport;other biological processes	other membranes;cytosol;nucleus;other cytoplasmic organelle;other cell component	signal transduction activity or receptor binding;transporter activity;cytoskeletal activity;other molecular function	E3 ubiquitin ligases ubiquitinate target proteins; Peroxisomal protein import; Class I peroxisomal membrane protein import		9.02	0.215698	3.17313	0.666154	2	Non significant
O00471	Exocyst complex component 5 [OS=Homo sapiens]	EXOC5	B2R6C5; hsa:10640; O00471; Q8IW24	10640	ENSG00000070367	cell cycle OR cell proliferation;cell organization and biogenesis;transport;other biological processes	cytosol;other cell component	other molecular function	Translocation of SLC2A4 (GLUT4) to the plasma membrane; Insulin processing; VxPx cargo-targeting to cilium		8.985	0.173629	3.16752	0.760377	2	Non significant
Q9NZW5	Protein PALS2 [OS=Homo sapiens]	PALS2	A4D157; hsa:51678; Q9H0E1; Q9NZW5	51678	ENSG00000105926	cell organization and biogenesis	plasma membrane;other membranes;other cell component				8.929	0.351931	3.1585	0.453543	2	Non significant
Q5JPH6	Nondiscriminating glutamyl-tRNA synthetase EARS2, mitochondrial [OS=Homo sapiens]	EARS2	B3KTT2; D3DWF1; hsa:124454; Q5JPH6; Q86YH3; Q8TF31	124454	ENSG00000103356	protein metabolism;RNA metabolism OR transcription;other metabolic processes	mitochondrion	nucleic acid binding activity;other molecular function	Mitochondrial tRNA aminoacylation		8.901	0.334976	3.15397	0.474987	2	Non significant
Q13630	GDP-L-fucose synthase [OS=Homo sapiens]	GFUS	B2R8Y7; D3DWK5; hsa:7264; Q13630; Q567Q9; Q9UDG7	7264	ENSG00000104522; ENSG00000278243	cell adhesion;other metabolic processes;other biological processes	cytosol	other molecular function	GDP-fucose biosynthesis		8.899	0.0893979	3.15364	1.04867	2	Non significant
Q13362	Serine/threonine-protein phosphatase 2A 56 kDa regulatory subunit gamma isoform [OS=Homo sapiens]	PPP2R5C	B4DYJ8; B5BUA5; F5GWP3; hsa:5527; Q13362; Q14391; Q15060; Q15174; Q6ZN33	5527	ENSG00000078304	cell cycle OR cell proliferation;protein metabolism;other metabolic processes;stress response;signal transduction;other biological processes	cytosol;ER/Golgi;nucleus;other cell component	enzyme regulator activity	PI5P, PP2A and IER3 Regulate PI3K/AKT Signaling; Separation of Sister Chromatids; Resolution of Sister Chromatid Cohesion; RHO GTPases Activate Formins; EML4 and NUDC in mitotic spindle formation; Amplification of signal from unattached kinetochores via a MAD2 inhibitory signal; Regulation of TP53 Degradation; Disassembly of the destruction complex and recruitment of AXIN to the membrane; RAF act…		8.776	0.356005	3.13356	0.448544	2	Non significant
O95219	Sorting nexin-4 [OS=Homo sapiens]	SNX4	B3KMH0; B4DQV4; D3DNA3; hsa:8723; O95219	8723	ENSG00000114520	transport;other biological processes	plasma membrane;other membranes;cytoskeleton;other cytoplasmic organelle;other cell component	signal transduction activity or receptor binding;other molecular function			8.747	0.288832	3.12879	0.539354	2	Non significant
P56270	Myc-associated zinc finger protein [OS=Homo sapiens]	MAZ	A8QJL9; C6G496; G5E927; H3BQD6; hsa:4150; P56270; Q15703; Q8NFN7; Q99443	4150	ENSG00000103495	RNA metabolism OR transcription;other metabolic processes;other biological processes	nucleus	nucleic acid binding activity;other molecular function			8.691	0.593161	3.11952	0.226827	2	Non significant
Q14562	ATP-dependent RNA helicase DHX8 [OS=Homo sapiens]	DHX8	hsa:1659; Q14562	1659	ENSG00000067596	cell organization and biogenesis;RNA metabolism OR transcription;other metabolic processes	cytosol;nucleus	other molecular function	mRNA Splicing - Major Pathway		8.656	0.299503	3.1137	0.523599	2	Non significant
Q9NNW7	Thioredoxin reductase 2, mitochondrial [OS=Homo sapiens]	TXNRD2	hsa:10587; O95840; Q96IJ2; Q9H2Z5; Q9NNW7; Q9NZV3; Q9NZV4; Q9P2Y0; Q9P2Y1; Q9UQU8	10587	ENSG00000184470	stress response;other biological processes	cytosol;mitochondrion;other cell component	other molecular function	Detoxification of Reactive Oxygen Species	Selenium micronutrient network; Selenium micronutrient network	8.651	0.45141	3.11287	0.345429	2	Non significant
O95071	E3 ubiquitin-protein ligase UBR5 [OS=Homo sapiens]	UBR5	B2RP24; hsa:51366; J3KMW7; O94970; O95071; Q9NPL3	51366	ENSG00000104517	cell organization and biogenesis;protein metabolism;DNA metabolism;other metabolic processes;stress response;signal transduction;other biological processes	cytosol;nucleus;other cell component	nucleic acid binding activity;other molecular function			8.641	0.0871022	3.1112	1.05997	2	Non significant
O60551	Glycylpeptide N-tetradecanoyltransferase 2 [OS=Homo sapiens]	NMT2	B0YJ49; hsa:9397; O60551; Q53Y38; Q5VUC8; Q9BRB4	9397	ENSG00000152465	protein metabolism;other metabolic processes;other biological processes	plasma membrane;other membranes;cytosol;ER/Golgi;other cell component	other molecular function	Membrane binding and targetting of GAG proteins; Inactivation, recovery and regulation of the phototransduction cascade; eNOS activation		8.592	0.607625	3.10299	0.216364	2	Non significant
P50748	Kinetochore-associated protein 1 [OS=Homo sapiens]	KNTC1	A7E2C4; B3KSG2; hsa:9735; P50748	9735	ENSG00000184445	cell cycle OR cell proliferation;cell organization and biogenesis;signal transduction;other biological processes	plasma membrane;other membranes;cytosol;cytoskeleton;nucleus;other cell component	other molecular function	Separation of Sister Chromatids; Resolution of Sister Chromatid Cohesion; RHO GTPases Activate Formins; EML4 and NUDC in mitotic spindle formation; Amplification of signal from unattached kinetochores via a MAD2 inhibitory signal		8.59	0.0709846	3.10266	1.14884	2	Non significant
P62633	CCHC-type zinc finger nucleic acid binding protein [OS=Homo sapiens]	CNBP	A8K7V4; B2RAV9; B4DP17; D3DNB9; D3DNC0; D3DNC1; E9PDR7; hsa:7555; P20694; P62633; Q4JGY0; Q4JGY1; Q5QJR0; Q5U0E9; Q6PJI7; Q96NV3	7555	ENSG00000169714	DNA metabolism;other metabolic processes;other biological processes	cytosol;ER/Golgi;other cell component	nucleic acid binding activity;other molecular function	SARS-CoV-2 activates/modulates innate and adaptive immune responses		8.588	0.000747086	3.10232	3.12663	2	Upregulated
Q96KA5	Lipid scramblase CLPTM1L [OS=Homo sapiens]	CLPTM1L	D3DTC1; hsa:81037; Q658W6; Q7LG29; Q96AZ0; Q96KA5; Q9H3N4	81037	ENSG00000049656; ENSG00000274811	cell organization and biogenesis;transport;other biological processes	other membranes;ER/Golgi;other cell component	transporter activity			8.53	0.500762	3.09255	0.300368	2	Non significant
Q8TBE9	N-acylneuraminate-9-phosphatase [OS=Homo sapiens]	NANP	B3KP12; hsa:140838; Q5JYN8; Q8TBE9; Q8TE97; Q9Y3N0	140838	ENSG00000170191	other metabolic processes	cytosol	other molecular function	Sialic acid metabolism		8.507	0.467347	3.08865	0.330361	2	Non significant
Q9BYX2	TBC1 domain family member 2A [OS=Homo sapiens]	TBC1D2	B3KWD1; B4DQ05; B9A6J7; hsa:55357; Q59EU0; Q5TBQ5; Q6IPC7; Q7L1K8; Q8WYT1; Q9BYX2; Q9H6A2; Q9NSH4	55357	ENSG00000095383	other biological processes	plasma membrane;other membranes;cytosol;nucleus;other cell component	enzyme regulator activity;other molecular function	TBC/RABGAPs		8.48	0.0842545	3.08406	1.07441	2	Non significant
Q8IYB8	ATP-dependent RNA helicase SUPV3L1, mitochondrial [OS=Homo sapiens]	SUPV3L1	A8K301; hsa:6832; O43630; Q8IYB8	6832	ENSG00000156502	cell organization and biogenesis;DNA metabolism;RNA metabolism OR transcription;other metabolic processes;other biological processes	mitochondrion;nucleus;other cytoplasmic organelle	nucleic acid binding activity;other molecular function	Mitochondrial RNA degradation		8.47	0.161403	3.08236	0.792089	2	Non significant
O95834	Echinoderm microtubule-associated protein-like 2 [OS=Homo sapiens]	EML2	B7Z3I2; B7Z3Q9; hsa:24139; K7ERL7; O95834; Q59EN8; Q8N5A2; Q9UG50	24139	ENSG00000125746	cell organization and biogenesis;other biological processes	cytoskeleton;other cell component	cytoskeletal activity			8.435	0.148658	3.07639	0.827811	2	Non significant
Q71RG4	Transmembrane and ubiquitin-like domain-containing protein 2 [OS=Homo sapiens]	TMUB2	B3KU81; hsa:79089; Q71RG4; Q8NDI2; Q9BPZ5; Q9HAG3	79089	ENSG00000168591	protein metabolism;other metabolic processes;stress response	other membranes				8.424	0.465672	3.07451	0.33192	2	Non significant
Q9H078	Mitochondrial disaggregase [OS=Homo sapiens]	CLPB	B4DXJ7; B4DXP7; B4DXW4; E7EWN6; F8W7P6; hsa:81570; Q8ND11; Q9H078; Q9H8Y0	81570	ENSG00000162129	stress response;signal transduction;other biological processes	mitochondrion;other cell component	other molecular function			8.408	0.283074	3.07176	0.548099	2	Non significant
Q9NZM3	Intersectin-2 [OS=Homo sapiens]	ITSN2	hsa:50618; O95062; Q15812; Q9HAK4; Q9NXE6; Q9NYG0; Q9NZM2; Q9NZM3; Q9ULG4	50618	ENSG00000198399	transport;other biological processes	plasma membrane;other membranes;cytosol;cytoskeleton;other cell component	enzyme regulator activity;other molecular function	Cargo recognition for clathrin-mediated endocytosis; RHOU GTPase cycle		8.305	0.000814454	3.05398	3.08913	2	Upregulated
P08708	Small ribosomal subunit protein eS17 [OS=Homo sapiens]	RPS17	B2R4U4; hsa:6218; P08708; P0CW22	6218	ENSG00000182774; ENSG00000278229	protein metabolism;RNA metabolism OR transcription;other metabolic processes;other biological processes	cytosol;translational apparatus;nucleus;other cell component	other molecular function	Regulation of expression of SLITs and ROBOs; L13a-mediated translational silencing of Ceruloplasmin expression; Translation initiation complex formation; Formation of a pool of free 40S subunits; Formation of the ternary complex, and subsequently, the 43S complex; Ribosomal scanning and start codon recognition; GTP hydrolysis and joining of the 60S ribosomal subunit; Major pathway of rRNA process…		8.267	0.000831694	3.04736	3.08004	2	Upregulated
Q9BV44	tRNA (guanine(6)-N2)-methyltransferase THUMP3 [OS=Homo sapiens]	THUMPD3	hsa:25917; Q9BV44; Q9H8V6; Q9NVC1; Q9UFS3	25917	ENSG00000134077	RNA metabolism OR transcription;other metabolic processes	cytosol;nucleus;other cell component	nucleic acid binding activity;other molecular function			8.259	0.256721	3.04597	0.590539	2	Non significant
O95163	Elongator complex protein 1 [OS=Homo sapiens]	ELP1	hsa:8518; O95163; Q5JSV2; Q9H327; Q9UG87	8518	ENSG00000070061	RNA metabolism OR transcription;other metabolic processes;other biological processes	cytosol;nucleus;other cell component	nucleic acid binding activity	HATs acetylate histones		8.256	0.0836658	3.04544	1.07745	2	Non significant
Q8IUD2	ELKS/Rab6-interacting/CAST family member 1 [OS=Homo sapiens]	ERC1	A2RU77; A7E295; D3DUP7; D3DUP8; hsa:23085; Q6NVK2; Q8IUD2; Q8IUD3; Q8IUD4; Q8IUD5; Q8NAS1; Q9NXN5; Q9UIK7; Q9UPS1	23085	ENSG00000082805	cell-cell signaling;cell organization and biogenesis;protein metabolism;other metabolic processes;transport;signal transduction;other biological processes	plasma membrane;other membranes;cytosol;cytoskeleton;ER/Golgi;other cell component	other molecular function			8.241	0.383724	3.04282	0.415981	2	Non significant
P68032	Actin, alpha cardiac muscle 1 [OS=Homo sapiens]	ACTC1	hsa:70; P04270; P68032	70	ENSG00000159251	cell organization and biogenesis;developmental processes;other biological processes	cytosol;cytoskeleton;other cell component	cytoskeletal activity;other molecular function	RHOA GTPase cycle; RHOB GTPase cycle; Striated Muscle Contraction		8.238	8.04e-06	3.04229	5.09474	2	Upregulated
A6NHR9	Structural maintenance of chromosomes flexible hinge domain-containing protein 1 [OS=Homo sapiens]	SMCHD1	A6NHR9; hsa:23347; O75141; Q6AHX6; Q6ZTQ8; Q9H6Q2; Q9UG39	23347	ENSG00000101596	cell organization and biogenesis;DNA metabolism;other metabolic processes;stress response;developmental processes;other biological processes	nucleus;other cell component	nucleic acid binding activity;other molecular function			8.237	0.132463	3.04212	0.877906	2	Non significant
O15182	Centrin-3 [OS=Homo sapiens]	CETN3	hsa:1070; O15182; Q53YD2; Q9BS23	1070	ENSG00000153140	cell cycle OR cell proliferation;cell organization and biogenesis;transport;other biological processes	cytoskeleton;nucleus;other cell component	cytoskeletal activity;other molecular function			8.212	0.655061	3.03773	0.183718	2	Non significant
P48449	Lanosterol synthase [OS=Homo sapiens]	LSS	B4DJZ9; D3DSN0; E9PEI9; G5E9Q9; hsa:4047; P48449; Q8IYL6; Q9UEZ1	4047	ENSG00000160285	other metabolic processes;other biological processes	other membranes;ER/Golgi;other cell component	other molecular function	Activation of gene expression by SREBF (SREBP); Cholesterol biosynthesis		8.196	0.118642	3.03492	0.925761	2	Non significant
Q99496	E3 ubiquitin-protein ligase RING2 [OS=Homo sapiens]	RNF2	B2RBS7; B3KRH1; hsa:6045; Q5TEN1; Q5TEN2; Q99496	6045	ENSG00000121481	cell cycle OR cell proliferation;cell organization and biogenesis;protein metabolism;other metabolic processes;developmental processes;other biological processes	nucleus;other cell component	other molecular function	Oxidative Stress Induced Senescence; Regulation of PTEN gene transcription; Transcriptional Regulation by E2F6; SUMOylation of DNA damage response and repair proteins; SUMOylation of chromatin organization proteins; SUMOylation of RNA binding proteins; SUMOylation of transcription cofactors; SUMOylation of DNA methylation proteins; RUNX1 interacts with co-factors whose precise effect on RUNX1 tar…		8.172	0.269444	3.03069	0.569532	2	Non significant
Q9UEY8	Gamma-adducin [OS=Homo sapiens]	ADD3	D3DRA8; hsa:120; O43243; Q5VU09; Q92773; Q9UEY7; Q9UEY8	120	ENSG00000148700	cell organization and biogenesis;other biological processes	plasma membrane;other membranes;cytosol;cytoskeleton;nucleus;other cell component	cytoskeletal activity;other molecular function	Miscellaneous transport and binding events; RHOD GTPase cycle; RHOF GTPase cycle		8.16	0.0602839	3.02857	1.2198	2	Non significant
Q9BUK0	Coiled-coil-helix-coiled-coil-helix domain-containing protein 7 [OS=Homo sapiens]	CHCHD7	A8K223; E9PBH3; hsa:79145; J3KNE9; Q7Z588; Q9BUK0	79145	ENSG00000170791	cell organization and biogenesis	mitochondrion		Mitochondrial protein import		8.16	0.594168	3.02857	0.226091	2	Non significant
Q9BQ70	Ribosome quality control complex subunit TCF25 [OS=Homo sapiens]	TCF25	hsa:22980; Q2MK75; Q9BQ70; Q9UPV3	22980	ENSG00000141002	cell organization and biogenesis;protein metabolism;other metabolic processes;developmental processes;other biological processes	cytosol;nucleus;other cell component	nucleic acid binding activity;other molecular function			8.146	0.275957	3.02609	0.559158	2	Non significant
P53985	Monocarboxylate transporter 1 [OS=Homo sapiens]	SLC16A1	hsa:6566; P53985; Q49A45; Q5T8R6; Q9NSJ9	6566	ENSG00000155380; ENSG00000281917	cell cycle OR cell proliferation;cell organization and biogenesis;other metabolic processes;transport;other biological processes	plasma membrane;other membranes;cytoskeleton;other cell component	transporter activity;other molecular function	Basigin interactions; Aspirin ADME; Proton-coupled monocarboxylate transport; Defective SLC16A1 causes symptomatic deficiency in lactate transport (SDLT)		8.075	0.20924	3.01346	0.679356	2	Non significant
Q15398	Disks large-associated protein 5 [OS=Homo sapiens]	DLGAP5	A8MTM6; B4DRM8; hsa:9787; Q15398; Q86T11; Q8NG58	9787	ENSG00000126787	cell cycle OR cell proliferation;cell organization and biogenesis;other biological processes	cytosol;cytoskeleton;nucleus;other cell component	cytoskeletal activity	NOTCH3 Intracellular Domain Regulates Transcription		8.025	0.261468	3.0045	0.582581	2	Non significant
P0DOX3	Immunoglobulin delta heavy chain [OS=Homo sapiens]					other biological processes	non-structural extracellular;plasma membrane;other membranes;other cell component	other molecular function			7.995	0.62225	2.9991	0.206035	2	Non significant
Q9BVJ7	Dual specificity protein phosphatase 23 [OS=Homo sapiens]	DUSP23	hsa:54935; Q9BVJ7; Q9NX48	54935	ENSG00000158716	cell organization and biogenesis;other metabolic processes	cytosol;nucleus;other cell component	other molecular function			7.984	0.318606	2.99711	0.496746	2	Non significant
Q15334	Lethal(2) giant larvae protein homolog 1 [OS=Homo sapiens]	LLGL1	A7MBM7; hsa:3996; O00188; Q15334; Q58F11; Q86UK6	3996	ENSG00000131899	cell cycle OR cell proliferation;cell organization and biogenesis;transport;developmental processes;other biological processes	plasma membrane;other membranes;cytoskeleton;ER/Golgi;other cytoplasmic organelle;other cell component	enzyme regulator activity;cytoskeletal activity;other molecular function			7.961	0.598678	2.99295	0.222807	2	Non significant
Q9Y2H0	Disks large-associated protein 4 [OS=Homo sapiens]	DLGAP4	E1P5T5; hsa:22839; Q5QPG4; Q5T2Y4; Q5T2Y5; Q9H137; Q9H138; Q9H1L7; Q9Y2H0	22839	ENSG00000080845	other biological processes	plasma membrane;other membranes;other cell component	other molecular function	Neurexins and neuroligins		7.944	0.159825	2.98987	0.796354	2	Non significant
Q9P270	SLAIN motif-containing protein 2 [OS=Homo sapiens]	SLAIN2	A8K4P1; hsa:57606; Q8N5R3; Q9P270	57606	ENSG00000109171	cell organization and biogenesis;other biological processes	cytosol;cytoskeleton				7.894	0.37988	2.98076	0.420353	2	Non significant
Q8WW59	SPRY domain-containing protein 4 [OS=Homo sapiens]	SPRYD4	A8K7A5; hsa:283377; Q8WW59	283377	ENSG00000176422		nucleus				7.877	0.161331	2.97765	0.792281	2	Non significant
Q9H3H3	UPF0696 protein C11orf68 [OS=Homo sapiens]	C11orf68	hsa:83638; J3KQG9; Q9BT13; Q9H3H3	83638	ENSG00000175573						7.852	0.256471	2.97306	0.590961	2	Non significant
Q02809	Procollagen-lysine,2-oxoglutarate 5-dioxygenase 1 [OS=Homo sapiens]	PLOD1	B4DR87; hsa:5351; Q02809; Q96AV9; Q9H132	5351	ENSG00000083444	protein metabolism;other metabolic processes;stress response;other biological processes	other membranes;ER/Golgi;other cell component	other molecular function	Collagen biosynthesis and modifying enzymes		7.81	0.21076	2.96532	0.676213	2	Non significant
O95249	Golgi SNAP receptor complex member 1 [OS=Homo sapiens]	GOSR1	hsa:9527; J3KST5; O75392; O95249	9527	ENSG00000108587	cell organization and biogenesis;transport	other membranes;cytosol;ER/Golgi	other molecular function	COPI-mediated anterograde transport; Intra-Golgi traffic		7.796	0.180406	2.96273	0.743749	2	Non significant
Q86XP3	ATP-dependent RNA helicase DDX42 [OS=Homo sapiens]	DDX42	A6NML1; A8KA43; hsa:11325; O75619; Q68G51; Q86XP3; Q96BK1; Q96HR7; Q9Y3V8	11325	ENSG00000198231	cell organization and biogenesis;RNA metabolism OR transcription;other metabolic processes;other biological processes	cytosol;nucleus;other cell component	nucleic acid binding activity;other molecular function	mRNA Splicing - Major Pathway; mRNA Splicing - Minor Pathway		7.74	0.0167366	2.95233	1.77633	2	Non significant
A0MZ66	Shootin-1 [OS=Homo sapiens]	SHTN1	A0MZ66; A8MYU7; B3KRD3; B3KRH2; B3KTE0; B3KTJ7; B3KTJ8; B4E3U1; B7Z7Z9; hsa:57698; Q68DG1; Q6PIM5; Q9HCH4; Q9NUV0	57698	ENSG00000187164	cell organization and biogenesis;developmental processes;signal transduction;other biological processes	cytoskeleton;other cell component	cytoskeletal activity;other molecular function	Recycling pathway of L1		7.73	0.0978947	2.95047	1.00924	2	Non significant
Q49B96	Cytochrome c oxidase assembly protein COX19 [OS=Homo sapiens]	COX19	A4FTX0; hsa:90639; Q49B96	90639	ENSG00000240230	cell organization and biogenesis;other biological processes	cytosol;mitochondrion		Complex IV assembly; Mitochondrial protein import		7.719	0.382406	2.94841	0.417475	2	Non significant
Q9NXH8	Torsin-4A [OS=Homo sapiens]	TOR4A	A2BFA4; hsa:54863; Q9NXH8	54863	ENSG00000198113		non-structural extracellular;other membranes;ER/Golgi;nucleus;other cell component	other molecular function	Platelet degranulation		7.686	0.257883	2.94223	0.588577	2	Non significant
P57740	Nuclear pore complex protein Nup107 [OS=Homo sapiens]	NUP107	B4DZ67; hsa:57122; P57740; Q6PJE1	57122	ENSG00000111581	cell organization and biogenesis;other metabolic processes;transport;developmental processes	other membranes;cytosol;nucleus;other cell component	other molecular function	snRNP Assembly; ISG15 antiviral mechanism; SARS-CoV-2 activates/modulates innate and adaptive immune responses; SUMOylation of RNA binding proteins; RHO GTPases Activate Formins; HCMV Late Events; Separation of Sister Chromatids; Resolution of Sister Chromatid Cohesion; HCMV Early Events; EML4 and NUDC in mitotic spindle formation; Transport of the SLBP independent Mature mRNA; Transport of the S…		7.664	0.546431	2.9381	0.262465	2	Non significant
P27338	Amine oxidase [flavin-containing] B [OS=Homo sapiens]	MAOB	B2R6R3; B7Z5H3; D3DWC3; hsa:4129; P27338; Q7Z6S2	4129	ENSG00000069535	other metabolic processes;other biological processes	other membranes;mitochondrion;other cell component	other molecular function	Biogenic amines are oxidatively deaminated to aldehydes by MAOA and MAOB		7.653	0.134517	2.93603	0.871223	2	Non significant
Q86XL3	Ankyrin repeat and LEM domain-containing protein 2 [OS=Homo sapiens]	ANKLE2	A8KAG3; B3KN97; B3KSF8; hsa:23141; O75176; Q6P6A5; Q86XL3; Q8TAZ9; Q96DH4	23141	ENSG00000176915	cell cycle OR cell proliferation;cell organization and biogenesis;developmental processes;other biological processes	other membranes;ER/Golgi	enzyme regulator activity;other molecular function	RHOG GTPase cycle; RAC2 GTPase cycle; Initiation of Nuclear Envelope (NE) Reformation		7.646	0.145799	2.93471	0.836245	2	Non significant
P62341	Thioredoxin reductase-like selenoprotein T [OS=Homo sapiens]	SELENOT	hsa:51714; O95904; P62341; Q8IY80; Q9CZ45; Q9NZJ3	51714	ENSG00000198843	cell-cell signaling;protein metabolism;other metabolic processes;transport;other biological processes	other membranes;ER/Golgi	other molecular function			7.637	0.514402	2.93301	0.288698	2	Non significant
Q5T8D3	Acyl-CoA-binding domain-containing protein 5 [OS=Homo sapiens]	ACBD5	B3KQ56; D3DRW0; hsa:91452; Q5T8D3; Q5T8D4; Q5T8E1; Q5T8E2; Q86UV1; Q8N6E3; Q9UFB5	91452	ENSG00000107897	other metabolic processes	other membranes;cytosol;nucleus;other cytoplasmic organelle;other cell component	other molecular function	RHOC GTPase cycle; RHOA GTPase cycle; Peroxisomal lipid metabolism; Class I peroxisomal membrane protein import		7.634	0.304598	2.93244	0.516273	2	Non significant
P55809	Succinyl-CoA:3-ketoacid coenzyme A transferase 1, mitochondrial [OS=Homo sapiens]	OXCT1	B2R5V2; B7Z528; hsa:5019; P55809	5019	ENSG00000083720	other metabolic processes	mitochondrion	other molecular function	Mitochondrial protein degradation; Utilization of Ketone Bodies		7.607	0.288832	2.92733	0.539354	2	Non significant
P28799	Progranulin [OS=Homo sapiens]	GRN	D3DX55; hsa:2896; P23781; P23782; P23783; P23784; P28799; Q53HQ8; Q53Y88; Q540U8; Q9BWE7; Q9H8S1; Q9UCH0	2896	ENSG00000030582	cell organization and biogenesis;stress response;transport;developmental processes;signal transduction;other biological processes	non-structural extracellular;plasma membrane;other membranes;ER/Golgi;other cytoplasmic organelle	signal transduction activity or receptor binding;other molecular function	Neutrophil degranulation		7.576	0.27643	2.92144	0.558415	2	Non significant
Q13642	Four and a half LIM domains protein 1 [OS=Homo sapiens]	FHL1	B7Z5T4; B7Z793; hsa:2273; O95212; Q13230; Q13642; Q13645; Q5JXI7; Q5M7Y6; Q6IB30; Q9NZ40; Q9UKZ8; Q9Y630	2273	ENSG00000022267	other biological processes	plasma membrane;other membranes;cytosol;nucleus;other cell component	other molecular function			7.565	0.298158	2.91934	0.525554	2	Non significant
Q9BXK5	Bcl-2-like protein 13 [OS=Homo sapiens]	BCL2L13	B3KPE7; hsa:23786; Q96B37; Q96IB7; Q9BXK5; Q9BY01; Q9HC05; Q9UFE0; Q9UKN3	23786	ENSG00000099968	other biological processes	other membranes;mitochondrion;nucleus	enzyme regulator activity			7.539	0.356168	2.91437	0.448345	2	Non significant
Q8N573	Oxidation resistance protein 1 [OS=Homo sapiens]	OXR1	A6NK11; A8KA34; B3KXL1; B7Z402; B7Z8N5; D3HIS6; hsa:55074; Q3LIB5; Q6ZVK9; Q8N573; Q8N8V0; Q9H266; Q9NWC7	55074	ENSG00000164830	stress response;other biological processes	mitochondrion;nucleus	other molecular function			7.52	0.478807	2.91073	0.31984	2	Non significant
Q9H2U1	ATP-dependent DNA/RNA helicase DHX36 [OS=Homo sapiens]	DHX36	B2RB00; hsa:170506; Q70JU3; Q8IYE5; Q9H2U1; Q9P240	170506	ENSG00000174953	cell organization and biogenesis;RNA metabolism OR transcription;stress response;other biological processes	cytosol;mitochondrion;nucleus;other cell component	nucleic acid binding activity;other molecular function	DEx/H-box helicases activate type I IFN and inflammatory cytokines production		7.497	1.48e-05	2.90631	4.82974	2	Upregulated
P08582	Melanotransferrin [OS=Homo sapiens]	MELTF	hsa:4241; P08582; Q9BQE2	4241	ENSG00000163975	transport;other biological processes	non-structural extracellular;plasma membrane;other membranes;ER/Golgi;other cytoplasmic organelle;other cell component	other molecular function	Regulation of Insulin-like Growth Factor (IGF) transport and uptake by Insulin-like Growth Factor Binding Proteins (IGFBPs); Post-translational modification: synthesis of GPI-anchored proteins; Post-translational protein phosphorylation		7.488	0.328822	2.90458	0.483039	2	Non significant
P51812	Ribosomal protein S6 kinase alpha-3 [OS=Homo sapiens]	RPS6KA3	B2R9V4; hsa:6197; P51812; Q4VAP3; Q59H26; Q5JPK8; Q7Z3Z7	6197	ENSG00000177189	cell-cell signaling;protein metabolism;other metabolic processes;stress response;developmental processes;signal transduction;other biological processes	cytosol;nucleus;other cell component	enzyme regulator activity;kinase activity;other molecular function	Recycling pathway of L1; Senescence-Associated Secretory Phenotype (SASP); RSK activation; ERK/MAPK targets; CREB phosphorylation; Gastrin-CREB signalling pathway via PKC and MAPK		7.46	0.237074	2.89918	0.625116	2	Non significant
Q9H501	ESF1 homolog [OS=Homo sapiens]	ESF1	hsa:51575; Q86X92; Q9H501; Q9H9Q5; Q9HA35; Q9NX93; Q9P1S6	51575	ENSG00000089048	RNA metabolism OR transcription;other metabolic processes	nucleus				7.431	0.395496	2.89356	0.402857	2	Non significant
P62070	Ras-related protein R-Ras2 [OS=Homo sapiens]	RRAS2	B2R9Z3; B7Z5Z2; B7Z6C4; B7Z7H6; hsa:22800; P17082; P62070	22800	ENSG00000133818	developmental processes;signal transduction;other biological processes	plasma membrane;other membranes;ER/Golgi	other molecular function	RND1 GTPase cycle		7.404	0.23724	2.8883	0.624812	2	Non significant
Q9H788	SH2 domain-containing protein 4A [OS=Homo sapiens]	SH2D4A	B4DDR1; hsa:63898; Q5XKC1; Q6NXE9; Q86YM2; Q96C88; Q9H788; Q9H7F7	63898	ENSG00000104611		cytosol;other cell component	other molecular function			7.4	0.42794	2.88753	0.368617	2	Non significant
P78330	Phosphoserine phosphatase [OS=Homo sapiens]	PSPH	B2RCR5; hsa:5723; P78330; Q7Z3S5	5723	ENSG00000146733	other metabolic processes;developmental processes;other biological processes	cytosol;other cell component	other molecular function	Serine biosynthesis		7.39	0.184517	2.88557	0.733964	2	Non significant
O75376	Nuclear receptor corepressor 1 [OS=Homo sapiens]	NCOR1	B3DLF8; E9PGV6; hsa:9611; O75376; Q86YY0; Q9UPV5; Q9UQ18	9611	ENSG00000141027	cell cycle OR cell proliferation;cell organization and biogenesis;other biological processes	cytosol;cytoskeleton;nucleus;other cell component	nucleic acid binding activity;other molecular function	PPARA activates gene expression; Transcriptional regulation of white adipocyte differentiation; HCMV Early Events; Constitutive Signaling by NOTCH1 PEST Domain Mutants; Constitutive Signaling by NOTCH1 HD+PEST Domain Mutants; Cytoprotection by HMOX1; Heme signaling; Transcriptional activation of mitochondrial biogenesis; HDACs deacetylate histones; Activation of anterior HOX genes in hindbrain de…		7.378	0.401184	2.88323	0.396657	2	Non significant
P11117	Lysosomal acid phosphatase [OS=Homo sapiens]	ACP2	E9PCI1; hsa:53; P11117; Q561W5; Q9BTU7	53	ENSG00000134575	cell organization and biogenesis	other membranes;other cytoplasmic organelle	other molecular function			7.369	0.35807	2.88147	0.446032	2	Non significant
Q9BXF6	Rab11 family-interacting protein 5 [OS=Homo sapiens]	RAB11FIP5	hsa:26056; O94939; Q9BXF6; Q9P0M1	26056	ENSG00000135631	cell-cell signaling;transport;other biological processes	other membranes;cytoskeleton;mitochondrion;ER/Golgi;other cytoplasmic organelle;other cell component	cytoskeletal activity;other molecular function			7.338	0.657051	2.87539	0.182401	2	Non significant
Q9NV88	Integrator complex subunit 9 [OS=Homo sapiens]	INTS9	B7Z560; B7Z6M5; hsa:55756; O00224; Q8TB16; Q9NV88	55756	ENSG00000104299	RNA metabolism OR transcription;other metabolic processes;other biological processes	cytosol;nucleus		RNA polymerase II transcribes snRNA genes		7.248	0.458387	2.85758	0.338768	2	Non significant
Q9NZC3	Glycerophosphodiester phosphodiesterase 1 [OS=Homo sapiens]	GDE1	hsa:51573; O43334; Q6PKF7; Q7KYR4; Q9NZC3	51573	ENSG00000006007	other metabolic processes	plasma membrane;other membranes	other molecular function	Glycerophospholipid catabolism		7.219	0.644927	2.8518	0.190489	2	Non significant
P07948	Tyrosine-protein kinase Lyn [OS=Homo sapiens]	LYN	A0AVQ5; hsa:4067; P07948	4067	ENSG00000254087	cell-cell signaling;cell organization and biogenesis;protein metabolism;other metabolic processes;stress response;transport;developmental processes;signal transduction;other biological processes	plasma membrane;other membranes;cytosol;mitochondrion;ER/Golgi;nucleus;other cytoplasmic organelle;other cell component	signal transduction activity or receptor binding;enzyme regulator activity;cytoskeletal activity;kinase activity;other molecular function	FCGR activation; FCGR3A-mediated IL10 synthesis; FCGR3A-mediated phagocytosis; Regulation of signaling by CBL; Signaling by CSF1 (M-CSF) in myeloid cells; EPHB-mediated forward signaling; Signaling by phosphorylated juxtamembrane, extracellular and kinase domain KIT mutants; Regulation of KIT signaling; EPH-ephrin mediated repulsion of cells; EPHA-mediated growth cone collapse; CD28 co-stimulatio…		7.174	0.639765	2.84278	0.19398	2	Non significant
O60942	mRNA-capping enzyme [OS=Homo sapiens]	RNGTT	E1P513; E1P514; hsa:8732; O43483; O60257; O60351; O60942; Q5TCW8; Q8WUM8	8732	ENSG00000111880	RNA metabolism OR transcription;other metabolic processes	nucleus	other molecular function	RNA Pol II CTD phosphorylation and interaction with CE during HIV infection; mRNA Capping; RNA Pol II CTD phosphorylation and interaction with CE		7.159	0.514895	2.83976	0.288281	2	Non significant
P84243	Histone H3.3 [OS=Homo sapiens]	H3-3A; H3-3B	hsa:3020; hsa:3021; P06351; P33155; P84243; Q5VV55; Q5VV56; Q66I33; Q9V3W4	3020; 3021	ENSG00000132475; ENSG00000163041	cell cycle OR cell proliferation;cell organization and biogenesis;developmental processes;other biological processes	non-structural extracellular;nucleus;other cell component	nucleic acid binding activity;other molecular function	RUNX1 regulates transcription of genes involved in differentiation of HSCs; Amyloid fiber formation; Regulation of endogenous retroelements by KRAB-ZFP proteins; Transcriptional regulation by small RNAs; Regulation of endogenous retroelements by Piwi-interacting RNAs (piRNAs); B-WICH complex positively regulates rRNA expression; Formation of the beta-catenin:TCF transactivating complex; Oxidative…		7.134	0.109871	2.83471	0.959118	2	Non significant
Q15654	Thyroid receptor-interacting protein 6 [OS=Homo sapiens]	TRIP6	A4D2E7; F2ZC07; F2ZC08; hsa:7205; O15170; O15275; Q15654; Q9BTB2; Q9BUE5; Q9BXP3; Q9UNT4	7205	ENSG00000087077	cell adhesion;cell organization and biogenesis;developmental processes;signal transduction;other biological processes	plasma membrane;other membranes;cytosol;cytoskeleton;nucleus;other cell component	signal transduction activity or receptor binding;other molecular function			7.123	0.0529477	2.83248	1.27615	2	Non significant
Q86YS6	Ras-related protein Rab-43 [OS=Homo sapiens]	RAB43	A8K4P9; E9PBQ0; hsa:339122; Q86YS6	339122	ENSG00000172780	cell organization and biogenesis;other metabolic processes;stress response;transport;other biological processes	other membranes;ER/Golgi;other cell component	other molecular function	RAB geranylgeranylation; Retrograde transport at the Trans-Golgi-Network		7.112	0.544797	2.83026	0.263765	2	Non significant
Q86V48	Leucine zipper protein 1 [OS=Homo sapiens]	LUZP1	hsa:7798; Q5TH93; Q86V48; Q8N4X3; Q8TEH1	7798	ENSG00000169641	developmental processes	cytoskeleton;nucleus;other cell component				7.108	0.139707	2.82944	0.854781	2	Non significant
Q14137	Ribosome biogenesis protein BOP1 [OS=Homo sapiens]	BOP1	hsa:23246; Q14137; Q969Z6; Q96IS8; Q96Q25; Q9BSA7; Q9BVM0	23246	ENSG00000261236	cell cycle OR cell proliferation;cell organization and biogenesis;RNA metabolism OR transcription;other metabolic processes;other biological processes	nucleus;other cell component	other molecular function	Major pathway of rRNA processing in the nucleolus and cytosol		7.101	0.33989	2.82802	0.468662	2	Non significant
Q9UBW7	Zinc finger MYM-type protein 2 [OS=Homo sapiens]	ZMYM2	A6NDG0; A6NI02; hsa:7750; O43212; O43434; O60898; Q5W0Q4; Q5W0T3; Q63HP0; Q8NE39; Q9H0V5; Q9H538; Q9UBW7; Q9UEU2	7750	ENSG00000121741	other biological processes	cytosol;nucleus	other molecular function	Signaling by cytosolic FGFR1 fusion mutants; Signaling by FGFR1 in disease; Signaling by FLT3 fusion proteins		7.064	0.600273	2.82049	0.221651	2	Non significant
O43278	Kunitz-type protease inhibitor 1 [OS=Homo sapiens]	SPINT1	hsa:6692; O43278; Q7Z7D2	6692	ENSG00000166145	cell organization and biogenesis;developmental processes;other biological processes	non-structural extracellular;plasma membrane;other membranes;other cell component	enzyme regulator activity	MET Receptor Activation; Signaling by MST1		7.059	0.067867	2.81946	1.16834	2	Non significant
Q5T2E6	Armadillo-like helical domain-containing protein 3 [OS=Homo sapiens]	ARMH3	hsa:79591; Q2TB87; Q5T2E6; Q9H8Z9	79591	ENSG00000120029	other biological processes	other membranes;cytosol;ER/Golgi				7.041	0.585878	2.81578	0.232193	2	Non significant
Q5VU43	Myomegalin [OS=Homo sapiens]	PDE4DIP	A0A0A0MRM0; A0A0C4DFQ0; A2RU15; E9PL24; hsa:9659; O75042; O75065; Q2YDC1; Q5VU42; Q5VU43; Q5VU44; Q5VU45; Q5VU46; Q5VU47; Q5VU48; Q5VU49; Q68DU2; Q6AZ93; Q6PK88; Q86T40; Q86TB2; Q8N3W0; Q8TAY9; Q9HCP2; Q9HCP3; Q9HCP4; Q9HCP5	9659	ENSG00000178104	cell cycle OR cell proliferation;cell organization and biogenesis;other biological processes	cytoskeleton;ER/Golgi;nucleus;other cell component	other molecular function			7.036	0.534474	2.81476	0.272073	2	Non significant
Q14203	Dynactin subunit 1 [OS=Homo sapiens]	DCTN1	A8MY36; B4DM45; E9PFS5; E9PGE1; G5E9H4; hsa:1639; O95296; Q14203; Q6IQ37; Q9BRM9; Q9UIU1; Q9UIU2	1639	ENSG00000204843	cell cycle OR cell proliferation;cell organization and biogenesis;transport;developmental processes;other biological processes	cytosol;cytoskeleton;nucleus;other cell component	cytoskeletal activity;other molecular function	COPI-mediated anterograde transport; MHC class II antigen presentation; HSP90 chaperone cycle for steroid hormone receptors (SHR) in the presence of ligand; COPI-independent Golgi-to-ER retrograde traffic; Signaling by ALK fusions and activated point mutants; XBP1(S) activates chaperone genes		7.009	0.00370573	2.80921	2.43113	2	Upregulated
Q9Y6D5	Brefeldin A-inhibited guanine nucleotide-exchange protein 2 [OS=Homo sapiens]	ARFGEF2	hsa:10564; Q5TFT9; Q9NTS1; Q9Y6D5	10564	ENSG00000124198	cell organization and biogenesis;other metabolic processes;transport;signal transduction;other biological processes	other membranes;cytosol;cytoskeleton;ER/Golgi;other cytoplasmic organelle;other cell component	signal transduction activity or receptor binding;enzyme regulator activity;cytoskeletal activity;other molecular function	Association of TriC/CCT with target proteins during biosynthesis		6.965	0.0939258	2.80012	1.02721	2	Non significant
Q15436	Protein transport protein Sec23A [OS=Homo sapiens]	SEC23A	B2R5P4; B3KXI2; hsa:10484; Q15436; Q8NE16	10484	ENSG00000100934	cell organization and biogenesis;transport;other biological processes	other membranes;cytosol;ER/Golgi;other cell component	enzyme regulator activity;other molecular function	Antigen Presentation: Folding, assembly and peptide loading of class I MHC; MHC class II antigen presentation; SARS-CoV-2 activates/modulates innate and adaptive immune responses; COPII-mediated vesicle transport; Cargo concentration in the ER; Regulation of cholesterol biosynthesis by SREBP (SREBF)		6.953	0.0267288	2.79764	1.57302	2	Non significant
Q8WUX2	Glutathione-specific gamma-glutamylcyclotransferase 2 [OS=Homo sapiens]	CHAC2	hsa:494143; Q8WUX2; Q8WVI8	494143	ENSG00000143942	other metabolic processes	cytosol;other cell component	other molecular function	Glutathione synthesis and recycling		6.935	0.595879	2.7939	0.224842	2	Non significant
Q5T440	Putative transferase CAF17, mitochondrial [OS=Homo sapiens]	IBA57	hsa:200205; Q5T440	200205	ENSG00000181873	cell organization and biogenesis;other metabolic processes	mitochondrion	other molecular function			6.927	0.555735	2.79223	0.255132	2	Non significant
Q9BRX2	Protein pelota homolog [OS=Homo sapiens]	PELO	hsa:53918; Q9BRX2; Q9GZS6; Q9Y306	53918	ENSG00000152684	cell cycle OR cell proliferation;cell organization and biogenesis;protein metabolism;RNA metabolism OR transcription;other metabolic processes;developmental processes;other biological processes	cytosol;translational apparatus;other cell component	translation activity;other molecular function			6.922	0.196047	2.79119	0.70764	2	Non significant
O75815	Breast cancer anti-estrogen resistance protein 3 [OS=Homo sapiens]	BCAR3	D3DT43; hsa:8412; O75815; Q5TEW3; Q6UW40; Q9BR50	8412	ENSG00000137936	developmental processes;signal transduction;other biological processes	other membranes;other cell component	enzyme regulator activity;other molecular function			6.85	0.267243	2.7761	0.573094	2	Non significant
P41440	Reduced folate transporter [OS=Homo sapiens]	SLC19A1	B2R7U8; B7Z8C3; E9PFY4; hsa:6573; O00553; O60227; P41440; Q13026; Q9BTX8	6573	ENSG00000173638	other metabolic processes;transport;other biological processes	plasma membrane;other membranes	transporter activity;other molecular function	Metabolism of folate and pterines		6.825	0.630495	2.77083	0.200318	2	Non significant
P57678	Gem-associated protein 4 [OS=Homo sapiens]	GEMIN4	hsa:50628; P57678; Q9NZS7; Q9UG32; Q9Y4Q2	50628	ENSG00000179409	cell organization and biogenesis;RNA metabolism OR transcription;other metabolic processes	cytosol;nucleus;other cell component	other molecular function	snRNP Assembly; SARS-CoV-2 modulates host translation machinery		6.786	0.00176945	2.76256	2.75216	2	Upregulated
Q15404	Ras suppressor protein 1 [OS=Homo sapiens]	RSU1	A8KA46; D3DRU3; hsa:6251; Q15404; Q6FI17	6251	ENSG00000148484	signal transduction;other biological processes	cytosol;other cell component		Regulation of cytoskeletal remodeling and cell spreading by IPP complex components		6.749	0.240343	2.75467	0.619168	2	Non significant
Q9P265	Disco-interacting protein 2 homolog B [OS=Homo sapiens]	DIP2B	hsa:57609; Q6B011; Q8N1L5; Q8NB38; Q9P265	57609	ENSG00000066084	cell organization and biogenesis;developmental processes;other biological processes	nucleus;other cell component	cytoskeletal activity			6.748	0.0102599	2.75446	1.98886	2	Non significant
Q9UNA1	Rho GTPase-activating protein 26 [OS=Homo sapiens]	ARHGAP26	hsa:23092; O75117; Q5D035; Q9BYS6; Q9BYS7; Q9UJ00; Q9UNA1	23092	ENSG00000145819	cell organization and biogenesis;other metabolic processes;developmental processes;signal transduction;other biological processes	other membranes;cytosol;cytoskeleton;mitochondrion;other cytoplasmic organelle;other cell component	enzyme regulator activity;other molecular function	RHOC GTPase cycle; RHOA GTPase cycle; CDC42 GTPase cycle; RAC1 GTPase cycle; RHOB GTPase cycle; RHOQ GTPase cycle; RAC2 GTPase cycle; RAC3 GTPase cycle; RHOJ GTPase cycle; RHOD GTPase cycle		6.743	0.633692	2.75339	0.198122	2	Non significant
Q6UXY8	Transmembrane channel-like protein 5 [OS=Homo sapiens]	TMC5	hsa:79838; Q68DK8; Q6UXY8; Q8IY20; Q8NHV6; Q9H8I7	79838	ENSG00000103534	transport	plasma membrane;other membranes	transporter activity			6.741	0.704033	2.75296	0.152407	2	Non significant
Q92805	Golgin subfamily A member 1 [OS=Homo sapiens]	GOLGA1	hsa:2800; Q5T164; Q8IYZ9; Q92805	2800	ENSG00000136935		other membranes;cytosol;ER/Golgi;other cell component		Retrograde transport at the Trans-Golgi-Network		6.715	0.557259	2.74739	0.253943	2	Non significant
Q5QJ74	Tubulin-specific chaperone cofactor E-like protein [OS=Homo sapiens]	TBCEL	hsa:219899; Q0VAN6; Q5QJ74	219899	ENSG00000154114	cell organization and biogenesis;protein metabolism;other metabolic processes	cytoskeleton;other cell component	cytoskeletal activity			6.692	0.737611	2.74244	0.132172	2	Non significant
Q9NVG8	TBC1 domain family member 13 [OS=Homo sapiens]	TBC1D13	A7E2E7; B3KW04; B9EGJ8; hsa:54662; Q5T270; Q5T271; Q9NVG8	54662	ENSG00000107021	transport	other membranes;cytosol	enzyme regulator activity;other molecular function	TBC/RABGAPs		6.66	0.571192	2.73552	0.243218	2	Non significant
Q9BWH6	RNA polymerase II-associated protein 1 [OS=Homo sapiens]	RPAP1	hsa:26015; Q9BWH6; Q9H9I2; Q9NSQ5; Q9P2E4; Q9UFS7	26015	ENSG00000103932	RNA metabolism OR transcription;other metabolic processes	nucleus;other cell component	nucleic acid binding activity;other molecular function			6.627	0.740163	2.72836	0.130673	2	Non significant
Q99996	A-kinase anchor protein 9 [OS=Homo sapiens]	AKAP9	A4D1F0; A4D1F2; A4D1F4; hsa:10142; O14869; O43355; O94895; Q75N20; Q99996; Q9UQH3; Q9UQQ4; Q9Y6B8; Q9Y6Y2	10142	ENSG00000127914	cell-cell signaling;cell organization and biogenesis;signal transduction;other biological processes	plasma membrane;other membranes;cytosol;cytoskeleton;ER/Golgi;other cell component	signal transduction activity or receptor binding;nucleic acid binding activity;other molecular function	Recruitment of NuMA to mitotic centrosomes; Regulation of PLK1 Activity at G2/M Transition; Loss of Nlp from mitotic centrosomes; Recruitment of mitotic centrosome proteins and complexes; Anchoring of the basal body to the plasma membrane; AURKA Activation by TPX2; Signaling by BRAF and RAF1 fusions; Phase 3 - rapid repolarisation; Phase 2 - plateau phase		6.589	0.670228	2.72006	0.173778	2	Non significant
Q9BXW9	Fanconi anemia group D2 protein [OS=Homo sapiens]	FANCD2	hsa:2177; Q2LA86; Q69YP9; Q6PJN7; Q9BQ06; Q9BXW9; Q9H9T9	2177	ENSG00000144554	cell cycle OR cell proliferation;cell organization and biogenesis;DNA metabolism;other metabolic processes;stress response;developmental processes;signal transduction;other biological processes	cytosol;nucleus;other cell component	other molecular function	TP53 Regulates Transcription of DNA Repair Genes; Fanconi Anemia Pathway		6.586	0.562558	2.7194	0.249833	2	Non significant
Q9Y2D5	PALM2-AKAP2 fusion protein [OS=Homo sapiens]	PALM2AKAP2	A9Z1X9; B1ALX9; B2RTU4; B3KQ00; B4DTZ2; B7ZW07; B9EJB5; hsa:445815; Q8IXS6; Q8N9D5; Q96DU1; Q9UG26; Q9Y2D5	445815	ENSG00000157654	other biological processes	plasma membrane;other membranes				6.574	0.11019	2.71677	0.957859	2	Non significant
Q14118	Dystroglycan 1 [OS=Homo sapiens]	DAG1	A8K6M7; hsa:1605; Q14118; Q969J9	1605	ENSG00000173402	cell adhesion;cell-cell signaling;cell organization and biogenesis;protein metabolism;stress response;transport;developmental processes;other biological processes	non-structural extracellular;extracellular matrix;plasma membrane;other membranes;cytosol;cytoskeleton;ER/Golgi;nucleus;other cell component	cytoskeletal activity;other molecular function	Regulation of expression of SLITs and ROBOs; ECM proteoglycans; Non-integrin membrane-ECM interactions; O-linked glycosylation; EGR2 and SOX10-mediated initiation of Schwann cell myelination; Defective POMGNT1 causes MDDGA3, MDDGB3 and MDDGC3; Defective POMT2 causes MDDGA2, MDDGB2 and MDDGC2; Defective POMT1 causes MDDGA1, MDDGB1 and MDDGC1		6.571	0.414581	2.71611	0.382391	2	Non significant
Q9NUP7	tRNA:m(4)X modification enzyme TRM13 homolog [OS=Homo sapiens]	TRMT13	hsa:54482; Q5VVL0; Q9NUP7; Q9NW65	54482	ENSG00000122435	RNA metabolism OR transcription;other metabolic processes		other molecular function	tRNA modification in the nucleus and cytosol		6.551	0.752188	2.71172	0.123674	2	Non significant
Q96K76	Ubiquitin carboxyl-terminal hydrolase 47 [OS=Homo sapiens]	USP47	B3KXF5; E9PM46; hsa:55031; Q658U0; Q86Y73; Q8TEP6; Q96K76; Q9BWI0; Q9NWN1	55031	ENSG00000170242	protein metabolism;DNA metabolism;other metabolic processes;stress response;signal transduction;other biological processes	cytosol;nucleus;other cell component	other molecular function	Ub-specific processing proteases		6.528	0.214773	2.70664	0.668021	2	Non significant
P51617	Interleukin-1 receptor-associated kinase 1 [OS=Homo sapiens]	IRAK1	D3DWW3; D3DWW4; hsa:3654; P51617; Q7Z5V4; Q96C06; Q96RL2	3654	ENSG00000184216	protein metabolism;other metabolic processes;stress response;signal transduction;other biological processes	plasma membrane;other membranes;cytosol;nucleus;other cytoplasmic organelle;other cell component	kinase activity;other molecular function	SARS-CoV-2 activates/modulates innate and adaptive immune responses; PIP3 activates AKT signaling; Transcriptional Regulation by MECP2; PI5P, PP2A and IER3 Regulate PI3K/AKT Signaling; JNK (c-Jun kinases) phosphorylation and activation mediated by activated human TAK1; NOD1/2 Signaling Pathway; p75NTR recruits signalling complexes; NF-kB is activated and signals survival; TAK1-dependent IKK and N…		6.526	0.225366	2.7062	0.647111	2	Non significant
O14646	Chromodomain-helicase-DNA-binding protein 1 [OS=Homo sapiens]	CHD1	hsa:1105; O14646; Q17RZ3	1105	ENSG00000153922	cell organization and biogenesis;other biological processes	nucleus;other cell component	nucleic acid binding activity;other molecular function	Estrogen-dependent gene expression		6.523	0.196701	2.70554	0.706193	2	Non significant
Q96BN8	Ubiquitin thioesterase otulin [OS=Homo sapiens]	OTULIN	D3DTD3; hsa:90268; Q8NAS0; Q96BN8; Q96IA3	90268	ENSG00000154124	protein metabolism;other metabolic processes;stress response;developmental processes;signal transduction;other biological processes	cytosol;other cell component	other molecular function	Synthesis of active ubiquitin: roles of E1 and E2 enzymes; Regulation of TNFR1 signaling		6.502	0.571935	2.70088	0.242653	2	Non significant
O15020	Spectrin beta chain, non-erythrocytic 2 [OS=Homo sapiens]	SPTBN2	hsa:6712; O14872; O14873; O15020	6712	ENSG00000173898	cell organization and biogenesis;transport;developmental processes;other biological processes	plasma membrane;other membranes;cytosol;cytoskeleton;other cell component	cytoskeletal activity;other molecular function	MHC class II antigen presentation; COPI-mediated anterograde transport; RAF/MAP kinase cascade; NCAM signaling for neurite out-growth; Interaction between L1 and Ankyrins		6.486	0.135149	2.69733	0.869188	2	Non significant
P60709	Actin, cytoplasmic 1 [OS=Homo sapiens]	ACTB	hsa:60; P02570; P60709; P70514; P99021; Q11211; Q64316; Q75MN2; Q96B34; Q96HG5	60	ENSG00000075624	cell organization and biogenesis;developmental processes;other biological processes	plasma membrane;other membranes;cytosol;cytoskeleton;nucleus;other cell component	cytoskeletal activity;other molecular function	Clathrin-mediated endocytosis; Regulation of endogenous retroelements by Piwi-interacting RNAs (piRNAs); UCH proteinases; DNA Damage Recognition in GG-NER; Translocation of SLC2A4 (GLUT4) to the plasma membrane; RHO GTPases Activate Formins; RHOF GTPase cycle; Regulation of actin dynamics for phagocytic cup formation; FCGR3A-mediated phagocytosis; Recycling pathway of L1; Sensory processing of so…		6.483	3.66e-05	2.69666	4.43652	2	Upregulated
Q9HAU4	E3 ubiquitin-protein ligase SMURF2 [OS=Homo sapiens]	SMURF2	hsa:64750; Q52LL1; Q9H260; Q9HAU4	64750	ENSG00000108854	protein metabolism;other metabolic processes;signal transduction;other biological processes	plasma membrane;other membranes;cytosol;nucleus;other cell component	other molecular function	Ub-specific processing proteases; Antigen processing: Ubiquitination & Proteasome degradation; Asymmetric localization of PCP proteins; Degradation of AXIN; Hedgehog 'on' state; Regulation of RUNX3 expression and activity; Signaling by BMP; Downregulation of TGF-beta receptor signaling; Downregulation of SMAD2/3:SMAD4 transcriptional activity		6.424	0.500577	2.68347	0.300529	2	Non significant
O43795	Unconventional myosin-Ib [OS=Homo sapiens]	MYO1B	hsa:4430; O43794; O43795; Q7Z6L5	4430	ENSG00000128641	cell organization and biogenesis;transport;other biological processes	plasma membrane;other membranes;cytoskeleton;other cytoplasmic organelle;other cell component	cytoskeletal activity;other molecular function			6.414	0.426057	2.68122	0.370532	2	Non significant
P46060	Ran GTPase-activating protein 1 [OS=Homo sapiens]	RANGAP1	hsa:5905; P46060; Q96JJ2	5905	ENSG00000100401	protein metabolism;other metabolic processes;stress response;transport;signal transduction;other biological processes	other membranes;cytosol;cytoskeleton;nucleus;other cell component	enzyme regulator activity;nucleic acid binding activity;other molecular function	Separation of Sister Chromatids; Resolution of Sister Chromatid Cohesion; RHO GTPases Activate Formins; EML4 and NUDC in mitotic spindle formation; Rev-mediated nuclear export of HIV RNA; SUMOylation of DNA replication proteins; Amplification of signal from unattached kinetochores via a MAD2 inhibitory signal; Postmitotic nuclear pore complex (NPC) reformation; SUMOylation of nuclear envelope pro…		6.389	0.000686852	2.67559	3.16314	2	Upregulated
P06865	Beta-hexosaminidase subunit alpha [OS=Homo sapiens]	HEXA	B4DKE7; E7ENH7; hsa:3073; P06865; Q53HS8; Q6AI32	3073	ENSG00000213614	cell organization and biogenesis;protein metabolism;other metabolic processes;developmental processes;other biological processes	cytosol;other cytoplasmic organelle;other cell component	other molecular function	CS/DS degradation; Hyaluronan uptake and degradation; Glycosphingolipid catabolism; Keratan sulfate degradation; Defective HEXA causes GM2G1		6.37	0.00255806	2.67129	2.59209	2	Upregulated
Q8ND04	Nonsense-mediated mRNA decay factor SMG8 [OS=Homo sapiens]	SMG8	hsa:55181; Q8N5U5; Q8ND04; Q8TDN0; Q9H5P5; Q9NVQ1	55181	ENSG00000167447	RNA metabolism OR transcription;other metabolic processes;other biological processes	cytosol		Nonsense Mediated Decay (NMD) enhanced by the Exon Junction Complex (EJC)		6.366	0.155099	2.67039	0.809392	2	Non significant
Q14802	FXYD domain-containing ion transport regulator 3 [OS=Homo sapiens]	FXYD3	A6NDE0; C9JDU2; F5H174; F8WB34; hsa:5349; Q13211; Q14802; Q6IB59	5349	ENSG00000089356	transport;other biological processes	plasma membrane;other membranes;ER/Golgi	transporter activity;other molecular function	Potential therapeutics for SARS; Ion homeostasis; Ion transport by P-type ATPases		6.36	0.585568	2.66903	0.232422	2	Non significant
Q8TEQ8	GPI ethanolamine phosphate transferase 3 [OS=Homo sapiens]	PIGO	B1AML3; hsa:84720; Q6P154; Q6UX80; Q8TDS8; Q8TEQ8; Q96CS9; Q9BVN9; Q9Y4B0	84720	ENSG00000165282	protein metabolism;other metabolic processes	other membranes;ER/Golgi	other molecular function	Synthesis of glycosylphosphatidylinositol (GPI)		6.339	0.636117	2.66426	0.196463	2	Non significant
P61626	Lysozyme C [OS=Homo sapiens]	LYZ	hsa:4069; P00695; P61626; Q13170; Q9UCF8	4069	ENSG00000090382	stress response;other biological processes	non-structural extracellular;other cytoplasmic organelle;other cell component	other molecular function	Neutrophil degranulation; Amyloid fiber formation; Antimicrobial peptides		6.335	0.111879	2.66334	0.951251	2	Non significant
Q9BYV8	Centrosomal protein of 41 kDa [OS=Homo sapiens]	CEP41	A4D1M0; B4DQ35; F5H0V6; hsa:95681; Q7Z496; Q86TM1; Q8NFU8; Q9BYV8; Q9H6A3; Q9NPV3	95681	ENSG00000106477	cell organization and biogenesis;protein metabolism;other metabolic processes;transport	cytosol;cytoskeleton;other cell component		Regulation of PLK1 Activity at G2/M Transition; Recruitment of NuMA to mitotic centrosomes; Recruitment of mitotic centrosome proteins and complexes; Loss of Nlp from mitotic centrosomes; Anchoring of the basal body to the plasma membrane; AURKA Activation by TPX2		6.311	0.612233	2.65787	0.213083	2	Non significant
Q9UM54	Unconventional myosin-VI [OS=Homo sapiens]	MYO6	A6H8V4; E1P540; hsa:4646; Q5TEM5; Q5TEM6; Q5TEM7; Q9BZZ7; Q9UEG2; Q9UM54	4646	ENSG00000196586	cell organization and biogenesis;stress response;transport;developmental processes;signal transduction;other biological processes	plasma membrane;other membranes;cytosol;cytoskeleton;ER/Golgi;nucleus;other cytoplasmic organelle;other cell component	cytoskeletal activity;other molecular function	RHOU GTPase cycle; RHOBTB2 GTPase cycle; RHOBTB1 GTPase cycle; Trafficking of AMPA receptors; Gap junction degradation		6.295	0.00201012	2.65421	2.69678	2	Upregulated
Q9UNH6	Sorting nexin-7 [OS=Homo sapiens]	SNX7	A8KAF3; D3DT50; hsa:51375; Q53FQ3; Q5VT09; Q5VT10; Q86U82; Q8WVD4; Q96FW9; Q9UNH6; Q9Y3Z7	51375	ENSG00000162627	other metabolic processes;transport;other biological processes	other membranes;other cytoplasmic organelle;other cell component	other molecular function			6.257	0.58743	2.64547	0.231044	2	Non significant
P48736	Phosphatidylinositol 4,5-bisphosphate 3-kinase catalytic subunit gamma isoform [OS=Homo sapiens]	PIK3CG	A4D0Q6; hsa:5294; P48736; Q8IV23; Q9BZC8	5294	ENSG00000105851	cell adhesion;cell cycle OR cell proliferation;other metabolic processes;stress response;transport;developmental processes;signal transduction;other biological processes	plasma membrane;other membranes;cytosol;other cell component	signal transduction activity or receptor binding;kinase activity;other molecular function	Synthesis of PIPs at the plasma membrane; Erythropoietin activates Phosphoinositide-3-kinase (PI3K); GPVI-mediated activation cascade; G beta:gamma signalling through PI3Kgamma		6.248	0.763636	2.64339	0.117113	2	Non significant
Q9H4H8	Protein FAM83D [OS=Homo sapiens]	FAM83D	B4E1I7; hsa:81610; Q5THR2; Q68EN1; Q6P457; Q7Z6H0; Q96DF5; Q96N89; Q9BVM8; Q9H4H8	81610	ENSG00000101447	cell cycle OR cell proliferation;signal transduction;other biological processes	cytosol;cytoskeleton;other cell component	cytoskeletal activity;other molecular function	Signaling by EGFR		6.233	0.163574	2.63993	0.786285	2	Non significant
O14681	Etoposide-induced protein 2.4 homolog [OS=Homo sapiens]	EI24	A8K7D6; B4DKL6; hsa:9538; O14681; Q9BUQ1	9538	ENSG00000149547	other metabolic processes;other biological processes	other membranes;cytosol;ER/Golgi;nucleus	other molecular function			6.232	0.42255	2.6397	0.374122	2	Non significant
P53992	Protein transport protein Sec24C [OS=Homo sapiens]	SEC24C	B4DZT4; hsa:9632; P53992; Q8WV25	9632	ENSG00000176986	cell organization and biogenesis;transport;developmental processes	other membranes;cytosol;ER/Golgi	other molecular function	COPII-mediated vesicle transport; Antigen Presentation: Folding, assembly and peptide loading of class I MHC; MHC class II antigen presentation; SARS-CoV-2 activates/modulates innate and adaptive immune responses; Cargo concentration in the ER; Regulation of cholesterol biosynthesis by SREBP (SREBF)		6.206	0.0532481	2.63366	1.2737	2	Non significant
Q01831	DNA repair protein complementing XP-C cells [OS=Homo sapiens]	XPC	B4DIP3; E9PB96; E9PH69; hsa:7508; Q01831; Q53GT7; Q96AX0	7508	ENSG00000154767	cell cycle OR cell proliferation;DNA metabolism;other metabolic processes;stress response;signal transduction;other biological processes	plasma membrane;other membranes;cytosol;mitochondrion;nucleus;other cell component	nucleic acid binding activity;other molecular function	SUMOylation of DNA damage response and repair proteins; Formation of Incision Complex in GG-NER; DNA Damage Recognition in GG-NER		6.187	0.741991	2.62924	0.129601	2	Non significant
P78362	SRSF protein kinase 2 [OS=Homo sapiens]	SRPK2	A8MVX2; hsa:6733; O75220; O75221; P78362; Q6NUL0; Q6V1X2; Q8IYQ3	6733	ENSG00000135250	cell organization and biogenesis;protein metabolism;RNA metabolism OR transcription;other metabolic processes;stress response;developmental processes;signal transduction;other biological processes	cytosol;nucleus;other cell component	kinase activity;other molecular function	Maturation of nucleoprotein		6.178	0.511538	2.62714	0.291122	2	Non significant
Q9UHN6	Cell surface hyaluronidase CEMIP2 [OS=Homo sapiens]	CEMIP2	A6H8W9; B2RTQ6; hsa:23670; Q5T838; Q5T839; Q5T840; Q5T841; Q8NBP6; Q9P2D5; Q9UHN6	23670	ENSG00000135048	other metabolic processes;developmental processes;other biological processes	plasma membrane;other membranes;cytosol;nucleus;other cell component	other molecular function			6.135	0.58872	2.61706	0.230091	2	Non significant
Q9NQ84	G-protein coupled receptor family C group 5 member C [OS=Homo sapiens]	GPRC5C	B5BUN4; hsa:55890; Q2NL85; Q9NQ84; Q9NZG5	55890	ENSG00000170412; ENSG00000291917	signal transduction	plasma membrane;other membranes;other cell component	enzyme regulator activity;other molecular function			6.132	0.472993	2.61636	0.325145	2	Non significant
P19784	Casein kinase II subunit alpha' [OS=Homo sapiens]	CSNK2A2	hsa:1459; P19784	1459	ENSG00000070770	DNA metabolism;other metabolic processes;stress response;developmental processes;signal transduction;other biological processes	cytosol;nucleus;other cell component	kinase activity;other molecular function	Regulation of PTEN stability and activity; KEAP1-NFE2L2 pathway; RUNX1 interacts with co-factors whose precise effect on RUNX1 targets is not known; Regulation of TP53 Activity through Phosphorylation; Cooperation of PDCL (PhLP1) and TRiC/CCT in G-protein beta folding; WNT mediated activation of DVL; Signal transduction by L1; Maturation of hRSV A proteins; Receptor Mediated Mitophagy; Condensati…		6.126	0.133672	2.61495	0.873961	2	Non significant
O95571	Persulfide dioxygenase ETHE1, mitochondrial [OS=Homo sapiens]	ETHE1	hsa:23474; O95571; Q96HR0; Q9H001	23474	ENSG00000105755	other metabolic processes	mitochondrion;nucleus;other cell component	other molecular function	Sulfide oxidation to sulfate		6.123	0.371382	2.61424	0.430179	2	Non significant
Q8N9N7	Leucine-rich repeat-containing protein 57 [OS=Homo sapiens]	LRRC57	hsa:255252; Q7Z2Z6; Q8N1T6; Q8N9N7	255252	ENSG00000180979		other membranes				6.117	0.599699	2.61282	0.222067	2	Non significant
Q96GD0	Chronophin [OS=Homo sapiens]	PDXP	hsa:57026; Q96GD0; Q9UGY2	57026	ENSG00000241360	cell organization and biogenesis;protein metabolism;other metabolic processes;other biological processes	plasma membrane;other membranes;cytosol;cytoskeleton;other cell component	other molecular function			6.042	0.649234	2.59503	0.187599	2	Non significant
O95486	Protein transport protein Sec24A [OS=Homo sapiens]	SEC24A	A8MVW3; hsa:10802; O95486; Q8WUV2; Q96GP7	10802	ENSG00000113615	cell organization and biogenesis;transport;other biological processes	other membranes;cytosol;ER/Golgi	other molecular function	SARS-CoV-2 activates/modulates innate and adaptive immune responses; MHC class II antigen presentation; COPII-mediated vesicle transport; Cargo concentration in the ER; Regulation of cholesterol biosynthesis by SREBP (SREBF); Antigen Presentation: Folding, assembly and peptide loading of class I MHC		6.032	0.197212	2.59264	0.705067	2	Non significant
P61764	Syntaxin-binding protein 1 [OS=Homo sapiens]	STXBP1	B1AM97; hsa:6812; P61764; Q28208; Q62759; Q64320; Q68CM6; Q96TG8	6812	ENSG00000136854	cell adhesion;cell-cell signaling;cell organization and biogenesis;stress response;transport;developmental processes;other biological processes	plasma membrane;other membranes;cytosol;mitochondrion;nucleus;other cell component	other molecular function	Regulation of insulin secretion; Neurexins and neuroligins		6.031	0.596589	2.5924	0.224325	2	Non significant
Q9BRJ7	Tudor-interacting repair regulator protein [OS=Homo sapiens]	NUDT16L1	hsa:84309; Q8NAI2; Q9BRJ7	84309	ENSG00000168101	other biological processes	nucleus	nucleic acid binding activity			6.028	0.65362	2.59168	0.184675	2	Non significant
Q16222	UDP-N-acetylhexosamine pyrophosphorylase [OS=Homo sapiens]	UAP1	B2R6R8; hsa:6675; Q16222; Q5VTA9; Q5VTB0; Q5VTB1; Q96GM2	6675	ENSG00000117143	other metabolic processes;stress response;other biological processes	plasma membrane;other membranes;cytosol;nucleus	other molecular function	Synthesis of UDP-N-acetyl-glucosamine		6.021	0.197528	2.59	0.704372	2	Non significant
Q9UIA9	Exportin-7 [OS=Homo sapiens]	XPO7	hsa:23039; O94846; Q6PJK9; Q8NEK7; Q9UIA9	23039	ENSG00000130227	transport	nucleus;other cell component	other molecular function			6.011	0.00403579	2.58761	2.39407	2	Upregulated
Q8NI27	THO complex subunit 2 [OS=Homo sapiens]	THOC2	A6NM50; hsa:57187; Q5JZ12; Q6IN92; Q8NI27; Q9H8I6	57187	ENSG00000125676	RNA metabolism OR transcription;other metabolic processes;transport;developmental processes;other biological processes	nucleus	nucleic acid binding activity	Transport of Mature mRNA derived from an Intron-Containing Transcript; mRNA 3'-end processing; RNA Polymerase II Transcription Termination		6.003	0.168181	2.58568	0.774222	2	Non significant
Q9NUJ1	Palmitoyl-protein thioesterase ABHD10, mitochondrial [OS=Homo sapiens]	ABHD10	B7Z6A8; C9IZX5; D3DN63; hsa:55347; Q8TCF9; Q9NUJ1	55347	ENSG00000144827	protein metabolism;other metabolic processes	cytosol;mitochondrion	other molecular function	Glucuronidation		6	0.219346	2.58496	0.65887	2	Non significant
Q53F19	Nuclear cap-binding protein subunit 3 [OS=Homo sapiens]	NCBP3	B3KWG7; hsa:55421; Q53F19; Q7L406; Q96FK1; Q9NXZ4	55421	ENSG00000074356	RNA metabolism OR transcription;other metabolic processes;stress response;transport;other biological processes	nucleus;other cell component	nucleic acid binding activity			5.996	0.60393	2.584	0.219014	2	Non significant
Q9BQ04	RNA-binding protein 4B [OS=Homo sapiens]	RBM4B	B3KT83; hsa:83759; Q9BQ04	83759	ENSG00000173914	RNA metabolism OR transcription;other metabolic processes;other biological processes	cytosol;nucleus;other cell component	other molecular function			5.993	0.739025	2.58328	0.131341	2	Non significant
Q9NUT2	Mitochondrial potassium channel ATP-binding subunit [OS=Homo sapiens]	ABCB8	A5D8W3; B2RBL8; B3KND2; B4DG02; G3XAP3; hsa:11194; O95787; Q53GM0; Q9NUT2	11194	ENSG00000197150	cell organization and biogenesis;transport	plasma membrane;other membranes;mitochondrion;nucleus	transporter activity;other molecular function	Mitochondrial ABC transporters		5.969	0.657937	2.57749	0.181816	2	Non significant
P25774	Cathepsin S [OS=Homo sapiens]	CTSS	B4DWC9; D3DV05; hsa:1520; P25774; Q5T5I0; Q6FHS5; Q9BUG3	1520	ENSG00000163131	cell organization and biogenesis;protein metabolism;other metabolic processes;signal transduction;other biological processes	non-structural extracellular;other cytoplasmic organelle;other cell component	enzyme regulator activity;other molecular function	Neutrophil degranulation; Degradation of the extracellular matrix; MHC class II antigen presentation; Assembly of collagen fibrils and other multimeric structures; Trafficking and processing of endosomal TLR; Endosomal/Vacuolar pathway		5.938	0.576656	2.56998	0.239083	2	Non significant
O15231	Zinc finger protein 185 [OS=Homo sapiens]	ZNF185	A4FTV3; A6NME5; B4DLE9; B7Z771; B8K2L9; B8K2M0; B8K2M1; B8K2M2; E9PFR6; F5GXF7; F5GZL4; F8W8V7; H0Y4M8; hsa:7739; O00345; O15231; Q8N1R8; Q9NSD2	7739	ENSG00000147394; ENSG00000292196		cytoskeleton;other cell component	other molecular function			5.933	0.0124472	2.56876	1.90493	2	Non significant
O14657	Torsin-1B [OS=Homo sapiens]	TOR1B	hsa:27348; O14657	27348	ENSG00000136816	cell organization and biogenesis;protein metabolism;other metabolic processes;stress response;other biological processes	other membranes;ER/Golgi;nucleus	cytoskeletal activity;other molecular function	Cargo recognition for clathrin-mediated endocytosis		5.93	0.258628	2.56803	0.587324	2	Non significant
Q8NFW8	N-acylneuraminate cytidylyltransferase [OS=Homo sapiens]	CMAS	hsa:55907; Q8NFW8; Q96AX5; Q9NQZ0	55907	ENSG00000111726	other metabolic processes	nucleus	other molecular function	Sialic acid metabolism		5.92	0.264961	2.5656	0.576818	2	Non significant
A6QL63	Ankyrin repeat and BTB/POZ domain-containing protein 3 [OS=Homo sapiens]	ABTB3	A4FU41; A6QL63; B3KXG3; C9J019; C9JK80; E9PHS4; hsa:121551; Q3ZTQ4; Q52M89; Q6ZV99; Q8N245	121551	ENSG00000151136	cell-cell signaling;other biological processes	other membranes;other cell component	other molecular function			5.912	0.598678	2.56365	0.222807	2	Non significant
Q9BRT6	Protein LLP homolog [OS=Homo sapiens]	LLPH	hsa:84298; Q3B766; Q9BRT6	84298	ENSG00000139233	cell organization and biogenesis;developmental processes;other biological processes	nucleus;other cell component	other molecular function			5.901	0.462403	2.56096	0.334979	2	Non significant
Q9GZM5	Protein YIPF3 [OS=Homo sapiens]	YIPF3	hsa:25844; Q5JTD2; Q6FI85; Q8NI57; Q9GZM5; Q9NWE3; Q9Y3U9	25844	ENSG00000137207	other biological processes	plasma membrane;other membranes;ER/Golgi;other cell component				5.88	0.579439	2.55582	0.236992	2	Non significant
O75116	Rho-associated protein kinase 2 [OS=Homo sapiens]	ROCK2	hsa:9475; O75116; Q53QZ0; Q53SJ7; Q9UQN5	9475	ENSG00000134318	cell cycle OR cell proliferation;cell organization and biogenesis;protein metabolism;other metabolic processes;stress response;developmental processes;signal transduction;other biological processes	plasma membrane;other membranes;cytosol;cytoskeleton;nucleus;other cell component	enzyme regulator activity;cytoskeletal activity;kinase activity;other molecular function	Potential therapeutics for SARS; RHOC GTPase cycle; RHOA GTPase cycle; G alpha (12/13) signalling events; RHOB GTPase cycle; EPHB-mediated forward signaling; VEGFA-VEGFR2 Pathway; EPHA-mediated growth cone collapse; Sema4D induced cell migration and growth-cone collapse; RHO GTPases Activate ROCKs; RHOBTB1 GTPase cycle; RHOH GTPase cycle		5.87	0.00146834	2.55336	2.83317	2	Upregulated
Q9Y4X5	E3 ubiquitin-protein ligase ARIH1 [OS=Homo sapiens]	ARIH1	B2R6U3; hsa:25820; O76026; Q9H3T6; Q9UEN0; Q9UP39; Q9Y4X5	25820	ENSG00000166233	protein metabolism;other metabolic processes;stress response;signal transduction	cytosol;nucleus;other cell component	other molecular function	PKR-mediated signaling; ISG15 antiviral mechanism; RSV-host interactions		5.862	0.469591	2.55139	0.32828	2	Non significant
Q8WVQ1	Soluble calcium-activated nucleotidase 1 [OS=Homo sapiens]	CANT1	B4DJ54; hsa:124583; Q7Z2J7; Q8NG05; Q8NHP0; Q8WVQ1; Q9BSD5	124583	ENSG00000171302	protein metabolism;other metabolic processes	non-structural extracellular;plasma membrane;other membranes;ER/Golgi;other cell component	other molecular function	Neutrophil degranulation		5.814	0.670228	2.53953	0.173778	2	Non significant
P50583	Bis(5'-nucleosyl)-tetraphosphatase [asymmetrical] [OS=Homo sapiens]	NUDT2	D3DRM0; hsa:318; P50583; Q5T589	318	ENSG00000164978	other metabolic processes;stress response;other biological processes	mitochondrion	other molecular function	Detoxification of Reactive Oxygen Species		5.783	0.532489	2.53182	0.273689	2	Non significant
Q6NUQ1	RAD50-interacting protein 1 [OS=Homo sapiens]	RINT1	hsa:60561; Q6NUQ1; Q75MG9; Q75MH0; Q96IW8; Q9H229; Q9HAD9	60561	ENSG00000135249	cell cycle OR cell proliferation;stress response;transport;signal transduction;other biological processes	other membranes;cytosol;ER/Golgi		COPI-dependent Golgi-to-ER retrograde traffic		5.761	0.638265	2.52632	0.194999	2	Non significant
Q9NPF4	tRNA N6-adenosine threonylcarbamoyltransferase [OS=Homo sapiens]	OSGEP	hsa:55644; Q6IAC3; Q9NPF4	55644	ENSG00000092094; ENSG00000291794	RNA metabolism OR transcription;other metabolic processes	cytosol;nucleus;other cell component	other molecular function	tRNA modification in the nucleus and cytosol		5.752	0.474534	2.52406	0.323733	2	Non significant
Q12965	Unconventional myosin-Ie [OS=Homo sapiens]	MYO1E	hsa:4643; Q12965; Q14778	4643	ENSG00000157483	cell organization and biogenesis;transport;developmental processes;signal transduction;other biological processes	plasma membrane;other membranes;cytoskeleton;other cell component	cytoskeletal activity;other molecular function			5.706	0.0575255	2.51248	1.24014	2	Non significant
P09668	Pro-cathepsin H [OS=Homo sapiens]	CTSH	B2RBK0; hsa:1512; P09668; Q96NY6; Q9BUM7	1512	ENSG00000103811	protein metabolism;other metabolic processes;developmental processes;signal transduction;other biological processes	non-structural extracellular;cytosol;other cytoplasmic organelle;other cell component	enzyme regulator activity;other molecular function	MHC class II antigen presentation; Neutrophil degranulation; Surfactant metabolism		5.703	0.337912	2.51172	0.471196	2	Non significant
Q7Z4W1	L-xylulose reductase [OS=Homo sapiens]	DCXR	hsa:51181; Q7Z4W1; Q9BTZ3; Q9UHY9	51181	ENSG00000169738	other metabolic processes;other biological processes	plasma membrane;other membranes;cytosol;cytoskeleton;other cell component	other molecular function	Formation of xylulose-5-phosphate; Essential pentosuria		5.686	0.511531	2.50741	0.291128	2	Non significant
Q8IUS5	Epoxide hydrolase 4 [OS=Homo sapiens]	EPHX4	hsa:253152; Q8IUS5; Q8NCC6	253152	ENSG00000172031		other membranes	other molecular function			5.661	0.775732	2.50106	0.110288	2	Non significant
Q9BQ39	ATP-dependent RNA helicase DDX50 [OS=Homo sapiens]	DDX50	hsa:79009; Q5VX37; Q8WV76; Q9BQ39; Q9BWI8	79009	ENSG00000107625		plasma membrane;other membranes;nucleus	nucleic acid binding activity;other molecular function			5.644	0.415973	2.49672	0.380935	2	Non significant
P12931	Proto-oncogene tyrosine-protein kinase Src [OS=Homo sapiens]	SRC	E1P5V4; hsa:6714; P12931; Q76P87; Q86VB9; Q9H5A8	6714	ENSG00000197122; ENSG00000291971	cell adhesion;cell cycle OR cell proliferation;cell organization and biogenesis;protein metabolism;DNA metabolism;other metabolic processes;stress response;transport;developmental processes;signal transduction;other biological processes	plasma membrane;other membranes;cytosol;cytoskeleton;mitochondrion;nucleus;other cytoplasmic organelle;other cell component	signal transduction activity or receptor binding;enzyme regulator activity;kinase activity;other molecular function	Regulation of commissural axon pathfinding by SLIT and ROBO; G alpha (i) signalling events; G alpha (s) signalling events; Extra-nuclear estrogen signaling; GPER1 signaling; PIP3 activates AKT signaling; Signaling by BRAF and RAF1 fusions; Regulation of RUNX3 expression and activity; RHOU GTPase cycle; Constitutive Signaling by Aberrant PI3K in Cancer; PI5P, PP2A and IER3 Regulate PI3K/AKT Signal…		5.609	0.155512	2.48774	0.808237	2	Non significant
Q03468	DNA excision repair protein ERCC-6 [OS=Homo sapiens]	ERCC6	D3DX94; E7EV46; hsa:2074; Q03468; Q5W0L9	2074	ENSG00000225830	cell organization and biogenesis;DNA metabolism;RNA metabolism OR transcription;other metabolic processes;stress response;developmental processes;signal transduction;other biological processes	nucleus;other cell component	enzyme regulator activity;nucleic acid binding activity;other molecular function	B-WICH complex positively regulates rRNA expression; RNA Polymerase I Transcription Initiation; Formation of TC-NER Pre-Incision Complex; Dual incision in TC-NER; Gap-filling DNA repair synthesis and ligation in TC-NER; ERCC6 (CSB) and EHMT2 (G9a) positively regulate rRNA expression		5.576	0.649382	2.47923	0.1875	2	Non significant
Q9UEE9	Craniofacial development protein 1 [OS=Homo sapiens]	CFDP1	hsa:10428; O00393; O00404; Q9UEE9; Q9UEF0; Q9UEF1; Q9UEF8	10428	ENSG00000153774	cell adhesion;cell organization and biogenesis;other biological processes	nucleus;other cell component				5.574	0.488009	2.47871	0.311572	2	Non significant
P42766	Large ribosomal subunit protein uL29 [OS=Homo sapiens]	RPL35	A8K4V7; hsa:11224; P42766; Q4VBY5; Q5JTN5; Q6IBC7; Q96QJ7; Q9BYF4	11224	ENSG00000136942	protein metabolism;RNA metabolism OR transcription;other metabolic processes	cytosol;translational apparatus;nucleus;other cell component	nucleic acid binding activity;other molecular function	Regulation of expression of SLITs and ROBOs; L13a-mediated translational silencing of Ceruloplasmin expression; Formation of a pool of free 40S subunits; GTP hydrolysis and joining of the 60S ribosomal subunit; Major pathway of rRNA processing in the nucleolus and cytosol; Nonsense Mediated Decay (NMD) enhanced by the Exon Junction Complex (EJC); SRP-dependent cotranslational protein targeting to…		5.565	0.00126176	2.47638	2.89902	2	Upregulated
Q9NTX5	Ethylmalonyl-CoA decarboxylase [OS=Homo sapiens]	ECHDC1	A6NFJ5; B7Z8S0; E9PEN7; E9PR31; F8W851; hsa:55862; Q5TEF6; Q5TEF7; Q5TEG0; Q5TEG4; Q9NTX5; Q9NZ30; V9HW18	55862	ENSG00000093144	other metabolic processes	cytosol	other molecular function			5.555	0.00427396	2.47379	2.36917	2	Upregulated
P04899	Guanine nucleotide-binding protein G(i) subunit alpha-2 [OS=Homo sapiens]	GNAI2	B3KTZ0; B4DYA0; B4E2X5; hsa:2771; P04899; Q6B6N3; Q8IZ71	2771	ENSG00000114353	cell-cell signaling;cell cycle OR cell proliferation;signal transduction;other biological processes	plasma membrane;other membranes;cytosol;cytoskeleton;nucleus;other cell component	signal transduction activity or receptor binding;other molecular function	G alpha (i) signalling events; G alpha (z) signalling events; Adenylate cyclase inhibitory pathway; ADP signalling through P2Y purinoceptor 12; G alpha (s) signalling events; Extra-nuclear estrogen signaling; GPER1 signaling; ADORA2B mediated anti-inflammatory cytokines production; Adrenaline,noradrenaline inhibits insulin secretion		5.531	0.015564	2.46754	1.80788	2	Non significant
Q6P1N0	Coiled-coil and C2 domain-containing protein 1A [OS=Homo sapiens]	CC2D1A	hsa:54862; Q6P1N0; Q7Z435; Q86XV0; Q8NF89; Q9H603; Q9NXI1	54862	ENSG00000132024; ENSG00000288293	cell organization and biogenesis;developmental processes;other biological processes	plasma membrane;other membranes;cytosol;cytoskeleton;nucleus;other cytoplasmic organelle	nucleic acid binding activity;other molecular function			5.524	0.403432	2.46571	0.39423	2	Non significant
Q9NZN4	EH domain-containing protein 2 [OS=Homo sapiens]	EHD2	B2RDH9; B4DNU6; hsa:30846; Q96CB6; Q9NZN4	30846	ENSG00000024422	cell organization and biogenesis;transport;other biological processes	plasma membrane;other membranes;cytosol;cytoskeleton;nucleus;other cytoplasmic organelle;other cell component	nucleic acid binding activity;other molecular function	Factors involved in megakaryocyte development and platelet production		5.521	0.272784	2.46493	0.564181	2	Non significant
P46939	Utrophin [OS=Homo sapiens]	UTRN	hsa:7402; P46939; Q5SYY1; Q5SZ57; Q9UJ40	7402	ENSG00000152818	cell-cell signaling;other biological processes	plasma membrane;other membranes;cytoskeleton;nucleus;other cell component	signal transduction activity or receptor binding;cytoskeletal activity;other molecular function	EGR2 and SOX10-mediated initiation of Schwann cell myelination		5.454	0.280655	2.44731	0.551827	2	Non significant
Q9Y5Y5	Peroxisomal membrane protein PEX16 [OS=Homo sapiens]	PEX16	hsa:9409; Q9BWB9; Q9Y5Y5	9409	ENSG00000121680	cell organization and biogenesis;transport;other biological processes	other membranes;cytosol;ER/Golgi;other cytoplasmic organelle		Class I peroxisomal membrane protein import		5.416	0.749493	2.43723	0.125232	2	Non significant
Q70E73	Ras-associated and pleckstrin homology domains-containing protein 1 [OS=Homo sapiens]	RAPH1	hsa:65059; Q70E73; Q96Q37; Q9C0I2	65059	ENSG00000173166	cell organization and biogenesis;developmental processes;signal transduction	plasma membrane;other membranes;cytosol;cytoskeleton;nucleus;other cell component				5.403	0.491408	2.43376	0.308558	2	Non significant
Q9P289	Serine/threonine-protein kinase 26 [OS=Homo sapiens]	STK26	B2RAU2; hsa:51765; Q3ZB77; Q8NC04; Q9BXC3; Q9BXC4; Q9P289	51765	ENSG00000134602	cell organization and biogenesis;protein metabolism;other metabolic processes;stress response;signal transduction;other biological processes	plasma membrane;other membranes;cytosol;ER/Golgi;other cell component	kinase activity;other molecular function	Apoptotic cleavage of cellular proteins		5.395	0.276794	2.43162	0.557843	2	Non significant
O95394	Phosphoacetylglucosamine mutase [OS=Homo sapiens]	PGM3	B2RB65; B4DX94; D6RF12; E1P547; E9PF86; hsa:5238; O95394; Q5JWR4; Q96J46; Q9H8G5; Q9NS94; Q9NTT6; Q9UFV5; Q9UIY2	5238	ENSG00000013375	protein metabolism;other metabolic processes;other biological processes	cytosol	other molecular function	Synthesis of UDP-N-acetyl-glucosamine		5.391	0.146608	2.43055	0.833843	2	Non significant
Q8IXB1	DnaJ homolog subfamily C member 10 [OS=Homo sapiens]	DNAJC10	hsa:54431; Q17RJ6; Q3B7W8; Q4ZG06; Q53QT7; Q6UWZ6; Q86T61; Q8IXB1; Q8NC82; Q8TD87; Q96K38; Q96K44; Q96K54; Q9NSY6	54431	ENSG00000077232	protein metabolism;other metabolic processes;stress response;signal transduction;other biological processes	ER/Golgi	other molecular function			5.385	0.477925	2.42895	0.32064	2	Non significant
O96017	Serine/threonine-protein kinase Chk2 [OS=Homo sapiens]	CHEK2	A8K3Y9; B7ZBF3; B7ZBF4; B7ZBF5; hsa:11200; O96017; Q6QA03; Q6QA04; Q6QA05; Q6QA06; Q6QA07; Q6QA08; Q6QA10; Q6QA11; Q6QA12; Q6QA13; Q9HBS5; Q9HCQ8; Q9UGF0; Q9UGF1	11200	ENSG00000183765	cell cycle OR cell proliferation;cell organization and biogenesis;protein metabolism;DNA metabolism;other metabolic processes;stress response;signal transduction;other biological processes	ER/Golgi;nucleus;other cell component	kinase activity;other molecular function	Regulation of TP53 Degradation; Recruitment and ATM-mediated phosphorylation of repair and signaling proteins at DNA double strand breaks; Ubiquitin Mediated Degradation of Phosphorylated Cdc25A; Regulation of TP53 Activity through Phosphorylation; Regulation of TP53 Activity through Methylation; Chk1/Chk2(Cds1) mediated inactivation of Cyclin B:Cdk1 complex; Stabilization of p53		5.368	0.649745	2.42438	0.187257	2	Non significant
O14744	Protein arginine N-methyltransferase 5 [OS=Homo sapiens]	PRMT5	A8MTP3; A8MZ91; B4DX49; B4DY30; B5BU10; D3DS33; E2QRE7; hsa:10419; O14744; Q6IBR1; Q9UKH1	10419	ENSG00000100462	cell organization and biogenesis;protein metabolism;RNA metabolism OR transcription;other metabolic processes;developmental processes;other biological processes	cytosol;ER/Golgi;nucleus;other cell component	nucleic acid binding activity;other molecular function	snRNP Assembly; RMTs methylate histone arginines; Regulation of TP53 Activity through Methylation		5.368	0.00504923	2.42438	2.29678	2	Upregulated
Q13619	Cullin-4A [OS=Homo sapiens]	CUL4A	A2A2W2; hsa:8451; O75834; Q13619; Q589T6; Q5TC62; Q6UP08; Q9UP17	8451	ENSG00000139842	cell cycle OR cell proliferation;protein metabolism;DNA metabolism;other metabolic processes;stress response;developmental processes;signal transduction;other biological processes	nucleus;other cell component	other molecular function	Formation of Incision Complex in GG-NER; Neddylation; Formation of TC-NER Pre-Incision Complex; Dual incision in TC-NER; Gap-filling DNA repair synthesis and ligation in TC-NER; Recognition of DNA damage by PCNA-containing replication complex; DNA Damage Recognition in GG-NER; Dual Incision in GG-NER		5.367	0.407838	2.42412	0.389513	2	Non significant
O75688	Protein phosphatase 1B [OS=Homo sapiens]	PPM1B	hsa:5495; O75688; Q461Q2; Q4J6C1; Q4J6C2; Q658R4; Q96ER6; Q9HAY8	5495	ENSG00000138032	protein metabolism;other metabolic processes;other biological processes	other membranes;cytosol;nucleus	other molecular function	ISG15 antiviral mechanism; ALK mutants bind TKIs; Signaling by ALK fusions and activated point mutants		5.364	0.670028	2.42331	0.173907	2	Non significant
O43291	Kunitz-type protease inhibitor 2 [OS=Homo sapiens]	SPINT2	A8K667; B4DLU1; hsa:10653; O00271; O14895; O43291; Q5TZQ3; Q969E0	10653	ENSG00000167642	cell organization and biogenesis;developmental processes;other biological processes	non-structural extracellular;plasma membrane;other membranes;other cell component	enzyme regulator activity	MET Receptor Activation; Signaling by MST1		5.353	0.00011436	2.42035	3.94173	2	Upregulated
P36969	Phospholipid hydroperoxide glutathione peroxidase GPX4 [OS=Homo sapiens]	GPX4	hsa:2879; O43381; P36969; Q6PJ59; Q9UPK2	2879	ENSG00000167468	cell organization and biogenesis;other metabolic processes;stress response;other biological processes	cytosol;mitochondrion;nucleus;other cell component	other molecular function	Synthesis of 15-eicosatetraenoic acid derivatives; Synthesis of 12-eicosatetraenoic acid derivatives; Synthesis of 5-eicosatetraenoic acids		5.331	0.644927	2.41441	0.190489	2	Non significant
Q9ULJ7	Ankyrin repeat domain-containing protein 50 [OS=Homo sapiens]	ANKRD50	A8K4V3; B4DHJ6; E9PDW0; hsa:57182; Q6N064; Q6ZSE6; Q9ULJ7	57182	ENSG00000151458	transport	other cytoplasmic organelle				5.321	0.462719	2.4117	0.334683	2	Non significant
Q13472	DNA topoisomerase 3-alpha [OS=Homo sapiens]	TOP3A	A8KA61; B4DK80; D3DXC7; hsa:7156; Q13472; Q13473	7156	ENSG00000177302; ENSG00000284238	cell cycle OR cell proliferation;cell organization and biogenesis;DNA metabolism;other metabolic processes;stress response	mitochondrion;nucleus;other cell component	nucleic acid binding activity;other molecular function	Resolution of D-loop Structures through Holliday Junction Intermediates; Regulation of TP53 Activity through Phosphorylation; Processing of DNA double-strand break ends; Presynaptic phase of homologous DNA pairing and strand exchange; G2/M DNA damage checkpoint; Resolution of D-loop Structures through Synthesis-Dependent Strand Annealing (SDSA); Defective homologous recombination repair (HRR) due…		5.319	0.670228	2.41116	0.173778	2	Non significant
Q96RQ1	Endoplasmic reticulum-Golgi intermediate compartment protein 2 [OS=Homo sapiens]	ERGIC2	A6NHH6; hsa:51290; Q53GY2; Q8N2Q9; Q96RQ1; Q9BVV9; Q9NZA3	51290	ENSG00000087502	transport	other membranes;ER/Golgi;nucleus;other cell component				5.313	0.508982	2.40953	0.293298	2	Non significant
Q15437	Protein transport protein Sec23B [OS=Homo sapiens]	SEC23B	D3DW33; hsa:10483; Q15437; Q503A9; Q5W183; Q9BS15; Q9BSI2; Q9H1D7	10483	ENSG00000101310	cell organization and biogenesis;transport	other membranes;cytosol;ER/Golgi;other cell component	enzyme regulator activity;other molecular function			5.311	0.289278	2.40898	0.538685	2	Non significant
Q9NZJ7	Mitochondrial carrier homolog 1 [OS=Homo sapiens]	MTCH1	A8KAX5; B2RCE3; hsa:23787; Q6PK60; Q6UX45; Q7L465; Q9BW23; Q9NZJ7; Q9NZR6; Q9UJZ5	23787	ENSG00000137409	cell organization and biogenesis;transport;developmental processes;other biological processes	other membranes;mitochondrion	other molecular function			5.294	0.308998	2.40436	0.510044	2	Non significant
Q9Y399	Small ribosomal subunit protein uS2m [OS=Homo sapiens]	MRPS2	hsa:51116; Q5T899; Q9BSQ4; Q9Y399	51116	ENSG00000122140	cell organization and biogenesis;protein metabolism;other metabolic processes	other membranes;mitochondrion;translational apparatus	other molecular function	Mitochondrial protein degradation; Mitochondrial translation initiation; Mitochondrial translation elongation; Mitochondrial translation termination		5.284	0.498077	2.40163	0.302704	2	Non significant
Q9Y5A9	YTH domain-containing family protein 2 [OS=Homo sapiens]	YTHDF2	A6NKG4; A8K966; B4E1G7; D3DPM8; hsa:51441; Q5VSZ9; Q8TDH0; Q9BUJ5; Q9Y5A9	51441	ENSG00000198492	cell cycle OR cell proliferation;cell organization and biogenesis;RNA metabolism OR transcription;other metabolic processes;stress response;developmental processes;other biological processes	cytosol;cytoskeleton;nucleus;other cell component	nucleic acid binding activity;other molecular function			5.256	0.264399	2.39397	0.577741	2	Non significant
Q9H081	Protein MIS12 homolog [OS=Homo sapiens]	MIS12	hsa:79003; Q96N24; Q9H081	79003	ENSG00000167842	cell cycle OR cell proliferation;cell organization and biogenesis;other biological processes	cytosol;cytoskeleton;nucleus;other cell component		Separation of Sister Chromatids; Resolution of Sister Chromatid Cohesion; RHO GTPases Activate Formins; EML4 and NUDC in mitotic spindle formation; Amplification of signal from unattached kinetochores via a MAD2 inhibitory signal		5.188	0.495866	2.37518	0.304636	2	Non significant
Q9BVP2	Guanine nucleotide-binding protein-like 3 [OS=Homo sapiens]	GNL3	B2RDC1; hsa:26354; Q5PU80; Q96SV6; Q96SV7; Q9BVP2; Q9UJY0	26354	ENSG00000163938	other biological processes	nucleus;other cell component	nucleic acid binding activity;other molecular function	Major pathway of rRNA processing in the nucleolus and cytosol		5.182	0.268399	2.37351	0.571219	2	Non significant
O15234	Protein CASC3 [OS=Homo sapiens]	CASC3	A8K8R0; hsa:22794; O15234	22794	ENSG00000108349	RNA metabolism OR transcription;other metabolic processes;transport;other biological processes	other membranes;cytosol;nucleus;other cell component	nucleic acid binding activity;other molecular function	Regulation of expression of SLITs and ROBOs; Transport of Mature mRNA derived from an Intron-Containing Transcript; mRNA 3'-end processing; RNA Polymerase II Transcription Termination; mRNA Splicing - Major Pathway; Nonsense Mediated Decay (NMD) enhanced by the Exon Junction Complex (EJC)		5.18	0.657831	2.37295	0.181886	2	Non significant
Q9Y251	Heparanase [OS=Homo sapiens]	HPSE	A9JIG7; C7F7I3; C7F7I4; E9PCA9; E9PGR1; hsa:10855; Q53GE5; Q9UL39; Q9Y251	10855	ENSG00000173083	cell adhesion;protein metabolism;other metabolic processes;stress response;transport;developmental processes;other biological processes	non-structural extracellular;extracellular matrix;other membranes;nucleus;other cytoplasmic organelle;other cell component	other molecular function	Neutrophil degranulation; HS-GAG degradation		5.174	0.839787	2.37128	0.0758309	2	Non significant
Q8N9E0	Protein FAM133A [OS=Homo sapiens]	FAM133A	hsa:286499; Q8N9E0	286499	ENSG00000179083						5.173	0.724034	2.371	0.140241	2	Non significant
Q969X5	Endoplasmic reticulum-Golgi intermediate compartment protein 1 [OS=Homo sapiens]	ERGIC1	hsa:57222; Q969X5; Q9H0L0; Q9H2J2; Q9ULN9	57222	ENSG00000113719	transport	other membranes;ER/Golgi;nucleus;other cell component				5.166	0.100587	2.36905	0.997458	2	Non significant
Q9BX95	Sphingosine-1-phosphate phosphatase 1 [OS=Homo sapiens]	SGPP1	B2RAH0; hsa:81537; Q9BX95; Q9H189	81537	ENSG00000126821; ENSG00000285281	other metabolic processes;transport;signal transduction;other biological processes	plasma membrane;other membranes;ER/Golgi	other molecular function	Sphingolipid catabolism		5.156	0.423085	2.36625	0.373573	2	Non significant
Q9BYD6	Large ribosomal subunit protein uL1m [OS=Homo sapiens]	MRPL1	A6NG03; hsa:65008; Q4W5B8; Q6IAG4; Q96BW3; Q9BYD6; Q9H793; Q9NRL5	65008	ENSG00000169288	protein metabolism;other metabolic processes	other membranes;mitochondrion;translational apparatus	other molecular function	Mitochondrial translation initiation; Mitochondrial translation elongation; Mitochondrial translation termination		5.152	0.335639	2.36513	0.474128	2	Non significant
Q9NVC6	Mediator of RNA polymerase II transcription subunit 17 [OS=Homo sapiens]	MED17	B3KN07; hsa:9440; Q9HA81; Q9NVC6; Q9UNP7; Q9Y2W0; Q9Y660	9440	ENSG00000042429	cell organization and biogenesis;protein metabolism;RNA metabolism OR transcription;other metabolic processes;other biological processes	nucleus;other cell component	other molecular function	PPARA activates gene expression; Transcriptional regulation of white adipocyte differentiation; RSV-host interactions; Generic Transcription Pathway; MLL4 and MLL3 complexes regulate expression of PPARG target genes in adipogenesis and hepatic steatosis		5.146	0.535921	2.36345	0.270899	2	Non significant
P00966	Argininosuccinate synthase [OS=Homo sapiens]	ASS1	hsa:445; P00966; Q6LDL2; Q86UZ0; Q96GT4	445	ENSG00000130707	other metabolic processes;stress response;developmental processes;other biological processes	other membranes;cytosol;mitochondrion;nucleus;other cell component	other molecular function	Urea cycle		5.144	0.0563364	2.36289	1.24921	2	Non significant
P82921	Small ribosomal subunit protein bS21m [OS=Homo sapiens]	MRPS21	A0A075B746; hsa:54460; P82921; Q5TB11; Q9BST6	54460	ENSG00000266472	protein metabolism;other metabolic processes	other membranes;mitochondrion;translational apparatus	other molecular function	Mitochondrial translation initiation; Mitochondrial translation elongation; Mitochondrial translation termination		5.127	0.440939	2.35811	0.355621	2	Non significant
Q13627	Dual specificity tyrosine-phosphorylation-regulated kinase 1A [OS=Homo sapiens]	DYRK1A	hsa:1859; O60769; Q13627; Q92582; Q92810; Q9UNM5	1859	ENSG00000157540	cell organization and biogenesis;protein metabolism;other metabolic processes;developmental processes;other biological processes	cytoskeleton;nucleus;other cell component	cytoskeletal activity;kinase activity;other molecular function	G0 and Early G1		5.127	0.756226	2.35811	0.121348	2	Non significant
Q9Y2R4	Probable ATP-dependent RNA helicase DDX52 [OS=Homo sapiens]	DDX52	hsa:11056; Q86YG1; Q8N213; Q9NVE0; Q9Y2R4; Q9Y482	11056	ENSG00000277594; ENSG00000278053	RNA metabolism OR transcription;other metabolic processes	nucleus	other molecular function	Major pathway of rRNA processing in the nucleolus and cytosol; rRNA modification in the nucleus and cytosol		5.12	0.774195	2.35614	0.11115	2	Non significant
O60524	Ribosome quality control complex subunit NEMF [OS=Homo sapiens]	NEMF	A0JLQ3; B3KSK1; B4DDL3; B4DHA9; B4E3F3; hsa:9147; O60524; Q32Q66; Q8WW70; Q9NWG1	9147	ENSG00000165525	cell organization and biogenesis;protein metabolism;other metabolic processes;transport	cytosol;translational apparatus;nucleus;other cell component	translation activity;nucleic acid binding activity			5.12	0.00169688	2.35614	2.77035	2	Upregulated
Q9BR61	Acyl-CoA-binding domain-containing protein 6 [OS=Homo sapiens]	ACBD6	hsa:84320; Q9BR61	84320	ENSG00000230124		cytosol	other molecular function	Mitochondrial Fatty Acid Beta-Oxidation		5.075	0.774516	2.34341	0.11097	2	Non significant
Q96BW5	Phosphotriesterase-related protein [OS=Homo sapiens]	PTER	B0YJ77; B3KTF5; D3DRU0; hsa:9317; Q96BW5; Q9BY46	9317	ENSG00000165983	other metabolic processes;other biological processes		other molecular function			5.049	0.497185	2.336	0.303482	2	Non significant
Q99523	Sortilin [OS=Homo sapiens]	SORT1	B4DWI3; C0JYZ0; hsa:6272; Q8IZ49; Q99523	6272	ENSG00000134243	cell organization and biogenesis;transport;signal transduction;other biological processes	plasma membrane;other membranes;cytosol;ER/Golgi;nucleus;other cytoplasmic organelle;other cell component	other molecular function	Golgi Associated Vesicle Biogenesis		5.049	0.72702	2.336	0.138454	2	Non significant
Q5JVF3	PCI domain-containing protein 2 [OS=Homo sapiens]	PCID2	A6NK09; hsa:55795; Q3ZCX1; Q5JVF3; Q5TC57; Q5TC58; Q9H7K1; Q9HBZ7; Q9NUK6; Q9NVY1; Q9NW44; Q9NWH3	55795	ENSG00000126226	cell organization and biogenesis;RNA metabolism OR transcription;other metabolic processes;transport;developmental processes;other biological processes	nucleus;other cell component	nucleic acid binding activity			5.046	0.284964	2.33514	0.54521	2	Non significant
P49005	DNA polymerase delta subunit 2 [OS=Homo sapiens]	POLD2	A4D2J4; B2R5S4; hsa:5425; P49005	5425	ENSG00000106628	DNA metabolism;other metabolic processes;stress response	nucleus;other cell component	nucleic acid binding activity	Termination of translesion DNA synthesis; HDR through Homologous Recombination (HRR); Dual incision in TC-NER; Gap-filling DNA repair synthesis and ligation in TC-NER; Recognition of DNA damage by PCNA-containing replication complex; PCNA-Dependent Long Patch Base Excision Repair; Dual Incision in GG-NER; Removal of the Flap Intermediate; Gap-filling DNA repair synthesis and ligation in GG-NER; R…		5.021	0.00608212	2.32797	2.21594	2	Upregulated
Q9H0B6	Kinesin light chain 2 [OS=Homo sapiens]	KLC2	A8MXL7; B2RDY4; hsa:64837; Q9H0B6; Q9H9C8; Q9HA20	64837	ENSG00000174996	other biological processes	plasma membrane;other membranes;cytosol;cytoskeleton;mitochondrion;nucleus;other cytoplasmic organelle;other cell component	cytoskeletal activity	MHC class II antigen presentation; COPI-dependent Golgi-to-ER retrograde traffic; Kinesins; RHO GTPases activate KTN1		5.007	0.320292	2.32395	0.494453	2	Non significant
P01023	Alpha-2-macroglobulin [OS=Homo sapiens]	A2M	hsa:2; P01023; Q13677; Q59F47; Q5QTS0; Q68DN2; Q6PIY3; Q6PN97	2	ENSG00000175899	stress response;developmental processes;other biological processes	non-structural extracellular;other cell component	signal transduction activity or receptor binding;enzyme regulator activity;other molecular function	Degradation of the extracellular matrix; Platelet degranulation ; HDL assembly; Intrinsic Pathway of Fibrin Clot Formation		5.002	0.669352	2.32251	0.174345	2	Non significant
P62269	Small ribosomal subunit protein uS13 [OS=Homo sapiens]	RPS18	hsa:6222; P25232; P62269; Q5SUJ3; Q6IPF8	6222	ENSG00000096150; ENSG00000223367; ENSG00000226225; ENSG00000231500; ENSG00000235650	protein metabolism;other metabolic processes	cytosol;translational apparatus;nucleus;other cell component	nucleic acid binding activity;other molecular function	Regulation of expression of SLITs and ROBOs; L13a-mediated translational silencing of Ceruloplasmin expression; Translation initiation complex formation; Formation of a pool of free 40S subunits; Formation of the ternary complex, and subsequently, the 43S complex; Ribosomal scanning and start codon recognition; GTP hydrolysis and joining of the 60S ribosomal subunit; Major pathway of rRNA process…		5	0.000168726	2.32193	3.77282	2	Upregulated
P62834	Ras-related protein Rap-1A [OS=Homo sapiens]	RAP1A	hsa:5906; P10113; P62834	5906	ENSG00000116473	cell-cell signaling;transport;developmental processes;signal transduction;other biological processes	plasma membrane;other membranes;cytosol;cytoskeleton;other cytoplasmic organelle;other cell component	enzyme regulator activity;other molecular function	Neutrophil degranulation; Signaling by BRAF and RAF1 fusions; Glucagon-like Peptide-1 (GLP1) regulates insulin secretion; Signaling by moderate kinase activity BRAF mutants; Paradoxical activation of RAF signaling by kinase inactive BRAF; Signaling downstream of RAS mutants; Signaling by RAF1 mutants; Rap1 signalling; MAP2K and MAPK activation; Signaling by high-kinase activity BRAF mutants; Frs2…		4.998	0.794626	2.32135	0.0998373	2	Non significant
Q15375	Ephrin type-A receptor 7 [OS=Homo sapiens]	EPHA7	A0AUX7; B2R8W1; B7ZLJ9; B7ZLK0; hsa:2045; Q15375; Q59G40; Q5VTU0; Q8N368; Q9H124	2045	ENSG00000135333	cell organization and biogenesis;other metabolic processes;developmental processes;signal transduction;other biological processes	plasma membrane;other membranes;other cell component	signal transduction activity or receptor binding;kinase activity;other molecular function	EPHA-mediated growth cone collapse; EPH-ephrin mediated repulsion of cells		4.99	0.78972	2.31904	0.102527	2	Non significant
Q9BYB4	Guanine nucleotide-binding protein subunit beta-like protein 1 [OS=Homo sapiens]	GNB1L	hsa:54584; Q9BYB4; Q9H2S2; Q9H4M4	54584	ENSG00000185838	stress response;signal transduction	nucleus;other cell component				4.989	0.596017	2.31875	0.224742	2	Non significant
Q9ULA0	Aspartyl aminopeptidase [OS=Homo sapiens]	DNPEP	hsa:23549; Q9BW44; Q9NUV5; Q9NV55; Q9ULA0	23549	ENSG00000123992	protein metabolism;other metabolic processes	cytosol;other cell component	other molecular function			4.965	0.239535	2.31179	0.620632	2	Non significant
Q15006	ER membrane protein complex subunit 2 [OS=Homo sapiens]	EMC2	hsa:9694; Q15006; Q8WUE1	9694	ENSG00000104412	cell organization and biogenesis	other membranes;ER/Golgi;other cell component				4.94	0.219346	2.30451	0.65887	2	Non significant
Q9HA77	Probable cysteine--tRNA ligase, mitochondrial [OS=Homo sapiens]	CARS2	hsa:79587; Q8NI84; Q96IV4; Q9HA77	79587	ENSG00000134905	protein metabolism;RNA metabolism OR transcription;other metabolic processes	mitochondrion;other cell component	other molecular function	Mitochondrial tRNA aminoacylation		4.933	0.677539	2.30247	0.169066	2	Non significant
Q9UPN3	Microtubule-actin cross-linking factor 1, isoforms 1/2/3/4/5 [OS=Homo sapiens]	MACF1	B1ALC5; E9PJT0; hsa:23499; O75053; Q5VW20; Q8WXY1; Q8WXY2; Q96PK2; Q9H540; Q9UKP0; Q9ULG9; Q9UPN3	23499	ENSG00000127603	cell organization and biogenesis;stress response;transport;signal transduction;other biological processes	plasma membrane;other membranes;cytoskeleton;ER/Golgi;other cell component	cytoskeletal activity;other molecular function		Mesodermal commitment pathway	4.907	0.000187526	2.29484	3.72694	2	Upregulated
Q96RU3	Formin-binding protein 1 [OS=Homo sapiens]	FNBP1	B7ZL12; E9PGQ4; hsa:23048; O60301; Q3MIN8; Q5TC87; Q5TC88; Q6P658; Q7LGG2; Q96RU3; Q9H8H8; Q9NWD1	23048	ENSG00000187239	transport;signal transduction	plasma membrane;other membranes;cytosol;cytoskeleton;other cytoplasmic organelle;other cell component	other molecular function	Clathrin-mediated endocytosis; CDC42 GTPase cycle; RND2 GTPase cycle; RHOQ GTPase cycle; RHOJ GTPase cycle		4.901	0.680916	2.29308	0.166906	2	Non significant
Q12982	BCL2/adenovirus E1B 19 kDa protein-interacting protein 2 [OS=Homo sapiens]	BNIP2	B4DS94; hsa:663; Q12982	663	ENSG00000140299	other biological processes	cytosol;nucleus;other cell component	enzyme regulator activity;other molecular function	Myogenesis		4.88	0.160607	2.28688	0.794235	2	Non significant
Q8IW52	SLIT and NTRK-like protein 4 [OS=Homo sapiens]	SLITRK4	hsa:139065; Q5JXG3; Q8IW52; Q8TCM8; Q96DL3	139065	ENSG00000179542	cell organization and biogenesis;developmental processes;other biological processes	plasma membrane;other membranes;other cell component		Receptor-type tyrosine-protein phosphatases		4.868	0.00079722	2.28333	3.09842	2	Upregulated
O75909	Cyclin-K [OS=Homo sapiens]	CCNK	hsa:8812; O75909; Q59FT6; Q86U16; Q96B63; Q9NNY9	8812	ENSG00000090061	RNA metabolism OR transcription;other metabolic processes;stress response;other biological processes	nucleus;other cell component	enzyme regulator activity;kinase activity;other molecular function	SMAD2/SMAD3:SMAD4 heterotrimer regulates transcription; Formation of RNA Pol II elongation complex ; Formation of HIV elongation complex in the absence of HIV Tat; HIV elongation arrest and recovery; Pausing and recovery of HIV elongation; RNA Polymerase II Pre-transcription Events; TP53 Regulates Transcription of DNA Repair Genes; RNA polymerase II transcribes snRNA genes		4.832	0.342384	2.27262	0.465486	2	Non significant
P61513	Large ribosomal subunit protein eL43 [OS=Homo sapiens]	RPL37A	hsa:6168; P12751; P61513; Q6FGF5	6168	ENSG00000197756	protein metabolism;other metabolic processes	cytosol;translational apparatus;other cell component	other molecular function	Regulation of expression of SLITs and ROBOs; Selenocysteine synthesis; L13a-mediated translational silencing of Ceruloplasmin expression; Formation of a pool of free 40S subunits; GTP hydrolysis and joining of the 60S ribosomal subunit; Major pathway of rRNA processing in the nucleolus and cytosol; Nonsense Mediated Decay (NMD) enhanced by the Exon Junction Complex (EJC); SRP-dependent cotranslat…		4.807	0.0658626	2.26514	1.18136	2	Non significant
Q9Y287	Integral membrane protein 2B [OS=Homo sapiens]	ITM2B	hsa:9445; Q5W0A3; Q96B24; Q9NYH1; Q9Y287	9445	ENSG00000136156	developmental processes;other biological processes	non-structural extracellular;plasma membrane;other membranes;ER/Golgi;other cytoplasmic organelle;other cell component	other molecular function	Amyloid fiber formation		4.797	0.663852	2.26213	0.177929	2	Non significant
Q02750	Dual specificity mitogen-activated protein kinase kinase 1 [OS=Homo sapiens]	MAP2K1	hsa:5604; Q02750	5604	ENSG00000169032	cell cycle OR cell proliferation;other metabolic processes;stress response;developmental processes;signal transduction;other biological processes	plasma membrane;other membranes;cytosol;cytoskeleton;mitochondrion;ER/Golgi;nucleus;other cytoplasmic organelle;other cell component	enzyme regulator activity;kinase activity;other molecular function	Signaling by BRAF and RAF1 fusions; Uptake and function of anthrax toxins; Signal transduction by L1; RAF activation; MAP3K8 (TPL2)-dependent MAPK1/3 activation; MAPK3 (ERK1) activation; Signaling by moderate kinase activity BRAF mutants; Paradoxical activation of RAF signaling by kinase inactive BRAF; Signaling downstream of RAS mutants; Signaling by RAF1 mutants; MAP2K and MAPK activation; Sign…		4.79	0.20478	2.26003	0.688712	2	Non significant
O43172	U4/U6 small nuclear ribonucleoprotein Prp4 [OS=Homo sapiens]	PRPF4	hsa:9128; O43172; O43445; O43864; Q5T1M8; Q96DG2; Q96IK4	9128	ENSG00000136875	RNA metabolism OR transcription;other metabolic processes	nucleus	nucleic acid binding activity	mRNA Splicing - Major Pathway		4.79	0.000214675	2.26003	3.66822	2	Upregulated
O76024	Wolframin [OS=Homo sapiens]	WFS1	B2R797; D3DVT1; hsa:7466; O76024; Q8N6I3; Q9UNW6	7466	ENSG00000109501	protein metabolism;other metabolic processes;stress response;developmental processes;signal transduction;other biological processes	other membranes;ER/Golgi;other cell component	other molecular function	Regulation of Insulin-like Growth Factor (IGF) transport and uptake by Insulin-like Growth Factor Binding Proteins (IGFBPs); Post-translational protein phosphorylation; XBP1(S) activates chaperone genes		4.781	0.474813	2.25731	0.323477	2	Non significant
O00178	GTP-binding protein 1 [OS=Homo sapiens]	GTPBP1	hsa:9567; O00178; Q6IC67	9567	ENSG00000100226	protein metabolism;other metabolic processes;signal transduction;other biological processes	cytosol;other cytoplasmic organelle	nucleic acid binding activity;other molecular function			4.767	0.505441	2.25308	0.296329	2	Non significant
Q5VWZ2	Lysophospholipase-like protein 1 [OS=Homo sapiens]	LYPLAL1	A8K677; hsa:127018; Q5VWZ2; Q5VWZ3; Q7Z4A3; Q96AV0	127018	ENSG00000143353	other metabolic processes;other biological processes	cytosol;other cell component	other molecular function			4.763	0.548157	2.25187	0.261095	2	Non significant
Q00653	Nuclear factor NF-kappa-B p100 subunit [OS=Homo sapiens]	NFKB2	A8K9D9; D3DR83; hsa:4791; Q00653; Q04860; Q9BU75; Q9H471; Q9H472	4791	ENSG00000077150	cell organization and biogenesis;stress response;developmental processes;signal transduction;other biological processes	cytosol;nucleus;other cell component	nucleic acid binding activity;other molecular function	The NLRP3 inflammasome; Purinergic signaling in leishmaniasis infection; Dectin-1 mediated noncanonical NF-kB signaling; NIK-->noncanonical NF-kB signaling; PKMTs methylate histone lysines; RIP-mediated NFkB activation via ZBP1; TAK1-dependent IKK and NF-kappa-B activation ; IkBA variant leads to EDA-ID; TRAF6 mediated NF-kB activation; Interleukin-1 processing; SUMOylation of immune response pro…		4.746	0.14754	2.24671	0.83109	2	Non significant
O00622	CCN family member 1 [OS=Homo sapiens]	CCN1	hsa:3491; O00622; O14934; O43775; Q9BZL7	3491	ENSG00000142871	cell adhesion;cell organization and biogenesis;other metabolic processes;stress response;developmental processes;signal transduction;other biological processes	non-structural extracellular;ER/Golgi	signal transduction activity or receptor binding;other molecular function	Regulation of Insulin-like Growth Factor (IGF) transport and uptake by Insulin-like Growth Factor Binding Proteins (IGFBPs); Post-translational protein phosphorylation		4.737	0.703312	2.24397	0.152852	2	Non significant
Q86X55	Histone-arginine methyltransferase CARM1 [OS=Homo sapiens]	CARM1	A6NN38; hsa:10498; Q86X55	10498	ENSG00000142453	cell organization and biogenesis;DNA metabolism;other metabolic processes;other biological processes	cytosol;nucleus;other cell component	nucleic acid binding activity;other molecular function	Estrogen-dependent gene expression; Cytoprotection by HMOX1; PPARA activates gene expression; RMTs methylate histone arginines; Transcriptional regulation of white adipocyte differentiation; Heme signaling; BMAL1:CLOCK,NPAS2 activates circadian gene expression; Transcriptional activation of mitochondrial biogenesis; Activation of gene expression by SREBF (SREBP); TP53 Regulates Transcription of G…		4.726	0.0688629	2.24062	1.16201	2	Non significant
Q13085	Acetyl-CoA carboxylase 1 [OS=Homo sapiens]	ACACA	B2RP68; B2ZZ90; hsa:31; Q13085; Q6KEV6; Q6XDA8; Q7Z2G8; Q7Z561; Q7Z563; Q7Z564; Q86WB2; Q86WB3	31	ENSG00000275176; ENSG00000278540	cell organization and biogenesis;protein metabolism;other metabolic processes;other biological processes	cytosol;cytoskeleton;mitochondrion;nucleus	other molecular function	ChREBP activates metabolic gene expression; Biotin transport and metabolism; Carnitine shuttle; Activation of gene expression by SREBF (SREBP); Fatty acyl-CoA biosynthesis; Defective HLCS causes multiple carboxylase deficiency		4.714	0.00880536	2.23695	2.05525	2	Upregulated
P49366	Deoxyhypusine synthase [OS=Homo sapiens]	DHPS	A8K688; hsa:1725; M0R1I5; P49366; Q13184; Q13276; Q9UDG0	1725	ENSG00000095059	protein metabolism;other metabolic processes;other biological processes	cytosol;other cell component	other molecular function	Hypusine synthesis from eIF5A-lysine		4.713	0.692715	2.23665	0.159445	2	Non significant
Q14692	Ribosome biogenesis protein BMS1 homolog [OS=Homo sapiens]	BMS1	hsa:9790; Q14692; Q5QPT5; Q86XJ9	9790	ENSG00000165733	RNA metabolism OR transcription;other metabolic processes;other biological processes	nucleus;other cell component	nucleic acid binding activity;other molecular function	Major pathway of rRNA processing in the nucleolus and cytosol; rRNA modification in the nucleus and cytosol		4.713	0.752047	2.23665	0.123755	2	Non significant
Q9NVR2	Integrator complex subunit 10 [OS=Homo sapiens]	INTS10	hsa:55174; Q6IA93; Q7L538; Q7L8C8; Q9H3W8; Q9NVR2	55174	ENSG00000104613	RNA metabolism OR transcription;other metabolic processes;other biological processes	nucleus		RNA polymerase II transcribes snRNA genes		4.669	0.724034	2.22311	0.140241	2	Non significant
Q8N5I9	NOP protein chaperone 1 [OS=Homo sapiens]	NOPCHAP1	hsa:121053; Q8N5I9	121053	ENSG00000151131	cell organization and biogenesis	nucleus	other molecular function			4.664	0.763102	2.22157	0.117417	2	Non significant
O00159	Unconventional myosin-Ic [OS=Homo sapiens]	MYO1C	hsa:4641; O00159; Q4LE56; Q6NVJ7; Q86Y95	4641	ENSG00000197879	cell organization and biogenesis;stress response;transport;signal transduction;other biological processes	plasma membrane;other membranes;cytosol;cytoskeleton;nucleus;other cell component	signal transduction activity or receptor binding;cytoskeletal activity;other molecular function	Regulation of actin dynamics for phagocytic cup formation; FCGR3A-mediated phagocytosis; Sensory processing of sound by inner hair cells of the cochlea; Sensory processing of sound by outer hair cells of the cochlea; Translocation of SLC2A4 (GLUT4) to the plasma membrane		4.662	0.000249753	2.22095	3.60249	2	Upregulated
Q5HYK3	2-methoxy-6-polyprenyl-1,4-benzoquinol methylase, mitochondrial [OS=Homo sapiens]	COQ5	B2RDU9; B3GK62; B4DEJ4; hsa:84274; Q32Q28; Q53HH0; Q5HYK3; Q96LV1; Q9BSP8	84274	ENSG00000110871	other metabolic processes	other membranes;mitochondrion;other cell component	other molecular function	Ubiquinol biosynthesis		4.65	0.648561	2.21723	0.188049	2	Non significant
P39060	Collagen alpha-1(XVIII) chain [OS=Homo sapiens]	COL18A1	A8MVI4; hsa:80781; P39060; Q58EX6; Q6RZ39; Q6RZ40; Q6RZ41; Q8N4S4; Q8WXI5; Q96T70; Q9UK38; Q9Y6Q7; Q9Y6Q8	80781	ENSG00000182871	cell adhesion;cell organization and biogenesis;stress response;developmental processes;other biological processes	extracellular matrix;ER/Golgi;other cell component	extracellular structural activity;other molecular function	Collagen degradation; Assembly of collagen fibrils and other multimeric structures; Integrin cell surface interactions; Collagen chain trimerization; Laminin interactions; Activation of Matrix Metalloproteinases		4.648	0.758445	2.21661	0.120076	2	Non significant
P35250	Replication factor C subunit 2 [OS=Homo sapiens]	RFC2	B5BU07; D3DXG3; hsa:5982; P32846; P35250; Q9BU93	5982	ENSG00000049541	cell organization and biogenesis;DNA metabolism;other metabolic processes;stress response;other biological processes	nucleus;other cell component	nucleic acid binding activity;other molecular function	Regulation of TP53 Activity through Phosphorylation; Processing of DNA double-strand break ends; Presynaptic phase of homologous DNA pairing and strand exchange; G2/M DNA damage checkpoint; HDR through Homologous Recombination (HRR); HDR through Single Strand Annealing (SSA); Impaired BRCA2 binding to RAD51; Activation of ATR in response to replication stress; Termination of translesion DNA synth…		4.645	0.181972	2.21568	0.739996	2	Non significant
Q9Y2X0	Mediator of RNA polymerase II transcription subunit 16 [OS=Homo sapiens]	MED16	hsa:10025; Q6PJT2; Q96AD4; Q96I35; Q9Y2X0; Q9Y652	10025	ENSG00000175221	cell organization and biogenesis;RNA metabolism OR transcription;other metabolic processes;other biological processes	nucleus	other molecular function	Transcriptional regulation of white adipocyte differentiation; Generic Transcription Pathway; MLL4 and MLL3 complexes regulate expression of PPARG target genes in adipogenesis and hepatic steatosis; PPARA activates gene expression; RSV-host interactions		4.63	0.657712	2.21101	0.181964	2	Non significant
Q13813	Spectrin alpha chain, non-erythrocytic 1 [OS=Homo sapiens]	SPTAN1	hsa:6709; Q13186; Q13813; Q15324; Q16606; Q59EF1; Q5VXV5; Q5VXV6; Q7Z6M5; Q9P0V0	6709	ENSG00000197694	cell organization and biogenesis	non-structural extracellular;plasma membrane;other membranes;cytosol;cytoskeleton;other cell component	cytoskeletal activity;other molecular function	RAF/MAP kinase cascade; COPI-mediated anterograde transport; Neutrophil degranulation; Sensory processing of sound by inner hair cells of the cochlea; Sensory processing of sound by outer hair cells of the cochlea; Interaction between L1 and Ankyrins; RHOV GTPase cycle; RHOU GTPase cycle; Nephrin family interactions; NCAM signaling for neurite out-growth; Caspase-mediated cleavage of cytoskeletal…		4.603	0.000267888	2.20257	3.57205	2	Upregulated
O75674	TOM1-like protein 1 [OS=Homo sapiens]	TOM1L1	B7Z9E2; hsa:10040; O75674; Q53G06; Q8N749	10040	ENSG00000141198	protein metabolism;other metabolic processes;transport;signal transduction;other biological processes	other membranes;cytosol;ER/Golgi;other cytoplasmic organelle;other cell component	enzyme regulator activity;other molecular function			4.602	0.719919	2.20226	0.142717	2	Non significant
Q15058	Kinesin-like protein KIF14 [OS=Homo sapiens]	KIF14	hsa:9928; Q14CI8; Q15058; Q4G0A5; Q5T1W3	9928	ENSG00000118193	cell adhesion;cell cycle OR cell proliferation;cell organization and biogenesis;protein metabolism;other metabolic processes;developmental processes;other biological processes	cytosol;cytoskeleton;nucleus;other cell component	cytoskeletal activity;other molecular function	RND2 GTPase cycle; RND1 GTPase cycle; RHO GTPases activate CIT		4.596	0.395496	2.20038	0.402857	2	Non significant
Q8TBZ3	WD repeat-containing protein 20 [OS=Homo sapiens]	WDR20	B4DN18; E7EUY8; F8W9S4; G3V2F8; G3V5R0; H0YJJ1; hsa:91833; Q86TU2; Q8NCN7; Q8TBZ3; Q8WXX2; Q9UF86	91833	ENSG00000140153		nucleus;other cell component	enzyme regulator activity	Ub-specific processing proteases		4.594	0.800918	2.19975	0.0964121	2	Non significant
P42345	Serine/threonine-protein kinase mTOR [OS=Homo sapiens]	MTOR	hsa:2475; P42345; Q4LE76; Q5TER1; Q6LE87; Q96QG3; Q9Y4I3	2475	ENSG00000198793	cell organization and biogenesis;protein metabolism;other metabolic processes;stress response;developmental processes;signal transduction;other biological processes	other membranes;cytosol;mitochondrion;ER/Golgi;nucleus;other cytoplasmic organelle;other cell component	translation activity;nucleic acid binding activity;kinase activity;other molecular function	mTORC1-mediated signalling; Constitutive Signaling by AKT1 E17K in Cancer; Energy dependent regulation of mTOR by LKB1-AMPK; Amino acids regulate mTORC1; TP53 Regulates Metabolic Genes; PIP3 activates AKT signaling; Regulation of TP53 Degradation; Regulation of PTEN gene transcription; High laminar flow shear stress activates signaling by PIEZO1 and PECAM1:CDH5:KDR in endothelial cells; CD28 depe…	TSLP signaling pathway	4.575	0.234225	2.19377	0.630368	2	Non significant
Q7L4I2	Arginine/serine-rich coiled-coil protein 2 [OS=Homo sapiens]	RSRC2	hsa:65117; Q6N040; Q6NW16; Q7L4I2; Q9H864	65117	ENSG00000111011						4.575	0.351986	2.19377	0.453475	2	Non significant
P46108	Adapter molecule crk [OS=Homo sapiens]	CRK	A8MWE8; B0LPE8; D3DTH6; hsa:1398; P46108; Q96GA9; Q96HJ0	1398	ENSG00000167193	cell cycle OR cell proliferation;cell organization and biogenesis;other metabolic processes;stress response;developmental processes;signal transduction;other biological processes	plasma membrane;other membranes;cytosol;cytoskeleton;nucleus;other cell component	signal transduction activity or receptor binding;cytoskeletal activity;other molecular function	FCGR3A-mediated phagocytosis; Regulation of signaling by CBL; Regulation of actin dynamics for phagocytic cup formation; Downstream signal transduction; VEGFA-VEGFR2 Pathway; PTK6 Regulates RHO GTPases, RAS GTPase and MAP kinases; ARMS-mediated activation; p130Cas linkage to MAPK signaling for integrins; MET activates RAP1 and RAC1; MET receptor recycling		4.565	0.27972	2.19061	0.553276	2	Non significant
Q56VL3	OCIA domain-containing protein 2 [OS=Homo sapiens]	OCIAD2	B4DPE7; hsa:132299; Q56VL3; Q8N544	132299	ENSG00000145247	transport;other biological processes	ER/Golgi;other cytoplasmic organelle				4.548	0.0305053	2.18523	1.51563	2	Non significant
Q13572	Inositol-tetrakisphosphate 1-kinase [OS=Homo sapiens]	ITPK1	hsa:3705; Q13572; Q9BTL6; Q9H2E7	3705	ENSG00000100605; ENSG00000274958	other metabolic processes;stress response;developmental processes;signal transduction;other biological processes	plasma membrane;other membranes;cytosol	kinase activity;other molecular function	Factors involved in megakaryocyte development and platelet production; Synthesis of IP3 and IP4 in the cytosol; Synthesis of pyrophosphates in the cytosol		4.506	0.513401	2.17185	0.289543	2	Non significant
Q7L2E3	ATP-dependent RNA helicase DHX30 [OS=Homo sapiens]	DHX30	A8K5F1; hsa:22907; O94965; Q7L2E3; Q7Z753; Q96CH4; Q9NUQ0	22907	ENSG00000132153	cell organization and biogenesis;developmental processes	cytosol;mitochondrion;nucleus;other cell component	nucleic acid binding activity;other molecular function			4.493	0.127192	2.16768	0.89554	2	Non significant
Q96PC5	Melanoma inhibitory activity protein 2 [OS=Homo sapiens]	MIA2	A0A193H6U5; A1L4H0; B3KRA6; B4DQS6; D3DSA6; G3XAC5; hsa:4253; O00169; O15320; Q6MZN2; Q6P2R8; Q86TF6; Q8IX92; Q8IX93; Q96PC5; Q9H6C1	4253	ENSG00000150527	transport;other biological processes	other membranes;ER/Golgi	enzyme regulator activity;other molecular function	Cargo concentration in the ER		4.489	0.476935	2.16639	0.321541	2	Non significant
O00203	AP-3 complex subunit beta-1 [OS=Homo sapiens]	AP3B1	E5RJ68; hsa:8546; O00203; O00580; Q7Z393; Q9HD66	8546	ENSG00000132842	cell organization and biogenesis;protein metabolism;RNA metabolism OR transcription;other metabolic processes;stress response;transport;developmental processes;signal transduction;other biological processes	non-structural extracellular;other membranes;mitochondrion;ER/Golgi;other cytoplasmic organelle;other cell component	other molecular function	Golgi Associated Vesicle Biogenesis; Signaling by BRAF and RAF1 fusions		4.476	0.0441701	2.16221	1.35487	2	Non significant
Q8NBI6	Xyloside xylosyltransferase 1 [OS=Homo sapiens]	XXYLT1	D3DNW5; hsa:152002; Q8NAL3; Q8NBI6; Q8WV03; Q96ME0	152002	ENSG00000173950	protein metabolism;other metabolic processes	other membranes;ER/Golgi	other molecular function			4.472	0.892993	2.16092	0.049152	2	Non significant
O43847	Nardilysin [OS=Homo sapiens]	NRDC	A6NI41; hsa:4898; O15241; O15242; O43847; Q5VUL0; Q96HB2; Q9NU57	4898	ENSG00000078618	protein metabolism;other biological processes	cytosol;mitochondrion;other cell component	other molecular function			4.47	0.0780365	2.16027	1.1077	2	Non significant
Q8NEM2	SHC SH2 domain-binding protein 1 [OS=Homo sapiens]	SHCBP1	hsa:79801; Q8NEM2; Q96N60; Q9BVS0; Q9H6P6	79801	ENSG00000171241	signal transduction;other biological processes	cytoskeleton;other cell component	other molecular function			4.428	0.678496	2.14666	0.168453	2	Non significant
Q96R06	Sperm-associated antigen 5 [OS=Homo sapiens]	SPAG5	hsa:10615; O95213; Q96R06; Q9BWE8; Q9NT17; Q9UFE6	10615	ENSG00000076382	cell cycle OR cell proliferation;cell organization and biogenesis;other biological processes	cytosol;cytoskeleton;nucleus;other cell component	cytoskeletal activity			4.427	0.522352	2.14633	0.282037	2	Non significant
O14874	Branched-chain alpha-ketoacid dehydrogenase kinase [OS=Homo sapiens]	BCKDK	A8MY43; hsa:10295; O14874; Q6FGL4; Q96G95; Q96IN5	10295	ENSG00000103507	other metabolic processes;other biological processes	mitochondrion;other cell component	kinase activity;other molecular function	Branched-chain amino acid catabolism; Branched-chain ketoacid dehydrogenase kinase deficiency		4.411	0.847404	2.14111	0.0719096	2	Non significant
P09914	Interferon-induced protein with tetratricopeptide repeats 1 [OS=Homo sapiens]	IFIT1	B3KS50; D3DR31; hsa:3434; P09914; Q5T7J1; Q96QM5	3434	ENSG00000185745	stress response;transport;other biological processes	cytosol;other cell component	nucleic acid binding activity	ISG15 antiviral mechanism; Interferon alpha/beta signaling		4.411	0.000389112	2.14111	3.40993	2	Upregulated
Q96S55	ATPase WRNIP1 [OS=Homo sapiens]	WRNIP1	B2RDB0; hsa:56897; Q53EP6; Q59ET8; Q5W0E2; Q5W0E4; Q8WV26; Q96S55; Q9H681; Q9NRJ6	56897	ENSG00000124535	cell organization and biogenesis;DNA metabolism;other metabolic processes;stress response;other biological processes	nucleus;other cell component	enzyme regulator activity;nucleic acid binding activity;other molecular function			4.395	0.670228	2.13586	0.173778	2	Non significant
Q9UKC9	F-box/LRR-repeat protein 2 [OS=Homo sapiens]	FBXL2	B4DQV0; E9PD06; hsa:25827; Q6IAN3; Q9NVQ8; Q9UK27; Q9UKA5; Q9UKC9; Q9Y3Y9	25827	ENSG00000153558	protein metabolism;other metabolic processes;other biological processes	other membranes;other cell component	other molecular function			4.393	0.86199	2.13521	0.064498	2	Non significant
Q9Y4K1	Beta/gamma crystallin domain-containing protein 1 [OS=Homo sapiens]	CRYBG1	A0A0J9YWL0; B4DU04; hsa:202; O00296; Q5VWJ2; Q9Y4K1	202	ENSG00000112297			other molecular function			4.392	0.23898	2.13488	0.621639	2	Non significant
Q14C86	GTPase-activating protein and VPS9 domain-containing protein 1 [OS=Homo sapiens]	GAPVD1	A8MYK3; B0QZ62; B0QZ63; B0QZ64; hsa:26130; Q14C76; Q14C86; Q2Q1W1; Q8ND92; Q8WU86; Q96CZ4; Q9NXQ1; Q9P207; Q9Y4N0	26130	ENSG00000165219	transport;other biological processes	plasma membrane;other membranes;cytosol;other cytoplasmic organelle;other cell component	enzyme regulator activity;other molecular function	RAB GEFs exchange GTP for GDP on RABs; Clathrin-mediated endocytosis		4.376	0.0393504	2.12961	1.40505	2	Non significant
Q96FV2	Secernin-2 [OS=Homo sapiens]	SCRN2	A8K3N1; B7Z8S7; E9PBV5; hsa:90507; Q96AC3; Q96FV2; Q9BU04	90507	ENSG00000141295	protein metabolism		other molecular function			4.351	0.589481	2.12135	0.22953	2	Non significant
Q52LW3	Rho GTPase-activating protein 29 [OS=Homo sapiens]	ARHGAP29	hsa:9411; O15463; Q52LW3; Q59H86; Q5VYZ0; Q6NVX2; Q8TBI6	9411	ENSG00000137962	signal transduction;other biological processes	cytosol;other cell component	enzyme regulator activity;other molecular function	RHOA GTPase cycle; CDC42 GTPase cycle; RAC1 GTPase cycle		4.348	0.709705	2.12035	0.148922	2	Non significant
Q15418	Ribosomal protein S6 kinase alpha-1 [OS=Homo sapiens]	RPS6KA1	A6NGG4; A8K9K7; B2RDY8; B7Z5J0; E9PRI4; hsa:6195; Q15418; Q5SVM5; Q5SVM8; Q5SVM9; Q96C05; Q9BQK2	6195	ENSG00000117676; ENSG00000281877	cell-cell signaling;cell cycle OR cell proliferation;protein metabolism;other metabolic processes;stress response;developmental processes;signal transduction;other biological processes	cytosol;nucleus;other cell component	enzyme regulator activity;kinase activity;other molecular function	Recycling pathway of L1; Senescence-Associated Secretory Phenotype (SASP); Transcriptional and post-translational regulation of MITF-M expression and activity; RSK activation; ERK/MAPK targets; CREB phosphorylation; Gastrin-CREB signalling pathway via PKC and MAPK		4.337	0.180817	2.1167	0.742761	2	Non significant
P0DPB6	DNA-directed RNA polymerases I and III subunit RPAC2 [OS=Homo sapiens]	POLR1D	hsa:51082; P0DPB6; Q5TBX2; Q96BR3; Q9Y2S0	51082	ENSG00000186184	RNA metabolism OR transcription;other metabolic processes	nucleus	nucleic acid binding activity;other molecular function			4.317	0.613784	2.11003	0.211984	2	Non significant
P12270	Nucleoprotein TPR [OS=Homo sapiens]	TPR	hsa:7175; P12270; Q15624; Q15655; Q5SWY0; Q99968	7175	ENSG00000047410	cell cycle OR cell proliferation;cell organization and biogenesis;other metabolic processes;stress response;transport;signal transduction;other biological processes	other membranes;cytoskeleton;nucleus;other cell component	cytoskeletal activity;nucleic acid binding activity;other molecular function	Transport of Mature mRNA derived from an Intron-Containing Transcript; HCMV Late Events; HCMV Early Events; ISG15 antiviral mechanism; Transport of the SLBP independent Mature mRNA; Transport of the SLBP Dependant Mature mRNA; Transport of Mature mRNA Derived from an Intronless Transcript; Rev-mediated nuclear export of HIV RNA; Transport of Ribonucleoproteins into the Host Nucleus; NS1 Mediated …		4.286	0.0793009	2.09963	1.10072	2	Non significant
Q9C0J8	pre-mRNA 3' end processing protein WDR33 [OS=Homo sapiens]	WDR33	hsa:55339; Q05DP8; Q53FG9; Q587J1; Q69YF7; Q6NUQ0; Q9C0J8; Q9NUL1	55339	ENSG00000136709	DNA metabolism;RNA metabolism OR transcription;other metabolic processes;stress response;other biological processes	nucleus;other cell component		mRNA 3'-end processing; RNA Polymerase II Transcription Termination; Transport of Mature mRNA Derived from an Intronless Transcript; Processing of Intronless Pre-mRNAs		4.275	0.610126	2.09592	0.214581	2	Non significant
O15371	Eukaryotic translation initiation factor 3 subunit D [OS=Homo sapiens]	EIF3D	A8MWD3; B2R7D4; B4DTF8; B4DVY1; hsa:8664; O15371; Q3MJD9; Q5M9Q6	8664	ENSG00000100353	cell organization and biogenesis;protein metabolism;other metabolic processes;other biological processes	cytosol;translational apparatus;other cell component	nucleic acid binding activity	L13a-mediated translational silencing of Ceruloplasmin expression; Translation initiation complex formation; Formation of a pool of free 40S subunits; Formation of the ternary complex, and subsequently, the 43S complex; Ribosomal scanning and start codon recognition; GTP hydrolysis and joining of the 60S ribosomal subunit		4.268	0.000403658	2.09356	3.39399	2	Upregulated
Q6P996	Pyridoxal-dependent decarboxylase domain-containing protein 1 [OS=Homo sapiens]	PDXDC1	B4DR55; B4DSL3; E7EMH5; E7EPL4; H3BNZ1; hsa:23042; O00236; Q4F6X7; Q6P996; Q6PID7; Q86YF1; Q8N4Q9; Q8TBS5	23042	ENSG00000179889; ENSG00000275498	other metabolic processes	ER/Golgi;other cell component	other molecular function			4.265	0.141604	2.09255	0.848926	2	Non significant
Q712K3	Ubiquitin-conjugating enzyme E2 R2 [OS=Homo sapiens]	UBE2R2	D3DRL5; hsa:54926; Q712K3; Q9NX64	54926	ENSG00000107341	protein metabolism;other metabolic processes	cytosol	other molecular function	Synthesis of active ubiquitin: roles of E1 and E2 enzymes; Antigen processing: Ubiquitination & Proteasome degradation		4.247	0.644927	2.08644	0.190489	2	Non significant
P06737	Glycogen phosphorylase, liver form [OS=Homo sapiens]	PYGL	A6NDQ4; B4DUB7; F5H816; hsa:5836; O60567; O60752; O60913; P06737; Q501V9; Q641R5; Q96G82	5836	ENSG00000100504	other metabolic processes;other biological processes	non-structural extracellular;cytosol;other cell component	other molecular function	Neutrophil degranulation; Glycogen breakdown (glycogenolysis)		4.226	0.613878	2.07929	0.211918	2	Non significant
Q15417	Calponin-3 [OS=Homo sapiens]	CNN3	B4DFK6; B4DP09; F8WA86; hsa:1266; Q15417; Q6FHA7	1266	ENSG00000117519	cell organization and biogenesis;other biological processes	cytosol;cytoskeleton	cytoskeletal activity;other molecular function			4.226	0.746942	2.07929	0.126713	2	Non significant
Q6PD62	RNA polymerase-associated protein CTR9 homolog [OS=Homo sapiens]	CTR9	D3DQV8; hsa:9646; Q15015; Q6PD62	9646	ENSG00000198730	cell organization and biogenesis;RNA metabolism OR transcription;other metabolic processes;developmental processes;signal transduction;other biological processes	nucleus;other cell component	other molecular function	E3 ubiquitin ligases ubiquitinate target proteins; Formation of RNA Pol II elongation complex ; RNA Polymerase II Pre-transcription Events		4.218	0.39086	2.07656	0.407979	2	Non significant
Q8TEW0	Partitioning defective 3 homolog [OS=Homo sapiens]	PARD3	F5H5T0; hsa:56288; Q5T2U1; Q5VUA2; Q5VUA3; Q5VWV0; Q5VWV1; Q5VWV3; Q5VWV4; Q5VWV5; Q6IQ47; Q8TCZ9; Q8TEW0; Q8TEW1; Q8TEW2; Q8TEW3; Q96K28; Q96RM6; Q96RM7; Q9BY57; Q9BY58; Q9HC48; Q9NWL4; Q9NYE6	56288	ENSG00000148498	cell adhesion;cell organization and biogenesis;developmental processes;other biological processes	plasma membrane;other membranes;cytosol;cytoskeleton;other cell component	other molecular function	Tight junction interactions; TGF-beta receptor signaling in EMT (epithelial to mesenchymal transition)		4.212	0.180278	2.07451	0.744058	2	Non significant
Q9ULU4	MYND-type zinc finger-containing chromatin reader ZMYND8 [OS=Homo sapiens]	ZMYND8	B3KVL2; B7Z2A8; B7Z3E0; B7Z680; B7ZM62; E1P5U5; F5H0X3; H7C0U2; hsa:23613; J3KPU3; Q13517; Q2HXV1; Q2HXV2; Q2HXV3; Q2HXV4; Q2HXV7; Q2HXV8; Q2HXV9; Q2HXW0; Q2HXW1; Q2HXW2; Q4JJ94; Q4JJ95; Q5TH09; Q5TH11; Q6MZM1; Q8WXC5; Q9H1F3; Q9H1F4; Q9H1F5; Q9H1L8; Q9H1L9; Q9H2G5; Q9NYN3; Q9UIX6; Q9ULU4	23613	ENSG00000101040	cell organization and biogenesis;DNA metabolism;stress response;developmental processes;other biological processes	nucleus;other cell component	other molecular function			4.204	0.549941	2.07176	0.259684	2	Non significant
O75122	CLIP-associating protein 2 [OS=Homo sapiens]	CLASP2	B2RTR1; F5H604; hsa:23122; O75122; Q7L8F6; Q8N6R6; Q9BQT3; Q9BQT4; Q9H7A3; Q9NSZ2	23122	ENSG00000163539	cell cycle OR cell proliferation;cell organization and biogenesis;transport;signal transduction;other biological processes	plasma membrane;other membranes;cytosol;cytoskeleton;ER/Golgi;other cell component	cytoskeletal activity;other molecular function	Separation of Sister Chromatids; Resolution of Sister Chromatid Cohesion; RHO GTPases Activate Formins; EML4 and NUDC in mitotic spindle formation; Amplification of signal from unattached kinetochores via a MAD2 inhibitory signal; Role of ABL in ROBO-SLIT signaling		4.172	0.546295	2.06074	0.262573	2	Non significant
Q16778	Histone H2B type 2-E [OS=Homo sapiens]	H2BC21	A3KMC7; A8K110; hsa:8349; Q16778; Q4KMY1; Q5QNX0; Q9UE88	8349	ENSG00000184678	cell organization and biogenesis;stress response	non-structural extracellular;cytosol;nucleus;other cell component	nucleic acid binding activity;other molecular function	Regulation of endogenous retroelements by KRAB-ZFP proteins; HCMV Late Events; HCMV Early Events; Transcriptional regulation by small RNAs; Recruitment and ATM-mediated phosphorylation of repair and signaling proteins at DNA double strand breaks; Processing of DNA double-strand break ends; G2/M DNA damage checkpoint; Meiotic recombination; DNA Damage/Telomere Stress Induced Senescence; Nonhomolog…		4.158	0.0218104	2.05589	1.66134	2	Non significant
Q9NVE7	4'-phosphopantetheine phosphatase [OS=Homo sapiens]	PANK4	B9DI84; hsa:55229; Q53EU3; Q5TA84; Q7RTX3; Q9H3X5; Q9NVE7	55229	ENSG00000157881; ENSG00000273494	other metabolic processes	cytosol;nucleus	other molecular function	Vitamin B5 (pantothenate) metabolism		4.152	0.545978	2.05381	0.262825	2	Non significant
O94916	Nuclear factor of activated T-cells 5 [OS=Homo sapiens]	NFAT5	A2RRB4; A6H8V5; E9PHR7; hsa:10725; O94916; O95693; Q7LA65; Q969Q8; Q96QH3; Q9UN18	10725	ENSG00000102908	cell organization and biogenesis;RNA metabolism OR transcription;other metabolic processes;stress response;signal transduction;other biological processes	cytosol;nucleus;other cell component	nucleic acid binding activity;other molecular function			4.144	0.774516	2.05102	0.11097	2	Non significant
P43155	Carnitine O-acetyltransferase [OS=Homo sapiens]	CRAT	P43155; Q5T952; Q9BW16	1384	ENSG00000095321	other metabolic processes	other membranes;cytosol;mitochondrion;ER/Golgi;other cytoplasmic organelle	other molecular function	Peroxisomal protein import; Beta-oxidation of pristanoyl-CoA		4.135	0.560653	2.04789	0.251306	2	Non significant
Q16706	Alpha-mannosidase 2 [OS=Homo sapiens]	MAN2A1	hsa:4124; Q16706; Q16767	4124	ENSG00000112893	cell organization and biogenesis;protein metabolism;other metabolic processes;developmental processes;other biological processes	other membranes;ER/Golgi	other molecular function	Intra-Golgi traffic; Reactions specific to the complex N-glycan synthesis pathway; Maturation of spike protein		4.132	0.227798	2.04684	0.642451	2	Non significant
P18754	Regulator of chromosome condensation [OS=Homo sapiens]	RCC1	hsa:1104; P18754; Q16269; Q6NT97	1104	ENSG00000180198	cell cycle OR cell proliferation;cell organization and biogenesis;other biological processes	nucleus;other cell component	enzyme regulator activity;nucleic acid binding activity;other molecular function	Rev-mediated nuclear export of HIV RNA; Nuclear import of Rev protein; Postmitotic nuclear pore complex (NPC) reformation		4.125	0.0307586	2.04439	1.51203	2	Non significant
P52298	Nuclear cap-binding protein subunit 2 [OS=Homo sapiens]	NCBP2	B2RE91; B4DMK7; E9PAR5; hsa:22916; P52298; Q14924; Q2TS50	22916	ENSG00000114503	protein metabolism;RNA metabolism OR transcription;other metabolic processes;transport;other biological processes	cytosol;nucleus;other cell component	nucleic acid binding activity	Formation of RNA Pol II elongation complex ; Formation of the Early Elongation Complex; Formation of HIV elongation complex in the absence of HIV Tat; Formation of the HIV-1 Early Elongation Complex; Formation of HIV-1 elongation complex containing HIV-1 Tat; Abortive elongation of HIV-1 transcript in the absence of Tat; RNA Polymerase II Pre-transcription Events; RNA polymerase II transcribes sn…		4.117	0.550982	2.04159	0.258863	2	Non significant
Q5JS54	Proteasome assembly chaperone 4 [OS=Homo sapiens]	PSMG4	C9J2F8; F8WBZ2; hsa:389362; Q5JS53; Q5JS54; Q5JS56	389362	ENSG00000180822	cell organization and biogenesis	other cell component	other molecular function	Proteasome assembly		4.108	0.924003	2.03844	0.0343267	2	Non significant
Q13228	Methanethiol oxidase [OS=Homo sapiens]	SELENBP1	A6NML9; A6PVW9; B2RDR3; B4DKP6; B4E1F3; hsa:8991; Q13228; Q49AQ8; Q96GX7	8991	ENSG00000143416	transport	other membranes;cytosol;nucleus	other molecular function			4.089	0.000507102	2.03175	3.2949	2	Upregulated
Q6UXN9	WD repeat-containing protein 82 [OS=Homo sapiens]	WDR82	A8K5R5; hsa:80335; Q6UXN9; Q8TEB2	80335	ENSG00000164091	RNA metabolism OR transcription;other metabolic processes;other biological processes	nucleus;other cell component	other molecular function	Formation of WDR5-containing histone-modifying complexes		4.088	0.270089	2.0314	0.568493	2	Non significant
Q9NXH9	tRNA (guanine(26)-N(2))-dimethyltransferase [OS=Homo sapiens]	TRMT1	hsa:55621; O76103; Q548Y5; Q8WVA6; Q9NXH9	55621	ENSG00000104907	RNA metabolism OR transcription;other metabolic processes	nucleus	nucleic acid binding activity;other molecular function	tRNA modification in the nucleus and cytosol		4.086	0.643009	2.03069	0.191783	2	Non significant
Q12872	Splicing factor, suppressor of white-apricot homolog [OS=Homo sapiens]	SFSWAP	B2RN45; B7ZM97; F5H6B8; hsa:6433; Q12872; Q6PJF7	6433	ENSG00000061936	cell organization and biogenesis;RNA metabolism OR transcription;other metabolic processes;other biological processes	nucleus	nucleic acid binding activity			4.085	0.757763	2.03034	0.120466	2	Non significant
Q99470	Stromal cell-derived factor 2 [OS=Homo sapiens]	SDF2	hsa:6388; Q99470; Q9BQ79	6388	ENSG00000132581	protein metabolism;other metabolic processes	ER/Golgi;other cell component	other molecular function			4.08	0.631694	2.02857	0.199493	2	Non significant
Q92797	Symplekin [OS=Homo sapiens]	SYMPK	hsa:8189; O00521; O00689; O00733; Q59GT5; Q8N2U5; Q92797	8189	ENSG00000125755	cell adhesion;RNA metabolism OR transcription;other metabolic processes;other biological processes	plasma membrane;other membranes;cytosol;cytoskeleton;nucleus;other cell component		Transport of Mature mRNA Derived from an Intronless Transcript; mRNA 3'-end processing; RNA Polymerase II Transcription Termination; Processing of Intronless Pre-mRNAs		4.078	0.414284	2.02786	0.382702	2	Non significant
Q9H6Z4	Ran-binding protein 3 [OS=Homo sapiens]	RANBP3	B2RAT8; hsa:8498; O60405; O75759; O75760; Q9BT47; Q9H6Z4; Q9UG74	8498	ENSG00000031823	transport	nucleus;other cell component	other molecular function			4.064	0.325952	2.0229	0.486847	2	Non significant
P25787	Proteasome subunit alpha type-2 [OS=Homo sapiens]	PSMA2	hsa:5683; P25787; Q6ICS6; Q9BU45	5683	ENSG00000106588	protein metabolism;other metabolic processes;other biological processes	non-structural extracellular;cytosol;nucleus;other cell component		Ub-specific processing proteases; Neutrophil degranulation; FCERI mediated NF-kB activation; Downstream TCR signaling; Antigen processing: Ubiquitination & Proteasome degradation; Proteasome assembly; Separation of Sister Chromatids; The role of GTSE1 in G2/M progression after G2 checkpoint; Somitogenesis; Oxygen-dependent proline hydroxylation of Hypoxia-inducible Factor Alpha; Neddylation; Regu…		4.055	0.00498726	2.0197	2.30214	2	Upregulated
Q12981	Vesicle transport protein SEC20 [OS=Homo sapiens]	BNIP1	D3DQM3; D3DQM4; D3DQM5; D3DQM6; hsa:662; O75622; O75623; O75624; Q12981; Q6K044; Q96FG4	662	ENSG00000113734	cell organization and biogenesis;transport;signal transduction;other biological processes	other membranes;mitochondrion;ER/Golgi;nucleus;other cell component	transporter activity;other molecular function	COPI-dependent Golgi-to-ER retrograde traffic		4.048	0.563656	2.01721	0.248986	2	Non significant
P52732	Kinesin-like protein KIF11 [OS=Homo sapiens]	KIF11	A0AV49; B2RMV3; hsa:3832; P52732; Q15716; Q5VWX0	3832	ENSG00000138160	cell cycle OR cell proliferation;cell organization and biogenesis;other biological processes	cytosol;cytoskeleton;nucleus;other cell component	cytoskeletal activity;other molecular function	COPI-dependent Golgi-to-ER retrograde traffic; MHC class II antigen presentation; Kinesins		4.046	0.396767	2.0165	0.401464	2	Non significant
Q5VTL8	Pre-mRNA-splicing factor 38B [OS=Homo sapiens]	PRPF38B	hsa:55119; Q05DD6; Q32Q58; Q5VTL8; Q5VTL9; Q6PK39; Q7Z6E2; Q86WF3; Q8IWG9; Q9NW40	55119	ENSG00000134186	RNA metabolism OR transcription;other metabolic processes	nucleus				4.043	0.000537855	2.01543	3.26933	2	Upregulated
P17568	NADH dehydrogenase [ubiquinone] 1 beta subcomplex subunit 7 [OS=Homo sapiens]	NDUFB7	hsa:4713; P17568; Q6ICN9; Q9UI16	4713	ENSG00000099795	cell organization and biogenesis;other metabolic processes;transport	other membranes;mitochondrion	transporter activity	Complex I biogenesis		4.04	0.782409	2.01436	0.106566	2	Non significant
Q96RN5	Mediator of RNA polymerase II transcription subunit 15 [OS=Homo sapiens]	MED15	D3DX31; D3DX32; hsa:51586; O15413; Q6IC31; Q8NF16; Q96CT0; Q96IH7; Q96RN5; Q9P1T3	51586	ENSG00000099917	cell organization and biogenesis;RNA metabolism OR transcription;other metabolic processes;other biological processes	nucleus;other cell component	other molecular function	Generic Transcription Pathway; PPARA activates gene expression; Transcriptional regulation of white adipocyte differentiation; RSV-host interactions		4.039	0.731902	2.014	0.135547	2	Non significant
P62847	Small ribosomal subunit protein eS24 [OS=Homo sapiens]	RPS24	E7EPK6; hsa:6229; P16632; P62847; Q5T0P7; Q5T0P8; Q7Z3D1	6229	ENSG00000138326	protein metabolism;RNA metabolism OR transcription;other metabolic processes;other biological processes	cytosol;ER/Golgi;translational apparatus;nucleus;other cell component	other molecular function	L13a-mediated translational silencing of Ceruloplasmin expression; Translation initiation complex formation; Formation of a pool of free 40S subunits; Formation of the ternary complex, and subsequently, the 43S complex; Ribosomal scanning and start codon recognition; GTP hydrolysis and joining of the 60S ribosomal subunit; Regulation of expression of SLITs and ROBOs; Major pathway of rRNA process…		4.038	0.0436915	2.01364	1.3596	2	Non significant
Q14457	Beclin-1 [OS=Homo sapiens]	BECN1	B2R6N7; hsa:8678; O75595; Q14457; Q9UNA8	8678	ENSG00000126581	cell cycle OR cell proliferation;cell organization and biogenesis;other metabolic processes;stress response;transport;developmental processes;signal transduction;other biological processes	other membranes;cytosol;mitochondrion;ER/Golgi;nucleus;other cytoplasmic organelle;other cell component	other molecular function	Macroautophagy; Ub-specific processing proteases; ISG15 antiviral mechanism; SARS-CoV-2 activates/modulates innate and adaptive immune responses; RSV-host interactions; Antigen Presentation: Folding, assembly and peptide loading of class I MHC; Translation of Replicase and Assembly of the Replication Transcription Complex; Translation of Replicase and Assembly of the Replication Transcription Com…		4.038	0.81229	2.01364	0.0902887	2	Non significant
Q9UPT5	Exocyst complex component 7 [OS=Homo sapiens]	EXOC7	B5MC69; B8XXP2; hsa:23265; Q8ND93; Q8WV91; Q96FF0; Q9H8C3; Q9H9X3; Q9HA32; Q9UPT5	23265	ENSG00000182473	cell cycle OR cell proliferation;cell organization and biogenesis;transport;other biological processes	plasma membrane;other membranes;cytosol;cytoskeleton;other cell component	other molecular function	VxPx cargo-targeting to cilium; Translocation of SLC2A4 (GLUT4) to the plasma membrane; Insulin processing		4.037	0.491024	2.01328	0.308897	2	Non significant
Q6P1J9	Parafibromin [OS=Homo sapiens]	CDC73	A6NLZ8; B2RBR2; hsa:79577; Q6P1J9; Q6PK51; Q96A07; Q9H245; Q9H5L7	79577	ENSG00000134371	RNA metabolism OR transcription;other metabolic processes;developmental processes;signal transduction;other biological processes	cytosol;nucleus	other molecular function	Hedgehog 'on' state; RNA Polymerase II Pre-transcription Events; E3 ubiquitin ligases ubiquitinate target proteins; Formation of the beta-catenin:TCF transactivating complex; Formation of RNA Pol II elongation complex		4.034	0.0277515	2.01221	1.55671	2	Non significant
Q8TBC4	NEDD8-activating enzyme E1 catalytic subunit [OS=Homo sapiens]	UBA3	A6NLB5; A8K027; hsa:9039; O76088; Q8TBC4; Q9NTU3	9039	ENSG00000144744	cell cycle OR cell proliferation;protein metabolism;other metabolic processes;other biological processes	cytosol;nucleus;other cell component	other molecular function	Antigen processing: Ubiquitination & Proteasome degradation; Neddylation; Dectin-1 mediated noncanonical NF-kB signaling; NIK-->noncanonical NF-kB signaling		4.027	0.298158	2.00971	0.525554	2	Non significant
P43405	Tyrosine-protein kinase SYK [OS=Homo sapiens]	SYK	hsa:6850; P43405	6850	ENSG00000165025	cell adhesion;cell-cell signaling;protein metabolism;other metabolic processes;stress response;transport;developmental processes;signal transduction;other biological processes	plasma membrane;other membranes;cytosol;nucleus;other cell component	signal transduction activity or receptor binding;kinase activity;other molecular function	FCGR activation; Regulation of actin dynamics for phagocytic cup formation; Role of phospholipids in phagocytosis; Role of LAT2/NTAL/LAB on calcium mobilization; FCERI mediated MAPK activation; FCERI mediated Ca+2 mobilization; FCGR3A-mediated IL10 synthesis; FCGR3A-mediated phagocytosis; Potential therapeutics for SARS; Antigen activates B Cell Receptor (BCR) leading to generation of second mess…		4.013	0.639996	2.00468	0.193823	2	Non significant
O95155	Ubiquitin conjugation factor E4 B [OS=Homo sapiens]	UBE4B	A8K8S9; G0ZJH6; hsa:10277; O75169; O95155; O95338; Q5SZ12; Q5SZ16; Q96QD4; Q9BYI7	10277	ENSG00000130939	protein metabolism;other metabolic processes;stress response;signal transduction;other biological processes	nucleus;other cell component	other molecular function			4.007	0.59123	2.00252	0.228244	2	Non significant
Q15014	Mortality factor 4-like protein 2 [OS=Homo sapiens]	MORF4L2	B3KP92; D3DXA5; hsa:9643; Q15014; Q567V0; Q8J026	9643	ENSG00000123562	cell organization and biogenesis;DNA metabolism;other metabolic processes;stress response;other biological processes	plasma membrane;other membranes;nucleus;other cell component		HATs acetylate histones		3.992	0.553498	1.99711	0.256884	2	Non significant
Q13416	Origin recognition complex subunit 2 [OS=Homo sapiens]	ORC2	hsa:4999; Q13204; Q13416; Q53TX5	4999	ENSG00000115942	DNA metabolism;other metabolic processes;other biological processes	cytoskeleton;nucleus;other cell component	nucleic acid binding activity	Activation of ATR in response to replication stress; Orc1 removal from chromatin; Activation of the pre-replicative complex; E2F-enabled inhibition of pre-replication complex formation; Assembly of the ORC complex at the origin of replication; CDC6 association with the ORC:origin complex		3.99	0.641635	1.99639	0.192712	2	Non significant
P33121	Long-chain-fatty-acid--CoA ligase 1 [OS=Homo sapiens]	ACSL1	B7Z452; D3DP57; hsa:2180; P33121; P41215; Q8N8V7; Q8TA99	2180	ENSG00000151726	other metabolic processes;transport;signal transduction;other biological processes	other membranes;mitochondrion;ER/Golgi;other cytoplasmic organelle	enzyme regulator activity;other molecular function	MLL4 and MLL3 complexes regulate expression of PPARG target genes in adipogenesis and hepatic steatosis; PPARA activates gene expression; Synthesis of very long-chain fatty acyl-CoAs; alpha-linolenic acid (ALA) metabolism; Linoleic acid (LA) metabolism		3.987	0.433469	1.9953	0.363042	2	Non significant
P67936	Tropomyosin alpha-4 chain [OS=Homo sapiens]	TPM4	hsa:7171; P07226; P67936; Q15659; Q5U0D9; Q9BU85; Q9H8Q3; Q9UCS1; Q9UCS2; Q9UCS3; Q9UCS4	7171	ENSG00000167460	cell organization and biogenesis;other biological processes	cytosol;cytoskeleton	cytoskeletal activity;other molecular function	RHOV GTPase cycle; Signaling by ALK fusions and activated point mutants; Smooth Muscle Contraction; Striated Muscle Contraction		3.982	0.000582524	1.99349	3.23469	2	Upregulated
P78504	Protein jagged-1 [OS=Homo sapiens]	JAG1	A0AV43; B4DYR1; E9PCF9; hsa:182; O14902; O15122; P78504; Q15816	182	ENSG00000101384	developmental processes;signal transduction;other biological processes	non-structural extracellular;plasma membrane;other membranes;other cell component	signal transduction activity or receptor binding;other molecular function	RAC1 GTPase cycle; RAC3 GTPase cycle; Activated NOTCH1 Transmits Signal to the Nucleus; Constitutive Signaling by NOTCH1 PEST Domain Mutants; Constitutive Signaling by NOTCH1 HD Domain Mutants; Constitutive Signaling by NOTCH1 HD+PEST Domain Mutants; NOTCH2 Activation and Transmission of Signal to the Nucleus; NOTCH3 Activation and Transmission of Signal to the Nucleus; Constitutive Signaling by …		3.948	0.309883	1.98112	0.508802	2	Non significant
P22033	Methylmalonyl-CoA mutase, mitochondrial [OS=Homo sapiens]	MMUT	A8K953; hsa:4594; P22033; Q5SYZ3; Q96B11; Q9UD64	4594	ENSG00000146085	other metabolic processes;developmental processes;other biological processes	mitochondrion;other cell component	other molecular function	Propionyl-CoA catabolism; Defective MMAA causes MMA, cblA type; Defective MUT causes MMAM; Cobalamin (Cbl) metabolism		3.947	0.58819	1.98076	0.230482	2	Non significant
P35240	Merlin [OS=Homo sapiens]	NF2	hsa:4771; O95683; P35240; Q8WUJ2; Q969N0; Q969Q3; Q96T30; Q96T31; Q96T32; Q96T33; Q9BTW3; Q9UNG9; Q9UNH3; Q9UNH4	4771	ENSG00000186575	cell cycle OR cell proliferation;cell organization and biogenesis;developmental processes;signal transduction;other biological processes	plasma membrane;other membranes;cytosol;cytoskeleton;nucleus;other cytoplasmic organelle;other cell component	signal transduction activity or receptor binding;cytoskeletal activity	Regulation of actin dynamics for phagocytic cup formation; RHO GTPases activate PAKs	Ectoderm differentiation	3.919	0.564987	1.97049	0.247962	2	Non significant
Q9NV70	Exocyst complex component 1 [OS=Homo sapiens]	EXOC1	hsa:55763; Q504V4; Q8WUE7; Q96T15; Q9NV70; Q9NZE4	55763	ENSG00000090989	cell cycle OR cell proliferation;cell organization and biogenesis;stress response;transport;other biological processes	plasma membrane;other membranes;cytosol;other cell component	other molecular function	Translocation of SLC2A4 (GLUT4) to the plasma membrane; Insulin processing; VxPx cargo-targeting to cilium		3.915	0.54758	1.96901	0.261552	2	Non significant
Q13451	Peptidyl-prolyl cis-trans isomerase FKBP5 [OS=Homo sapiens]	FKBP5	F5H7R1; hsa:2289; Q13451; Q59EB8; Q5TGM6	2289	ENSG00000096060	protein metabolism;other metabolic processes;other biological processes	cytosol;nucleus;other cell component	other molecular function	HSP90 chaperone cycle for steroid hormone receptors (SHR) in the presence of ligand; ESR-mediated signaling; MECP2 regulates neuronal receptors and channels		3.911	0.563656	1.96754	0.248986	2	Non significant
Q13190	Syntaxin-5 [OS=Homo sapiens]	STX5	B2R8T2; F8W8Q9; hsa:6811; Q13190; Q5U0D4; Q7Z3T6; Q9BUG1	6811	ENSG00000162236	cell organization and biogenesis;transport;other biological processes	other membranes;cytosol;ER/Golgi;other cell component	other molecular function	Insertion of tail-anchored proteins into the endoplasmic reticulum membrane; RHOA GTPase cycle; COPI-mediated anterograde transport; RHOC GTPase cycle; RHOG GTPase cycle; Intra-Golgi traffic; COPII-mediated vesicle transport; Cargo concentration in the ER		3.899	0.566348	1.9631	0.246917	2	Non significant
Q12789	General transcription factor 3C polypeptide 1 [OS=Homo sapiens]	GTF3C1	B2RP21; hsa:2975; Q12789; Q12838; Q6DKN9; Q9Y4W9	2975	ENSG00000077235	RNA metabolism OR transcription;other metabolic processes	nucleus;other cell component	nucleic acid binding activity;other molecular function	RNA Polymerase III Abortive And Retractive Initiation; RNA Polymerase III Transcription Initiation From Type 1 Promoter; RNA Polymerase III Transcription Initiation From Type 2 Promoter		3.895	0.31386	1.96162	0.503264	2	Non significant
P35580	Myosin-10 [OS=Homo sapiens]	MYH10	B2RWP9; D3DTS1; F8VTL3; hsa:4628; P35580; Q12989; Q149N3; Q149N4; Q16087; Q4LE45; Q6PK16; Q9BWG0	4628	ENSG00000133026	cell adhesion;cell cycle OR cell proliferation;cell organization and biogenesis;other biological processes	plasma membrane;other membranes;cytosol;cytoskeleton;other cell component	cytoskeletal activity;nucleic acid binding activity;other molecular function	Sema4D induced cell migration and growth-cone collapse; EPHA-mediated growth cone collapse; RHO GTPases activate CIT; RHO GTPases activate PKNs; RHO GTPases Activate ROCKs; RHO GTPases activate PAKs		3.86	0.00498726	1.9486	2.30214	2	Upregulated
Q96DI7	U5 small nuclear ribonucleoprotein 40 kDa protein [OS=Homo sapiens]	SNRNP40	B4DQJ1; hsa:9410; O75938; O95320; Q96DI7	9410	ENSG00000060688	RNA metabolism OR transcription;other metabolic processes	cytosol;nucleus;other cell component		mRNA Splicing - Major Pathway; mRNA Splicing - Minor Pathway		3.844	0.43968	1.94261	0.356863	2	Non significant
O15027	Protein transport protein Sec16A [OS=Homo sapiens]	SEC16A	A1YCA4; hsa:9919; J3KNL6; O15027; Q4G0D7; Q5SXP0; Q5SXP1; Q8N347; Q96HP1	9919	ENSG00000148396	cell organization and biogenesis;other metabolic processes;stress response;transport;other biological processes	other membranes;cytosol;ER/Golgi;other cell component		COPII-mediated vesicle transport		3.839	0.427977	1.94073	0.368579	2	Non significant
Q92619	Rho GTPase-activating protein 45 [OS=Homo sapiens]	ARHGAP45	B4DTS4; F6QP70; hsa:23526; Q6P189; Q7LE26; Q86WS1; Q8HX84; Q92619; Q9GJN9; Q9GJP0; Q9GJP1; Q9MY24	23526	ENSG00000180448	signal transduction;other biological processes	non-structural extracellular;plasma membrane;other membranes;cytosol;other cytoplasmic organelle;other cell component	enzyme regulator activity;other molecular function	Neutrophil degranulation; RHOA GTPase cycle; CDC42 GTPase cycle; RAC1 GTPase cycle		3.837	0.740163	1.93998	0.130673	2	Non significant
Q86UE8	Serine/threonine-protein kinase tousled-like 2 [OS=Homo sapiens]	TLK2	D3DU07; hsa:11011; Q86UE8; Q9UKI7; Q9Y4F7	11011	ENSG00000146872	cell cycle OR cell proliferation;cell organization and biogenesis;protein metabolism;other metabolic processes;stress response;signal transduction;other biological processes	cytoskeleton;nucleus;other cell component	kinase activity;other molecular function			3.837	0.759638	1.93998	0.119393	2	Non significant
O00267	Transcription elongation factor SPT5 [OS=Homo sapiens]	SUPT5H	hsa:6829; O00267; O43279; Q59G52; Q99639	6829	ENSG00000196235	cell organization and biogenesis;RNA metabolism OR transcription;other metabolic processes;other biological processes	nucleus	nucleic acid binding activity;other molecular function	Formation of RNA Pol II elongation complex ; Formation of the Early Elongation Complex; Formation of HIV elongation complex in the absence of HIV Tat; Formation of the HIV-1 Early Elongation Complex; RNA Pol II CTD phosphorylation and interaction with CE during HIV infection; Formation of HIV-1 elongation complex containing HIV-1 Tat; Pausing and recovery of Tat-mediated HIV elongation; Abortive …		3.832	0.31802	1.9381	0.497546	2	Non significant
Q8IZA0	Dyslexia-associated protein KIAA0319-like protein [OS=Homo sapiens]	KIAA0319L	B1AN13; D3DPR8; hsa:79932; O95010; Q6PJJ7; Q7L1C9; Q8IZA0; Q8N2B3; Q8NDA0; Q8WY39; Q8WYZ5; Q96IC3; Q96JJ0; Q9BUW6; Q9H7V0	79932	ENSG00000142687	developmental processes	plasma membrane;other membranes;ER/Golgi;nucleus;other cell component				3.822	0.782813	1.93433	0.106342	2	Non significant
Q6P179	Endoplasmic reticulum aminopeptidase 2 [OS=Homo sapiens]	ERAP2	hsa:64167; Q6P179; Q7Z5K1; Q8TD32; Q8WVJ4; Q9HBX2	64167	ENSG00000164308	protein metabolism;other metabolic processes;other biological processes	non-structural extracellular;other membranes;ER/Golgi;other cell component	other molecular function	Antigen Presentation: Folding, assembly and peptide loading of class I MHC		3.813	0.00536783	1.93093	2.2702	2	Upregulated
P50150	Guanine nucleotide-binding protein G(I)/G(S)/G(O) subunit gamma-4 [OS=Homo sapiens]	GNG4	hsa:2786; P50150	2786	ENSG00000168243	signal transduction;other biological processes	plasma membrane;other membranes	other molecular function	G alpha (12/13) signalling events; G alpha (q) signalling events; G alpha (i) signalling events; G alpha (z) signalling events; ADP signalling through P2Y purinoceptor 12; G alpha (s) signalling events; Extra-nuclear estrogen signaling; GPER1 signaling; ADORA2B mediated anti-inflammatory cytokines production; Thrombin signalling through proteinase activated receptors (PARs); High laminar flow she…		3.804	0.94768	1.92752	0.0233382	2	Non significant
Q13613	Phosphatidylinositol-3-phosphate phosphatase MTMR1 [OS=Homo sapiens]	MTMR1	A0A024RC07; hsa:8776; Q13613; Q9UBX6; Q9UEM0; Q9UQD5	8776	ENSG00000063601	other metabolic processes;other biological processes	plasma membrane;other membranes;cytosol;other cell component	other molecular function	RHOF GTPase cycle; Synthesis of PIPs at the plasma membrane		3.78	0.650634	1.91839	0.186664	2	Non significant
Q8TEM1	Nuclear pore membrane glycoprotein 210 [OS=Homo sapiens]	NUP210	A6NN56; hsa:23225; O94980; Q6NXG6; Q8NBJ1; Q8TEM1; Q9H6C8; Q9UFP3	23225	ENSG00000132182	transport	other membranes;ER/Golgi;nucleus		Vpr-mediated nuclear import of PICs; Nuclear Pore Complex (NPC) Disassembly; SUMOylation of DNA damage response and repair proteins; SUMOylation of chromatin organization proteins; SUMOylation of DNA replication proteins; HCMV Late Events; SUMOylation of RNA binding proteins; HCMV Early Events; Transcriptional regulation by small RNAs; ISG15 antiviral mechanism; Transport of the SLBP independent …		3.772	0.322047	1.91533	0.49208	2	Non significant
Q8N806	Putative E3 ubiquitin-protein ligase UBR7 [OS=Homo sapiens]	UBR7	hsa:55148; Q86U21; Q86UA9; Q8N806; Q96BY0; Q9NVV6	55148	ENSG00000012963; ENSG00000278787	protein metabolism;other metabolic processes		other molecular function			3.764	0.612804	1.91227	0.212678	2	Non significant
Q92538	Golgi-specific brefeldin A-resistance guanine nucleotide exchange factor 1 [OS=Homo sapiens]	GBF1	A0A7P0RGV0; hsa:8729; Q149P0; Q149P1; Q5VXX3; Q92538; Q96CK6; Q96HZ3; Q9H473	8729	ENSG00000107862	cell organization and biogenesis;other metabolic processes;transport;other biological processes	other membranes;cytosol;ER/Golgi;other cell component	enzyme regulator activity;other molecular function	COPI-dependent Golgi-to-ER retrograde traffic; COPI-mediated anterograde transport; trans-Golgi Network Vesicle Budding; VxPx cargo-targeting to cilium		3.761	0.324912	1.91112	0.488234	2	Non significant
P12694	2-oxoisovalerate dehydrogenase subunit alpha, mitochondrial [OS=Homo sapiens]	BCKDHA	B4DP47; E7EW46; hsa:593; P12694; Q16034; Q16472	593	ENSG00000248098	other metabolic processes	mitochondrion;other cell component	other molecular function	Branched-chain amino acid catabolism; Branched-chain ketoacid dehydrogenase kinase deficiency; BCKDH synthesizes BCAA-CoA from KIC, KMVA, KIV; Loss-of-function mutations in DBT cause MSUD2; Loss-of-function mutations in DLD cause MSUD3/DLDD; H139Hfs13* PPM1K causes a mild variant of MSUD; Loss-of-function mutations in BCKDHA or BCKDHB cause MSUD		3.74	0.841639	1.90304	0.0748741	2	Non significant
Q92542	Nicastrin [OS=Homo sapiens]	NCSTN	hsa:23385; Q5T207; Q5T208; Q86VV5; Q92542	23385	ENSG00000162736	cell cycle OR cell proliferation;protein metabolism;other metabolic processes;developmental processes;signal transduction;other biological processes	plasma membrane;other membranes;ER/Golgi;other cytoplasmic organelle;other cell component	signal transduction activity or receptor binding;other molecular function	Amyloid fiber formation; Neutrophil degranulation; Degradation of the extracellular matrix; Activated NOTCH1 Transmits Signal to the Nucleus; Constitutive Signaling by NOTCH1 PEST Domain Mutants; Constitutive Signaling by NOTCH1 HD+PEST Domain Mutants; NOTCH2 Activation and Transmission of Signal to the Nucleus; Nuclear signaling by ERBB4; EPH-ephrin mediated repulsion of cells; NOTCH4 Activation…		3.738	0.130759	1.90227	0.883529	2	Non significant
O15382	Branched-chain-amino-acid aminotransferase, mitochondrial [OS=Homo sapiens]	BCAT2	B2RB87; hsa:587; O00269; O15382; Q96KG1; Q9BTB6; Q9BUU6	587	ENSG00000105552	other metabolic processes;other biological processes	mitochondrion;nucleus	other molecular function	Branched-chain amino acid catabolism		3.737	0.814729	1.90188	0.0889869	2	Non significant
O95721	Synaptosomal-associated protein 29 [OS=Homo sapiens]	SNAP29	hsa:9342; O95721	9342	ENSG00000099940	cell-cell signaling;cell organization and biogenesis;other metabolic processes;transport	plasma membrane;other membranes;cytosol;cytoskeleton;ER/Golgi;other cytoplasmic organelle;other cell component	other molecular function	Neutrophil degranulation; Intra-Golgi traffic		3.735	0.566312	1.90111	0.246944	2	Non significant
Q9UL42	Paraneoplastic antigen Ma2 [OS=Homo sapiens]	PNMA2	B3KNY9; hsa:10687; O94959; O95145; Q49A18; Q9UL42; Q9UL43	10687	ENSG00000240694	other biological processes	nucleus				3.723	0.695361	1.89647	0.15779	2	Non significant
P19838	Nuclear factor NF-kappa-B p105 subunit [OS=Homo sapiens]	NFKB1	A8K5Y5; B3KVE8; hsa:4790; P19838; Q68D84; Q86V43; Q8N4X7; Q9NZC0	4790	ENSG00000109320	RNA metabolism OR transcription;other metabolic processes;stress response;signal transduction;other biological processes	non-structural extracellular;cytosol;mitochondrion;nucleus;other cell component	cytoskeletal activity;nucleic acid binding activity;other molecular function	FCERI mediated NF-kB activation; Downstream TCR signaling; Transcriptional regulation of white adipocyte differentiation; HCMV Early Events; Neutrophil degranulation; Activation of NF-kappaB in B cells; Senescence-Associated Secretory Phenotype (SASP); Transcriptional Regulation by VENTX; PKMTs methylate histone lysines; RIP-mediated NFkB activation via ZBP1; NF-kB is activated and signals surviv…		3.708	0.462068	1.89064	0.335294	2	Non significant
P10586	Receptor-type tyrosine-protein phosphatase F [OS=Homo sapiens]	PTPRF	D3DPX6; D3DPX7; hsa:5792; P10586; Q5T021; Q5T022; Q5W9G2; Q86WS0	5792	ENSG00000142949	cell adhesion;cell organization and biogenesis;protein metabolism;other metabolic processes;stress response;developmental processes;signal transduction;other biological processes	plasma membrane;other membranes;other cell component	other molecular function	Insulin receptor recycling; Synaptic adhesion-like molecules; Receptor-type tyrosine-protein phosphatases		3.706	0.538209	1.88986	0.269049	2	Non significant
Q86UV5	Ubiquitin carboxyl-terminal hydrolase 48 [OS=Homo sapiens]	USP48	B7ZKS7; hsa:84196; Q2M3I4; Q5SZI4; Q5T3T5; Q6NX53; Q86UV5; Q8N3F6; Q96F64; Q96IQ3; Q9H5N3; Q9H5T7; Q9NUJ6; Q9NXR0	84196	ENSG00000090686	protein metabolism;other metabolic processes	cytosol;mitochondrion;nucleus;other cell component	other molecular function	Ub-specific processing proteases		3.687	0.934137	1.88245	0.0295892	2	Non significant
Q9UJ41	Rab5 GDP/GTP exchange factor [OS=Homo sapiens]	RABGEF1	B4DZM7; hsa:27342; Q3HKR2; Q3HKR3; Q53FG0; Q9UJ41	27342	ENSG00000154710	transport;signal transduction;other biological processes	other membranes;cytosol;nucleus;other cytoplasmic organelle;other cell component	enzyme regulator activity;nucleic acid binding activity;other molecular function	RAB GEFs exchange GTP for GDP on RABs; TBC/RABGAPs		3.685	0.627148	1.88166	0.20263	2	Non significant
Q6WCQ1	Myosin phosphatase Rho-interacting protein [OS=Homo sapiens]	MPRIP	hsa:23164; Q3KQZ5; Q5FB94; Q6DHW2; Q6WCQ1; Q7Z5Y2; Q8N390; Q96G40	23164	ENSG00000133030		cytosol;cytoskeleton	cytoskeletal activity	Signaling by BRAF and RAF1 fusions		3.683	0.330803	1.88088	0.480431	2	Non significant
P19174	1-phosphatidylinositol 4,5-bisphosphate phosphodiesterase gamma-1 [OS=Homo sapiens]	PLCG1	B7ZLY7; B9EGH4; E1P5W4; hsa:5335; P19174; Q2V575	5335	ENSG00000124181	other metabolic processes;transport;developmental processes;signal transduction;other biological processes	plasma membrane;other membranes;cytosol;nucleus;other cell component	signal transduction activity or receptor binding;enzyme regulator activity;other molecular function	ISG15 antiviral mechanism; Role of phospholipids in phagocytosis; FCERI mediated MAPK activation; FCERI mediated Ca+2 mobilization; FCGR3A-mediated IL10 synthesis; Generation of second messenger molecules; Signaling by ALK fusions and activated point mutants; RET signaling; Downstream signal transduction; Signaling by ALK; DAP12 signaling; Signaling by ERBB2 KD Mutants; Signaling by ERBB2 TMD/JMD…		3.678	0.799566	1.87892	0.0971459	2	Non significant
P28347	Transcriptional enhancer factor TEF-1 [OS=Homo sapiens]	TEAD1	A4FUP2; E7EV65; hsa:7003; P28347	7003	ENSG00000187079	cell organization and biogenesis;developmental processes;signal transduction;other biological processes	nucleus;other cell component	nucleic acid binding activity;other molecular function	YAP1- and WWTR1 (TAZ)-stimulated gene expression; EGR2 and SOX10-mediated initiation of Schwann cell myelination; RUNX3 regulates YAP1-mediated transcription	Mesodermal commitment pathway	3.667	0.773393	1.8746	0.1116	2	Non significant
Q9H6K4	Optic atrophy 3 protein [OS=Homo sapiens]	OPA3	hsa:80207; Q6P384; Q8N784; Q9H6K4	80207	ENSG00000125741	other biological processes	mitochondrion				3.659	0.877581	1.87145	0.0567126	2	Non significant
Q9BQS8	FYVE and coiled-coil domain-containing protein 1 [OS=Homo sapiens]	FYCO1	B7ZKT7; hsa:79443; Q3MJE6; Q86T41; Q86TB1; Q8TEF9; Q96IV5; Q9BQS8; Q9H8P9	79443	ENSG00000163820	transport;other biological processes	ER/Golgi;other cytoplasmic organelle;other cell component	other molecular function			3.646	0.66702	1.86631	0.175861	2	Non significant
Q9H8H2	ATP-dependent DNA helicase DDX31 [OS=Homo sapiens]	DDX31	hsa:64794; Q5K6N2; Q5K6N3; Q5K6N4; Q5VZJ4; Q5VZJ9; Q96E91; Q96NY2; Q96SX5; Q9H5K6; Q9H8H2	64794	ENSG00000125485	other biological processes	ER/Golgi;nucleus;other cell component	other molecular function			3.631	0.833126	1.86037	0.0792895	2	Non significant
P12883	Myosin-7 [OS=Homo sapiens]	MYH7	A2TDB6; B6D424; hsa:4625; P12883; Q14836; Q14837; Q14904; Q16579; Q2M1Y6; Q92679; Q9H1D5; Q9UDA2; Q9UMM8	4625	ENSG00000092054	cell organization and biogenesis;other metabolic processes;stress response;developmental processes;other biological processes	cytoskeleton;other cell component	cytoskeletal activity;other molecular function			3.621	0.129213	1.85639	0.888694	2	Non significant
P52926	High mobility group protein HMGI-C [OS=Homo sapiens]	HMGA2	E7EP85; E7EWA2; hsa:8091; P52926; Q1M182; Q1M185; Q1M186; Q1M187; Q1M188	8091	ENSG00000149948	cell-cell signaling;cell cycle OR cell proliferation;cell organization and biogenesis;DNA metabolism;other metabolic processes;stress response;developmental processes;signal transduction;other biological processes	nucleus;other cell component	nucleic acid binding activity;other molecular function	Formation of Senescence-Associated Heterochromatin Foci (SAHF)	Mesodermal commitment pathway	3.62	0.676123	1.85599	0.169974	2	Non significant
Q68CZ6	HAUS augmin-like complex subunit 3 [OS=Homo sapiens]	HAUS3	B4DF64; hsa:79441; O43606; Q68CZ6; Q8TAZ5; Q9BTJ9	79441	ENSG00000214367	cell cycle OR cell proliferation;cell organization and biogenesis;other biological processes	cytosol;cytoskeleton		Recruitment of NuMA to mitotic centrosomes; Regulation of PLK1 Activity at G2/M Transition; Loss of Nlp from mitotic centrosomes; Recruitment of mitotic centrosome proteins and complexes; Anchoring of the basal body to the plasma membrane; AURKA Activation by TPX2		3.608	0.918957	1.8512	0.036705	2	Non significant
Q9GZL7	Ribosome biogenesis protein WDR12 [OS=Homo sapiens]	WDR12	B3KPA9; hsa:55759; Q96HU0; Q9GZL7; Q9NV80; Q9NYI8	55759	ENSG00000138442	RNA metabolism OR transcription;other metabolic processes;signal transduction;other biological processes	nucleus;other cell component	other molecular function	Major pathway of rRNA processing in the nucleolus and cytosol		3.602	0.203193	1.8488	0.692092	2	Non significant
Q9Y6A5	Transforming acidic coiled-coil-containing protein 3 [OS=Homo sapiens]	TACC3	hsa:10460; Q2NKK4; Q3KQS5; Q9UMQ1; Q9Y6A5	10460	ENSG00000013810	cell cycle OR cell proliferation;cell organization and biogenesis;developmental processes;other biological processes	cytosol;cytoskeleton;other cell component		Negative regulation of NOTCH4 signaling; NOTCH3 Activation and Transmission of Signal to the Nucleus		3.601	0.429191	1.8484	0.367349	2	Non significant
Q9Y618	Nuclear receptor corepressor 2 [OS=Homo sapiens]	NCOR2	hsa:9612; O00613; O15416; O15421; Q13354; Q56D06; Q59GM0; Q9Y5U0; Q9Y618	9612	ENSG00000196498	transport;developmental processes;other biological processes	nucleus;other cell component	signal transduction activity or receptor binding;nucleic acid binding activity;other molecular function	NR1H3 & NR1H2 regulate gene expression linked to cholesterol transport and efflux; MLL4 and MLL3 complexes regulate expression of PPARG target genes in adipogenesis and hepatic steatosis; SUMOylation of transcription cofactors; HCMV Early Events; PPARA activates gene expression; Transcriptional regulation of white adipocyte differentiation; Constitutive Signaling by NOTCH1 PEST Domain Mutants; Co…		3.601	0.661048	1.8484	0.179767	2	Non significant
P02795	Metallothionein-2 [OS=Homo sapiens]	MT2A	hsa:4502; P02795; Q14823; Q2HXR9; Q53XT9	4502	ENSG00000125148	stress response;other biological processes	cytosol;nucleus;other cell component	other molecular function	Interferon gamma signaling; Metallothioneins bind metals		3.6	0.750875	1.848	0.124432	2	Non significant
Q9BYJ9	YTH domain-containing family protein 1 [OS=Homo sapiens]	YTHDF1	hsa:54915; Q8N3G5; Q8TBT1; Q96AN4; Q96S57; Q9BTI7; Q9BYJ9; Q9NX79	54915	ENSG00000149658	cell organization and biogenesis;other biological processes	other cell component	translation activity;nucleic acid binding activity;other molecular function			3.598	0.800851	1.8472	0.0964484	2	Non significant
Q01433	AMP deaminase 2 [OS=Homo sapiens]	AMPD2	A0A5F9UK94; B4DK50; B4DZI5; E9PNG0; hsa:271; Q01433; Q14856; Q14857; Q16686; Q16687; Q16688; Q16729; Q5T693; Q5T695; Q96IA1; Q9UDX8; Q9UDX9; Q9UMU4	271	ENSG00000116337	other metabolic processes;other biological processes	cytosol	other molecular function	Purine salvage		3.585	0.239895	1.84197	0.619979	2	Non significant
Q6P2Q9	Pre-mRNA-processing-splicing factor 8 [OS=Homo sapiens]	PRPF8	hsa:10594; O14547; O75965; Q6P2Q9	10594	ENSG00000174231; ENSG00000274442	cell organization and biogenesis;RNA metabolism OR transcription;other metabolic processes;other biological processes	nucleus	nucleic acid binding activity;other molecular function	mRNA Splicing - Major Pathway; mRNA Splicing - Minor Pathway		3.577	0.00101192	1.83875	2.99485	2	Upregulated
O60826	Coiled-coil domain-containing protein 22 [OS=Homo sapiens]	CCDC22	A8K7G1; hsa:28952; O60826	28952	ENSG00000101997	transport;other biological processes	cytosol;cytoskeleton;nucleus;other cytoplasmic organelle	other molecular function	Neddylation		3.567	0.678496	1.83471	0.168453	2	Non significant
Q9BRJ6	Protein cholesin [OS=Homo sapiens]	C7orf50	hsa:84310; Q9BRJ6	84310	ENSG00000146540						3.556	0.475273	1.83026	0.323057	2	Non significant
P52294	Importin subunit alpha-5 [OS=Homo sapiens]	KPNA1	D3DN93; hsa:3836; P52294; Q6IBQ9; Q9BQ56	3836	ENSG00000114030	cell-cell signaling;cell cycle OR cell proliferation;transport;signal transduction;other biological processes	cytosol;nucleus;other cell component	other molecular function	Assembly of the ORC complex at the origin of replication; Interferon alpha/beta signaling; Apoptosis induced DNA fragmentation; ISG15 antiviral mechanism; Transport of Ribonucleoproteins into the Host Nucleus; NS1 Mediated Effects on Host Pathways; Vpr-mediated nuclear import of PICs; Integration of provirus; Inhibition of nitric oxide production		3.555	0.210469	1.82985	0.676812	2	Non significant
Q8IUF8	Ribosomal oxygenase 2 [OS=Homo sapiens]	RIOX2	D3DN35; hsa:84864; Q6AHW4; Q6SKS0; Q8IU69; Q8IUF6; Q8IUF7; Q8IUF8; Q96C17; Q96KB0	84864	ENSG00000170854	cell organization and biogenesis;other biological processes	cytosol;nucleus;other cell component	other molecular function	Protein hydroxylation; HDMs demethylate histones		3.551	0.808789	1.82823	0.0921649	2	Non significant
Q12792	Twinfilin-1 [OS=Homo sapiens]	TWF1	A8K5A8; B3KXS6; B4DLX9; hsa:5756; Q12792; Q59G07; Q5U0B1; Q6FHJ1; Q6FHL6; Q6NUK9; Q86XL6; Q8TCD3	5756	ENSG00000151239	cell organization and biogenesis;other biological processes	plasma membrane;other membranes;cytosol;cytoskeleton;other cell component	cytoskeletal activity;other molecular function	Sensory processing of sound by inner hair cells of the cochlea; Sensory processing of sound by outer hair cells of the cochlea; RHOBTB2 GTPase cycle		3.531	0.0530237	1.82008	1.27553	2	Non significant
Q5VYS8	Terminal uridylyltransferase 7 [OS=Homo sapiens]	TUT7	hsa:79670; Q5H9T0; Q5VYS5; Q5VYS7; Q5VYS8; Q658Z9; Q659A2; Q6MZJ3; Q8N5F0; Q96N57; Q96NE8; Q9C0F2; Q9H8M6	79670	ENSG00000083223	RNA metabolism OR transcription;other metabolic processes;other biological processes	cytosol;nucleus;other cell component	nucleic acid binding activity;other molecular function	Zygotic genome activation (ZGA); Deadenylation of mRNA; Z-decay: degradation of maternal mRNAs by zygotically expressed factors		3.522	0.705514	1.81639	0.151494	2	Non significant
O94992	Protein HEXIM1 [OS=Homo sapiens]	HEXIM1	B2R8Y5; hsa:10614; O94992	10614	ENSG00000186834	stress response;developmental processes;other biological processes	nucleus;other cell component	enzyme regulator activity;nucleic acid binding activity;other molecular function			3.519	0.447402	1.81517	0.349302	2	Non significant
Q9BXS5	AP-1 complex subunit mu-1 [OS=Homo sapiens]	AP1M1	hsa:8907; Q4TTY5; Q9BXS5	8907	ENSG00000072958	cell organization and biogenesis;transport	plasma membrane;other membranes;cytosol;ER/Golgi;other cytoplasmic organelle;other cell component	other molecular function	Neutrophil degranulation; MHC class II antigen presentation; Golgi Associated Vesicle Biogenesis; Lysosome Vesicle Biogenesis; Nef mediated downregulation of MHC class I complex cell surface expression		3.508	0.155631	1.81065	0.807905	2	Non significant
Q00403	Transcription initiation factor IIB [OS=Homo sapiens]	GTF2B	A8K1A7; hsa:2959; Q00403; Q5JS30	2959	ENSG00000137947	cell cycle OR cell proliferation;cell organization and biogenesis;protein metabolism;RNA metabolism OR transcription;other metabolic processes;other biological processes	nucleus;other cell component	nucleic acid binding activity;other molecular function	RNA Polymerase II Pre-transcription Events; RNA polymerase II transcribes snRNA genes; HIV Transcription Initiation; RNA Polymerase II HIV Promoter Escape; RNA Polymerase II Promoter Escape; RNA Polymerase II Transcription Pre-Initiation And Promoter Opening; RNA Polymerase II Transcription Initiation		3.488	0.505531	1.8024	0.296252	2	Non significant
Q15643	Thyroid receptor-interacting protein 11 [OS=Homo sapiens]	TRIP11	B2RUT2; hsa:9321; O14689; O15154; O95949; Q15643; Q6MZL5	9321	ENSG00000100815	cell organization and biogenesis;protein metabolism;RNA metabolism OR transcription;other metabolic processes;transport;developmental processes;other biological processes	other membranes;cytoskeleton;ER/Golgi	other molecular function	Intraflagellar transport; Intra-Golgi traffic; Signaling by FLT3 fusion proteins		3.48	0.256321	1.79909	0.591216	2	Non significant
Q8WUX9	Charged multivesicular body protein 7 [OS=Homo sapiens]	CHMP7	B2RDT3; B4DKJ6; D3DSS1; hsa:91782; Q8NDM1; Q8WUX9; Q9BT50	91782	ENSG00000147457	cell cycle OR cell proliferation;cell organization and biogenesis;protein metabolism;other metabolic processes;stress response;transport;other biological processes	plasma membrane;other membranes;cytosol;cytoskeleton;nucleus;other cytoplasmic organelle;other cell component		Budding and maturation of HIV virion; Endosomal Sorting Complex Required For Transport (ESCRT); HCMV Late Events; Late endosomal microautophagy; Sealing of the nuclear envelope (NE) by ESCRT-III; Macroautophagy; Pyroptosis; Translation of Replicase and Assembly of the Replication Transcription Complex; Translation of Replicase and Assembly of the Replication Transcription Complex		3.479	0.38637	1.79867	0.412996	2	Non significant
Q5C9Z4	Nucleolar MIF4G domain-containing protein 1 [OS=Homo sapiens]	NOM1	hsa:64434; Q5C9Z4; Q96I08	64434	ENSG00000146909	other biological processes	nucleus				3.474	0.868229	1.7966	0.0613655	2	Non significant
O95352	Ubiquitin-like modifier-activating enzyme ATG7 [OS=Homo sapiens]	ATG7	B4E170; E9PB95; hsa:10533; O95352; Q7L8L0; Q9BWP2; Q9UFH4	10533	ENSG00000197548	cell organization and biogenesis;protein metabolism;other metabolic processes;stress response;transport;other biological processes	non-structural extracellular;cytosol;cytoskeleton;other cell component	other molecular function	Antigen processing: Ubiquitination & Proteasome degradation; Neutrophil degranulation; Signaling by BRAF and RAF1 fusions; Macroautophagy		3.473	0.354515	1.79618	0.450365	2	Non significant
Q9HBL8	NmrA-like family domain-containing protein 1 [OS=Homo sapiens]	NMRAL1	hsa:57407; Q9HBL8	57407	ENSG00000153406; ENSG00000274684		cytosol;nucleus;other cell component	other molecular function	Urea cycle		3.471	0.690505	1.79535	0.160833	2	Non significant
P12236	ADP/ATP translocase 3 [OS=Homo sapiens]	SLC25A6	hsa:293; P12236; Q96C49	293	ENSG00000169100; ENSG00000292334	cell organization and biogenesis;transport;other biological processes	other membranes;mitochondrion	transporter activity	Transport of nucleosides and free purine and pyrimidine bases across the plasma membrane; Mitochondrial protein import; Mitochondrial protein degradation; Influenza Virus Induced Apoptosis; Vpr-mediated induction of apoptosis by mitochondrial outer membrane permeabilization		3.465	0.140664	1.79286	0.851817	2	Non significant
Q8IWB7	WD repeat and FYVE domain-containing protein 1 [OS=Homo sapiens]	WDFY1	hsa:57590; Q53S17; Q8IWB7; Q9H9D5; Q9P2B3	57590	ENSG00000085449	other biological processes	cytosol;ER/Golgi;nucleus;other cytoplasmic organelle;other cell component	other molecular function			3.462	0.325952	1.79161	0.486847	2	Non significant
Q9Y512	Sorting and assembly machinery component 50 homolog [OS=Homo sapiens]	SAMM50	hsa:25813; Q53HC4; Q56VW7; Q969Y9; Q96I46; Q9NW85; Q9UQM9; Q9Y512	25813	ENSG00000100347	cell organization and biogenesis;transport	other membranes;mitochondrion		RAC2 GTPase cycle; Mitochondrial protein import; Cristae formation		3.454	0.524921	1.78827	0.279906	2	Non significant
O15484	Calpain-5 [OS=Homo sapiens]	CAPN5	hsa:726; O00263; O15484	726	ENSG00000149260	protein metabolism;signal transduction	other cell component	other molecular function	Degradation of the extracellular matrix		3.452	0.721628	1.78743	0.141687	2	Non significant
Q9C0E8	Endoplasmic reticulum junction formation protein lunapark [OS=Homo sapiens]	LNPK	B7ZLA8; hsa:80856; Q2M2V8; Q2YD99; Q658W8; Q8N5V9; Q96MS5; Q9C0E8	80856	ENSG00000144320	cell organization and biogenesis;stress response;developmental processes;other biological processes	other membranes;ER/Golgi;nucleus	other molecular function			3.45	0.794042	1.7866	0.100157	2	Non significant
P57735	Ras-related protein Rab-25 [OS=Homo sapiens]	RAB25	hsa:57111; P57735; Q5VYA2; Q8NG24; Q96GB1; Q9BT12	57111	ENSG00000132698	cell organization and biogenesis;transport;other biological processes	plasma membrane;other membranes;ER/Golgi;other cytoplasmic organelle;other cell component	cytoskeletal activity;other molecular function	RAB geranylgeranylation		3.442	0.549956	1.78325	0.259672	2	Non significant
Q9NVZ3	Adaptin ear-binding coat-associated protein 2 [OS=Homo sapiens]	NECAP2	B4DY19; E9PGQ8; hsa:55707; Q5VSU4; Q5VSU5; Q9H7L1; Q9H8L1; Q9NVZ3	55707	ENSG00000157191; ENSG00000291380	transport	plasma membrane;other membranes		Cargo recognition for clathrin-mediated endocytosis		3.436	0.627106	1.78073	0.202659	2	Non significant
O00515	Ladinin-1 [OS=Homo sapiens]	LAD1	hsa:3898; O00515; O95614; Q96GD8	3898	ENSG00000159166		extracellular matrix;cytoskeleton	other molecular function			3.433	0.0261114	1.77947	1.58317	2	Non significant
O14618	Copper chaperone for superoxide dismutase [OS=Homo sapiens]	CCS	hsa:9973; O14618; Q2M366; Q8NEV0	9973	ENSG00000173992	protein metabolism;other metabolic processes;stress response	cytosol;nucleus;other cell component	other molecular function	Detoxification of Reactive Oxygen Species		3.433	0.633555	1.77947	0.198216	2	Non significant
O95168	NADH dehydrogenase [ubiquinone] 1 beta subcomplex subunit 4 [OS=Homo sapiens]	NDUFB4	B2RUY3; B9EJC7; hsa:4710; O95168	4710	ENSG00000065518	cell organization and biogenesis;other metabolic processes;transport	other membranes;mitochondrion;nucleus	transporter activity	Complex I biogenesis		3.425	0.819503	1.7761	0.0864493	2	Non significant
P07951	Tropomyosin beta chain [OS=Homo sapiens]	TPM2	A6NM85; hsa:7169; P06468; P07951; Q13894; Q53FM4; Q5TCU4; Q5TCU7; Q9UH67	7169	ENSG00000198467	cell organization and biogenesis;other biological processes	cytosol;cytoskeleton	cytoskeletal activity;other molecular function	Smooth Muscle Contraction; Striated Muscle Contraction		3.423	0.00126199	1.77526	2.89894	2	Upregulated
Q6ZRV2	Protein FAM83H [OS=Homo sapiens]	FAM83H	A0JLS2; hsa:286077; Q6ZRV2; Q8N4W0	286077	ENSG00000180921; ENSG00000273889	cell organization and biogenesis;signal transduction;other biological processes	cytoskeleton;other cell component	other molecular function			3.422	0.825265	1.77484	0.0834064	2	Non significant
Q9Y5X3	Sorting nexin-5 [OS=Homo sapiens]	SNX5	B7ZKN3; D3DW26; hsa:27131; Q52LC4; Q7KZN0; Q9BWP0; Q9Y5X3	27131	ENSG00000089006	protein metabolism;other metabolic processes;transport;other biological processes	plasma membrane;other membranes;cytosol;other cytoplasmic organelle;other cell component	signal transduction activity or receptor binding;cytoskeletal activity;other molecular function	Golgi Associated Vesicle Biogenesis		3.421	0.382772	1.77442	0.41706	2	Non significant
Q9NP81	Serine--tRNA ligase, mitochondrial [OS=Homo sapiens]	SARS2	A6NHW7; B4DE10; hsa:54938; Q9BVP3; Q9NP81	54938	ENSG00000104835; ENSG00000283104	protein metabolism;RNA metabolism OR transcription;other metabolic processes	mitochondrion	nucleic acid binding activity;other molecular function	Mitochondrial tRNA aminoacylation		3.418	0.267021	1.77315	0.573455	2	Non significant
P28288	ATP-binding cassette sub-family D member 3 [OS=Homo sapiens]	ABCD3	D3DT46; hsa:5825; P28288; Q15271; Q6NUN5; Q96DA3; Q9H529	5825	ENSG00000117528	cell organization and biogenesis;other metabolic processes;transport;other biological processes	cytosol;mitochondrion;other cytoplasmic organelle;other cell component	transporter activity;other molecular function	RHOC GTPase cycle; RHOA GTPase cycle; Class I peroxisomal membrane protein import; ABC transporters in lipid homeostasis		3.398	0.191976	1.76469	0.716753	2	Non significant
P05067	Amyloid-beta precursor protein [OS=Homo sapiens]	APP	B2R5V1; B4DII8; D3DSD1; D3DSD2; D3DSD3; hsa:351; P05067; P09000; P78438; Q13764; Q13778; Q13793; Q16011; Q16014; Q16019; Q16020; Q6GSC0; Q8WZ99; Q9BT38; Q9UC33; Q9UCA9; Q9UCB6; Q9UCC8; Q9UCD1; Q9UQ58	351	ENSG00000142192	cell adhesion;cell cycle OR cell proliferation;cell organization and biogenesis;protein metabolism;RNA metabolism OR transcription;other metabolic processes;stress response;transport;developmental processes;signal transduction;other biological processes	non-structural extracellular;plasma membrane;other membranes;cytosol;cytoskeleton;mitochondrion;ER/Golgi;nucleus;other cytoplasmic organelle;other cell component	signal transduction activity or receptor binding;enzyme regulator activity;nucleic acid binding activity;other molecular function	Regulation of Insulin-like Growth Factor (IGF) transport and uptake by Insulin-like Growth Factor Binding Proteins (IGFBPs); Post-translational protein phosphorylation; Amyloid fiber formation; G alpha (q) signalling events; G alpha (i) signalling events; ECM proteoglycans; Lysosome Vesicle Biogenesis; Platelet degranulation ; Insertion of tail-anchored proteins into the endoplasmic reticulum mem…		3.395	0.438809	1.76341	0.357724	2	Non significant
Q658Y4	Protein FAM91A1 [OS=Homo sapiens]	FAM91A1	B6YY23; hsa:157769; Q658T5; Q658Y4; Q8TE89	157769	ENSG00000176853	cell organization and biogenesis;transport	ER/Golgi;other cell component		RHOH GTPase cycle		3.39	0.422898	1.76129	0.373764	2	Non significant
Q4G0N4	NAD kinase 2, mitochondrial [OS=Homo sapiens]	NADK2	B5MC93; hsa:133686; Q4G0N4; Q6UTX5; Q96NM0	133686	ENSG00000152620	other metabolic processes	mitochondrion	kinase activity;other molecular function	Mitochondrial protein degradation; Nicotinate metabolism		3.385	0.831234	1.75916	0.0802768	2	Non significant
Q16513	Serine/threonine-protein kinase N2 [OS=Homo sapiens]	PKN2	B4DQ21; B4DTP5; B4DVG1; D3DT24; hsa:5586; Q08AF4; Q16513; Q9H1W4	5586	ENSG00000065243	cell adhesion;cell organization and biogenesis;protein metabolism;other metabolic processes;signal transduction;other biological processes	plasma membrane;other membranes;cytosol;cytoskeleton;nucleus;other cell component	kinase activity;other molecular function	RAC1 GTPase cycle; RHO GTPases activate PKNs; RHOC GTPase cycle; RHOA GTPase cycle; RHOB GTPase cycle; High laminar flow shear stress activates signaling by PIEZO1 and PECAM1:CDH5:KDR in endothelial cells		3.375	0.0472064	1.75489	1.326	2	Non significant
Q9BW60	Very long chain fatty acid elongase 1 [OS=Homo sapiens]	ELOVL1	B4DP24; hsa:64834; Q53HT2; Q5JUY3; Q8WXU3; Q9BW60; Q9NVD9; Q9Y396	64834	ENSG00000066322	other metabolic processes;other biological processes	other membranes;ER/Golgi	other molecular function	Synthesis of very long-chain fatty acyl-CoAs; alpha-linolenic acid (ALA) metabolism; Linoleic acid (LA) metabolism		3.366	0.458303	1.75104	0.338847	2	Non significant
Q6PGP7	Superkiller complex protein 3 [OS=Homo sapiens]	SKIC3	hsa:9652; O15077; Q6PGP7; Q6PJI3	9652	ENSG00000198677	cell organization and biogenesis;protein metabolism;RNA metabolism OR transcription;other metabolic processes	cytosol;nucleus;other cell component		mRNA decay by 3' to 5' exoribonuclease		3.36	0.434386	1.74846	0.362124	2	Non significant
P18887	DNA repair protein XRCC1 [OS=Homo sapiens]	XRCC1	hsa:7515; P18887; Q6IBS4; Q9HCB1	7515	ENSG00000073050	cell organization and biogenesis;DNA metabolism;other metabolic processes;stress response;developmental processes;other biological processes	nucleus;other cell component	nucleic acid binding activity;other molecular function	Gap-filling DNA repair synthesis and ligation in TC-NER; APEX1-Independent Resolution of AP Sites via the Single Nucleotide Replacement Pathway; HDR through MMEJ (alt-NHEJ); Resolution of AP sites via the single-nucleotide replacement pathway; Gap-filling DNA repair synthesis and ligation in GG-NER		3.36	0.750875	1.74846	0.124432	2	Non significant
P33240	Cleavage stimulation factor subunit 2 [OS=Homo sapiens]	CSTF2	hsa:1478; P33240; Q5H951; Q6LA74; Q8N502	1478	ENSG00000101811	RNA metabolism OR transcription;other metabolic processes;other biological processes	nucleus	nucleic acid binding activity	tRNA processing in the nucleus; mRNA 3'-end processing; RNA Polymerase II Transcription Termination; Processing of Intronless Pre-mRNAs		3.341	0.343399	1.74028	0.464201	2	Non significant
P50895	Basal cell adhesion molecule [OS=Homo sapiens]	BCAM	A8MYF9; A9YWT5; A9YWT6; hsa:4059; P50895; Q86VC7	4059	ENSG00000187244	cell adhesion;signal transduction	plasma membrane;other membranes	other molecular function			3.34	0.819793	1.73985	0.086296	2	Non significant
O95376	E3 ubiquitin-protein ligase ARIH2 [OS=Homo sapiens]	ARIH2	hsa:10425; O95376; Q9HBZ6; Q9UEM9	10425	ENSG00000177479	cell cycle OR cell proliferation;protein metabolism;other metabolic processes;other biological processes	nucleus;other cell component	other molecular function	Antigen processing: Ubiquitination & Proteasome degradation		3.339	0.887093	1.73942	0.0520306	2	Non significant
P50851	Lipopolysaccharide-responsive and beige-like anchor protein [OS=Homo sapiens]	LRBA	hsa:987; P50851; Q4W5J4; Q4W5L6; Q8NFQ0; Q9H2U3; Q9H2U4	987	ENSG00000198589	cell organization and biogenesis;other metabolic processes;other biological processes	plasma membrane;other membranes;cytosol;ER/Golgi;other cytoplasmic organelle	other molecular function			3.338	0.0780628	1.73898	1.10756	2	Non significant
Q9HAV4	Exportin-5 [OS=Homo sapiens]	XPO5	hsa:57510; Q5JTE6; Q96G48; Q96HN3; Q9BWM6; Q9BZV5; Q9H9M4; Q9HAV4; Q9NT89; Q9NW39; Q9ULC9	57510	ENSG00000124571	RNA metabolism OR transcription;transport	cytosol;nucleus;other cell component	nucleic acid binding activity;other molecular function	MicroRNA (miRNA) biogenesis		3.329	0.344479	1.73509	0.462838	2	Non significant
Q6NZY4	Zinc finger CCHC domain-containing protein 8 [OS=Homo sapiens]	ZCCHC8	hsa:55596; Q6NZY4; Q7L2P6; Q8N2K5; Q96SK7; Q9NSS2; Q9NSS3	55596	ENSG00000033030	RNA metabolism OR transcription;other metabolic processes	nucleus	nucleic acid binding activity;other molecular function	Regulation of endogenous retroelements by the Human Silencing Hub (HUSH) complex		3.318	0.492978	1.73031	0.307173	2	Non significant
Q9NYV4	Cyclin-dependent kinase 12 [OS=Homo sapiens]	CDK12	A7E2B2; B4DYX4; B9EIQ6; hsa:51755; O94978; Q9NYV4	51755	ENSG00000167258	protein metabolism;RNA metabolism OR transcription;other metabolic processes;other biological processes	nucleus;other cell component	kinase activity;other molecular function	TP53 Regulates Transcription of DNA Repair Genes		3.311	0.670453	1.72727	0.173632	2	Non significant
Q96C24	Synaptotagmin-like protein 4 [OS=Homo sapiens]	SYTL4	hsa:94121; Q5H9J3; Q5JPG8; Q8N9P4; Q96C24; Q9H4R0; Q9H4R1	94121	ENSG00000102362	cell-cell signaling;cell organization and biogenesis;stress response;transport;other biological processes	plasma membrane;other membranes;ER/Golgi;other cytoplasmic organelle	signal transduction activity or receptor binding;other molecular function	Platelet degranulation		3.308	0.145501	1.72596	0.837135	2	Non significant
Q9BSD7	Cancer-related nucleoside-triphosphatase [OS=Homo sapiens]	NTPCR	hsa:84284; Q9BSD7	84284	ENSG00000135778			other molecular function			3.299	0.562558	1.72203	0.249833	2	Non significant
Q6ZT21	Transmembrane protein with metallophosphoesterase domain [OS=Homo sapiens]	TMPPE	B2RNG5; hsa:643853; Q6ZRG1; Q6ZT21	643853	ENSG00000188167		other membranes	other molecular function			3.293	0.919531	1.7194	0.0364337	2	Non significant
P26196	Probable ATP-dependent RNA helicase DDX6 [OS=Homo sapiens]	DDX6	hsa:1656; P26196; Q5D048	1656	ENSG00000110367	cell organization and biogenesis;developmental processes;other biological processes	cytosol;nucleus;other cell component	nucleic acid binding activity;other molecular function	mRNA decay by 5' to 3' exoribonuclease		3.279	0.0652165	1.71326	1.18564	2	Non significant
Q96DB5	Regulator of microtubule dynamics protein 1 [OS=Homo sapiens]	RMDN1	A9UMZ8; B4DNF5; B4DZW6; B5MC61; C9JSC6; E7EVI2; hsa:51115; Q96DB5; Q9Y398	51115	ENSG00000176623	cell cycle OR cell proliferation;cell organization and biogenesis	cytoskeleton;mitochondrion;other cell component	cytoskeletal activity			3.277	0.565362	1.71238	0.247674	2	Non significant
Q5SNT2	Transmembrane protein 201 [OS=Homo sapiens]	TMEM201	B9EH90; hsa:199953; Q5SNT2; Q5SNT3	199953	ENSG00000188807	cell organization and biogenesis;transport;other biological processes	other membranes;cytoskeleton;nucleus;other cell component	cytoskeletal activity;other molecular function			3.266	0.918133	1.70752	0.0370943	2	Non significant
O95171	Sciellin [OS=Homo sapiens]	SCEL	B7Z797; F5H651; hsa:8796; O95171; Q53H61; Q5W0S8; Q5W0S9; Q86X00	8796	ENSG00000136155	developmental processes;other biological processes	plasma membrane;other cell component	other molecular function			3.263	0.667053	1.7062	0.175839	2	Non significant
Q8N3C0	Activating signal cointegrator 1 complex subunit 3 [OS=Homo sapiens]	ASCC3	E7EW23; hsa:10973; O43738; Q4G1A0; Q5VTN2; Q8N3C0; Q9H1I9; Q9H5A2; Q9NTR0	10973	ENSG00000112249	cell organization and biogenesis;protein metabolism;DNA metabolism;other metabolic processes;stress response	cytosol;translational apparatus;nucleus;other cell component	other molecular function	ALKBH3 mediated reversal of alkylation damage		3.251	0.36304	1.70088	0.440045	2	Non significant
Q9H0B8	Cysteine-rich secretory protein LCCL domain-containing 2 [OS=Homo sapiens]	CRISPLD2	D3DUM0; hsa:83716; Q6P590; Q6UWH0; Q6UXC6; Q96IB1; Q96K61; Q9H0B8	83716	ENSG00000103196	cell organization and biogenesis;developmental processes;other biological processes	non-structural extracellular;extracellular matrix;ER/Golgi;other cell component	other molecular function	Neutrophil degranulation		3.249	0.827551	1.7	0.0822051	2	Non significant
Q15287	RNA-binding protein with serine-rich domain 1 [OS=Homo sapiens]	RNPS1	A8K1P0; B4DDU8; B4DZU7; B7ZA17; hsa:10921; O75308; Q15287; Q32P25; Q8WY42; Q9NYG3	10921	ENSG00000205937	RNA metabolism OR transcription;other metabolic processes;other biological processes	cytosol;nucleus;other cell component	nucleic acid binding activity	Transport of Mature mRNA derived from an Intron-Containing Transcript; Regulation of expression of SLITs and ROBOs; mRNA 3'-end processing; RNA Polymerase II Transcription Termination; mRNA Splicing - Major Pathway; Nonsense Mediated Decay (NMD) enhanced by the Exon Junction Complex (EJC)		3.247	0.52241	1.69911	0.281988	2	Non significant
Q6DKJ4	Nucleoredoxin [OS=Homo sapiens]	NXN	B4DXQ0; D3DTH2; hsa:64359; Q3SWW6; Q6DKJ4; Q6P3U6; Q7L4C6; Q9H9Q1	64359	ENSG00000167693	developmental processes;signal transduction;other biological processes	cytosol;nucleus	other molecular function			3.238	0.710304	1.6951	0.148556	2	Non significant
Q9Y2S2	Lambda-crystallin homolog [OS=Homo sapiens]	CRYL1	A0PJ43; B3KN92; hsa:51084; Q0VDI1; Q7Z4Z9; Q9P0G7; Q9Y2S2	51084	ENSG00000165475	other metabolic processes	cytosol	other molecular function	Formation of xylulose-5-phosphate		3.237	0.843072	1.69466	0.0741356	2	Non significant
Q14451	Growth factor receptor-bound protein 7 [OS=Homo sapiens]	GRB7	B2RAV1; B3KNL0; B3KWP9; B7WP75; hsa:2886; J3KQM4; Q14451; Q53YD3; Q92568; Q96DF9; Q9Y220	2886	ENSG00000141738	cell organization and biogenesis;signal transduction;other biological processes	plasma membrane;other membranes;cytosol;other cell component	nucleic acid binding activity;other molecular function	Signaling by SCF-KIT; RET signaling; Downstream signal transduction; Tie2 Signaling; RND1 GTPase cycle; GRB7 events in ERBB2 signaling		3.233	0.84486	1.69287	0.0732153	2	Non significant
Q7Z4S6	Kinesin-like protein KIF21A [OS=Homo sapiens]	KIF21A	A8MX28; B0I1R9; B9EGE4; F5H0C3; F5H219; hsa:55605; Q2UVF1; Q6UKL9; Q7Z4S6; Q7Z668; Q86WZ5; Q8IVZ8; Q9C0F5; Q9NXU4; Q9Y590	55605	ENSG00000139116	cell organization and biogenesis;other biological processes	cytosol;cytoskeleton;other cell component	cytoskeletal activity;other molecular function	COPI-dependent Golgi-to-ER retrograde traffic; Kinesins		3.232	0.639722	1.69243	0.194009	2	Non significant
P09874	Poly [ADP-ribose] polymerase 1 [OS=Homo sapiens]	PARP1	B1ANJ4; hsa:142; P09874; Q8IUZ9	142	ENSG00000143799	cell organization and biogenesis;protein metabolism;DNA metabolism;RNA metabolism OR transcription;other metabolic processes;stress response;signal transduction;other biological processes	cytosol;mitochondrion;nucleus;other cell component	nucleic acid binding activity;other molecular function	SUMOylation of DNA damage response and repair proteins; Downregulation of SMAD2/3:SMAD4 transcriptional activity; HDR through MMEJ (alt-NHEJ); Formation of Incision Complex in GG-NER; DNA Damage Recognition in GG-NER; vRNA Synthesis; POLB-Dependent Long Patch Base Excision Repair; Dual Incision in GG-NER		3.229	0.0113116	1.69109	1.94648	2	Non significant
Q6NYC8	Phostensin [OS=Homo sapiens]	PPP1R18	A2AB01; A2AIB8; A4UBI6; A6NCB7; A8MSS7; B7ZCV7; hsa:170954; Q68CK8; Q6NYC8; Q6ZTV1; Q6ZUJ6; Q8NDQ4; Q8TF52; Q9BRL9	170954	ENSG00000146112; ENSG00000206485; ENSG00000225060; ENSG00000229998; ENSG00000230341; ENSG00000234000		cytoskeleton;other cell component	cytoskeletal activity;other molecular function			3.209	0.649234	1.68212	0.187599	2	Non significant
P11310	Medium-chain specific acyl-CoA dehydrogenase, mitochondrial [OS=Homo sapiens]	ACADM	hsa:34; P11310; Q5T4U4; Q9NYF1	34	ENSG00000117054	other metabolic processes;stress response;developmental processes;other biological processes	other membranes;mitochondrion;other cell component	other molecular function	PPARA activates gene expression; mitochondrial fatty acid beta-oxidation of unsaturated fatty acids; Beta oxidation of decanoyl-CoA to octanoyl-CoA-CoA; Beta oxidation of octanoyl-CoA to hexanoyl-CoA		3.202	0.513913	1.67897	0.28911	2	Non significant
P02686	Myelin basic protein [OS=Homo sapiens]	MBP	A4FU54; A6NI84; A8MY86; A8MYL4; B3KY66; B7ZKS2; B7ZKS4; hsa:4155; P02686; Q15337; Q15338; Q15339; Q15340; Q59GX3; Q65ZS4; Q6AI64; Q6FH37; Q6FI04; Q6PK23	4155	ENSG00000197971	cell-cell signaling;cell organization and biogenesis;developmental processes;signal transduction;other biological processes	plasma membrane;other membranes;cytosol;nucleus;other cell component	other molecular function	EGR2 and SOX10-mediated initiation of Schwann cell myelination		3.199	0.944051	1.67762	0.0250047	2	Non significant
Q9BTC0	Death-inducer obliterator 1 [OS=Homo sapiens]	DIDO1	A8MY65; B9EH82; E1P5I1; hsa:11083; O15043; Q3ZTL7; Q3ZTL8; Q4VXS1; Q4VXS2; Q4VXV8; Q4VXV9; Q96D72; Q9BQW0; Q9BTC0; Q9BW03; Q9H4G6; Q9H4G7; Q9NTU8; Q9NUM8; Q9UFB6	11083	ENSG00000101191	RNA metabolism OR transcription;other metabolic processes;signal transduction	cytoskeleton;nucleus;other cell component	other molecular function			3.195	0.385159	1.67582	0.41436	2	Non significant
Q9BYN8	Small ribosomal subunit protein mS26 [OS=Homo sapiens]	MRPS26	hsa:64949; Q96Q58; Q9BYN8	64949	ENSG00000125901	protein metabolism;other metabolic processes	other membranes;mitochondrion;translational apparatus;nucleus		Mitochondrial translation initiation; Mitochondrial translation elongation; Mitochondrial translation termination		3.18	0.709705	1.66903	0.148922	2	Non significant
P47756	F-actin-capping protein subunit beta [OS=Homo sapiens]	CAPZB	hsa:832; P47756; Q32Q68; Q5U0L4; Q8TB49; Q9NUC4	832	ENSG00000077549	cell organization and biogenesis;other biological processes	other membranes;cytosol;cytoskeleton;other cell component	cytoskeletal activity	MHC class II antigen presentation; Sensory processing of sound by inner hair cells of the cochlea; HSP90 chaperone cycle for steroid hormone receptors (SHR) in the presence of ligand; COPI-mediated anterograde transport; COPI-independent Golgi-to-ER retrograde traffic; RHOD GTPase cycle; RHOF GTPase cycle; Factors involved in megakaryocyte development and platelet production		3.179	0.00397493	1.66857	2.40067	2	Upregulated
Q5GLZ8	Probable E3 ubiquitin-protein ligase HERC4 [OS=Homo sapiens]	HERC4	hsa:26091; Q5GC98; Q5GC99; Q5GCA0; Q5GLZ8; Q8IXP9; Q9HCH9	26091	ENSG00000148634	protein metabolism;other metabolic processes;other biological processes	cytosol;nucleus;other cell component	other molecular function	Antigen processing: Ubiquitination & Proteasome degradation		3.176	0.239535	1.66721	0.620632	2	Non significant
Q6NUM9	All-trans-retinol 13,14-reductase [OS=Homo sapiens]	RETSAT	A6NIK3; hsa:54884; Q53R95; Q53SA9; Q6NUM9; Q6UX05; Q8N2H5; Q96FA4; Q9NXE5	54884	ENSG00000042445; ENSG00000292155	other metabolic processes	other membranes;ER/Golgi;nucleus	other molecular function	Retinoid metabolism and transport		3.166	0.518027	1.66266	0.285647	2	Non significant
P61962	DDB1- and CUL4-associated factor 7 [OS=Homo sapiens]	DCAF7	B4E039; D3DU14; hsa:10238; O15491; P61962; Q9DAE4	10238	ENSG00000136485	protein metabolism;other metabolic processes	cytosol;nucleus;other cell component	other molecular function	Neddylation; Association of TriC/CCT with target proteins during biosynthesis		3.149	0.644573	1.65489	0.190728	2	Non significant
P23368	NAD-dependent malic enzyme, mitochondrial [OS=Homo sapiens]	ME2	B2R8J2; hsa:4200; P23368; Q9BWL6; Q9BYG1; Q9H4B2	4200	ENSG00000082212	other metabolic processes;other biological processes	mitochondrion;other cell component	other molecular function	Mitochondrial protein degradation; Pyruvate metabolism		3.148	0.294126	1.65444	0.531467	2	Non significant
P40616	ADP-ribosylation factor-like protein 1 [OS=Homo sapiens]	ARL1	B4DWW1; hsa:400; P40616; P80417; Q53XB1	400	ENSG00000120805	cell organization and biogenesis;other metabolic processes;transport;other biological processes	other membranes;cytosol;ER/Golgi;other cell component	enzyme regulator activity;other molecular function	Retrograde transport at the Trans-Golgi-Network		3.142	0.32741	1.65168	0.484908	2	Non significant
Q9Y320	Thioredoxin-related transmembrane protein 2 [OS=Homo sapiens]	TMX2	B7Z4R4; hsa:51075; Q53G73; Q561W0; Q5J7Q7; Q8NBP9; Q9H3L1; Q9Y320	51075	ENSG00000213593	developmental processes	other membranes;mitochondrion;ER/Golgi;other cell component	other molecular function			3.126	0.290115	1.64432	0.53743	2	Non significant
Q00341	Vigilin [OS=Homo sapiens]	HDLBP	B4DTQ2; E7EM71; hsa:3069; Q00341; Q53QU2; Q9UCY3	3069	ENSG00000115677	other metabolic processes;transport	non-structural extracellular;plasma membrane;other membranes;nucleus;other cell component	nucleic acid binding activity;other molecular function	HDL clearance		3.117	0.00199449	1.64016	2.70017	2	Upregulated
Q9BQI0	Allograft inflammatory factor 1-like [OS=Homo sapiens]	AIF1L	B2RBC4; hsa:83543; Q6ZR40; Q8NAX7; Q8WU47; Q9BQI0; Q9H9G0	83543	ENSG00000126878	cell organization and biogenesis	plasma membrane;other membranes;cytoskeleton;other cell component	cytoskeletal activity;other molecular function			3.109	0.88129	1.63645	0.0548811	2	Non significant
P0DP23	Calmodulin-1 [OS=Homo sapiens]	CALM1	hsa:801; hsa:805; hsa:808; P02593; P0DP23; P62158; P70667; P99014; Q13942; Q53S29; Q61379; Q61380; Q96HK3	801; 805; 808	ENSG00000198668	cell cycle OR cell proliferation;cell organization and biogenesis;other metabolic processes;stress response;signal transduction;other biological processes	non-structural extracellular;plasma membrane;other membranes;cytosol;cytoskeleton;nucleus;other cell component	enzyme regulator activity;cytoskeletal activity;other molecular function	FCERI mediated Ca+2 mobilization; FCGR3A-mediated IL10 synthesis; Antigen activates B Cell Receptor (BCR) leading to generation of second messengers; Stimuli-sensing channels; Translocation of SLC2A4 (GLUT4) to the plasma membrane; RHO GTPases activate IQGAPs; Activation of AMPK downstream of NMDARs; Extra-nuclear estrogen signaling; Ion homeostasis; Ion transport by P-type ATPases; Platelet degr…		3.103	0.00203749	1.63366	2.6909	2	Upregulated
O60749	Sorting nexin-2 [OS=Homo sapiens]	SNX2	B3KN44; B4DEK4; B7Z408; hsa:6643; O43650; O60749; P82862; Q53XK8; Q597H6; Q9BTS8	6643	ENSG00000205302	cell organization and biogenesis;transport	other membranes;cytosol;other cytoplasmic organelle;other cell component	signal transduction activity or receptor binding;other molecular function	Golgi Associated Vesicle Biogenesis		3.102	0.0836687	1.6332	1.07744	2	Non significant
Q92747	Actin-related protein 2/3 complex subunit 1A [OS=Homo sapiens]	ARPC1A	A4D276; B4DLQ7; D6W5S1; hsa:10552; Q7Z5U8; Q86WU5; Q8IXQ0; Q92747	10552	ENSG00000241685	cell organization and biogenesis	plasma membrane;other membranes;cytosol;cytoskeleton;nucleus;other cell component	cytoskeletal activity	Clathrin-mediated endocytosis; Regulation of actin dynamics for phagocytic cup formation; FCGR3A-mediated phagocytosis; RHO GTPases Activate WASPs and WAVEs; EPHB-mediated forward signaling		3.102	0.555735	1.6332	0.255132	2	Non significant
Q92599	Septin-8 [OS=Homo sapiens]	SEPTIN8	A6NC65; A6NKP6; F6W7K9; hsa:23176; Q8IX36; Q8IX37; Q92599; Q9BVB3	23176	ENSG00000164402	cell cycle OR cell proliferation;other biological processes	other membranes;cytoskeleton;ER/Golgi;other cell component	other molecular function			3.1	0.121921	1.63227	0.913923	2	Non significant
Q9Y5Y6	Suppressor of tumorigenicity 14 protein [OS=Homo sapiens]	ST14	hsa:6768; Q9BS01; Q9H3S0; Q9HB36; Q9HCA3; Q9Y5Y6	6768	ENSG00000149418	protein metabolism;other metabolic processes;developmental processes;other biological processes	non-structural extracellular;plasma membrane;other membranes	other molecular function	Formation of the cornified envelope		3.092	0.462575	1.62854	0.334818	2	Non significant
Q9Y2B0	Protein canopy homolog 2 [OS=Homo sapiens]	CNPY2	B2R7B9; hsa:10330; Q9UHE9; Q9Y2B0	10330	ENSG00000257727	other biological processes	ER/Golgi				3.091	0.00727378	1.62807	2.13824	2	Upregulated
Q9P2M7	Cingulin [OS=Homo sapiens]	CGN	A6H8L3; A7MD22; hsa:57530; Q5T386; Q9NR25; Q9P2M7	57530	ENSG00000143375	cell organization and biogenesis	plasma membrane;other membranes;cytoskeleton;other cell component	cytoskeletal activity	TGF-beta receptor signaling in EMT (epithelial to mesenchymal transition)		3.088	0.0342942	1.62667	1.46478	2	Non significant
Q1ZZU3	DNA repair protein SWI5 homolog [OS=Homo sapiens]	SWI5	hsa:375757; Q1ZZU3; Q5SYX7; Q5SYX8; Q8N2W6	375757		DNA metabolism;stress response;other biological processes	nucleus				3.081	0.996241	1.6234	0.00163539	2	Non significant
Q12768	WASH complex subunit 5 [OS=Homo sapiens]	WASHC5	A8K4R7; hsa:9897; Q12768; Q3KQX5; Q8TBQ2	9897	ENSG00000164961	cell cycle OR cell proliferation;cell organization and biogenesis;transport;other biological processes	other membranes;cytosol;ER/Golgi;nucleus;other cytoplasmic organelle;other cell component				3.075	0.208313	1.62059	0.681284	2	Non significant
Q99567	Nuclear pore complex protein Nup88 [OS=Homo sapiens]	NUP88	D3DTM2; hsa:4927; Q99567; Q9BWE5	4927	ENSG00000108559	other metabolic processes;transport	cytosol;nucleus	other molecular function	tRNA processing in the nucleus; SARS-CoV-2 activates/modulates innate and adaptive immune responses; Viral Messenger RNA Synthesis; HCMV Early Events; HCMV Late Events; ISG15 antiviral mechanism; Transport of the SLBP independent Mature mRNA; Transport of the SLBP Dependant Mature mRNA; Transport of Mature mRNA Derived from an Intronless Transcript; Transport of Mature mRNA derived from an Intron…		3.075	0.924069	1.62059	0.0342956	2	Non significant
Q9BYT8	Neurolysin, mitochondrial [OS=Homo sapiens]	NLN	hsa:57486; Q9BYT8; Q9ULJ4	57486	ENSG00000123213	protein metabolism;other metabolic processes;signal transduction;other biological processes	non-structural extracellular;plasma membrane;other membranes;cytosol;mitochondrion	other molecular function	Peptide ligand-binding receptors		3.074	0.366188	1.62012	0.436296	2	Non significant
Q86W92	Liprin-beta-1 [OS=Homo sapiens]	PPFIBP1	hsa:8496; O75336; Q86W92; Q86X70; Q9NY03; Q9ULJ0	8496	ENSG00000110841	cell adhesion;cell organization and biogenesis	plasma membrane;other membranes;cytosol;other cell component		Signaling by ALK fusions and activated point mutants; Receptor-type tyrosine-protein phosphatases		3.073	0.661446	1.61965	0.179505	2	Non significant
P38159	RNA-binding motif protein, X chromosome [OS=Homo sapiens]	RBMX	B4E3U4; D3DWH0; E9PG86; hsa:27316; P38159; Q5JQ67; Q8N8Y7; Q969R3	27316	ENSG00000147274	cell organization and biogenesis;protein metabolism;RNA metabolism OR transcription;other metabolic processes;other biological processes	non-structural extracellular;nucleus;other cell component	nucleic acid binding activity;other molecular function	RND2 GTPase cycle; mRNA Splicing - Major Pathway; RND3 GTPase cycle; RND1 GTPase cycle; Processing of Capped Intron-Containing Pre-mRNA; RHOBTB2 GTPase cycle; RHOBTB1 GTPase cycle		3.07	0.166809	1.61824	0.777781	2	Non significant
P49674	Casein kinase I isoform epsilon [OS=Homo sapiens]	CSNK1E	hsa:102800317; hsa:1454; P49674	102800317; 1454	ENSG00000213923	protein metabolism;DNA metabolism;other metabolic processes;stress response;transport;signal transduction;other biological processes	cytosol;nucleus;other cell component	kinase activity;other molecular function	Major pathway of rRNA processing in the nucleolus and cytosol; WNT mediated activation of DVL; Recruitment of NuMA to mitotic centrosomes; Regulation of PLK1 Activity at G2/M Transition; Loss of Nlp from mitotic centrosomes; Recruitment of mitotic centrosome proteins and complexes; Anchoring of the basal body to the plasma membrane; AURKA Activation by TPX2; Circadian Clock		3.067	0.844889	1.61683	0.0732002	2	Non significant
Q13895	Bystin [OS=Homo sapiens]	BYSL	hsa:705; Q13895; Q6P5W4; Q86W44; Q96IP8	705	ENSG00000112578	cell cycle OR cell proliferation;RNA metabolism OR transcription;other metabolic processes;developmental processes;other biological processes	cytosol;nucleus;other cell component	nucleic acid binding activity	Major pathway of rRNA processing in the nucleolus and cytosol		3.063	0.594168	1.61495	0.226091	2	Non significant
Q9BZF9	Uveal autoantigen with coiled-coil domains and ankyrin repeats [OS=Homo sapiens]	UACA	G3XAG2; hsa:55075; Q14DD3; Q8N3B8; Q96NH6; Q9BZF9; Q9HCL1; Q9NWC6	55075	ENSG00000137831	other biological processes	non-structural extracellular;cytosol;cytoskeleton;nucleus		Regulation of the apoptosome activity; RHOH GTPase cycle		3.052	0.0378206	1.60975	1.42227	2	Non significant
Q8N8S7	Protein enabled homolog [OS=Homo sapiens]	ENAH	D0PQI2; hsa:55740; Q502W5; Q5T5M7; Q5VTQ9; Q5VTR0; Q8N8S7; Q9NVF3; Q9UFB8	55740	ENSG00000154380	cell organization and biogenesis;developmental processes;other biological processes	plasma membrane;other membranes;cytosol;cytoskeleton;other cell component	cytoskeletal activity;other molecular function	Generation of second messenger molecules; Signaling by ROBO receptors		3.04	0.583822	1.60407	0.23372	2	Non significant
Q5EBL4	RILP-like protein 1 [OS=Homo sapiens]	RILPL1	hsa:353116; Q5EBL4; Q66K36; Q8N1M0	353116	ENSG00000188026	cell organization and biogenesis;transport;signal transduction;other biological processes	plasma membrane;other membranes;cytosol;cytoskeleton;nucleus;other cell component	other molecular function			3.035	0.694735	1.6017	0.158181	2	Non significant
P26038	Moesin [OS=Homo sapiens]	MSN	hsa:4478; P26038	4478	ENSG00000147065	cell adhesion;cell cycle OR cell proliferation;cell organization and biogenesis;other biological processes	plasma membrane;other membranes;cytosol;cytoskeleton;other cell component	signal transduction activity or receptor binding;cytoskeletal activity;nucleic acid binding activity;other molecular function	Recycling pathway of L1; Sensory processing of sound by inner hair cells of the cochlea; Sensory processing of sound by outer hair cells of the cochlea; Gene and protein expression by JAK-STAT signaling after Interleukin-12 stimulation; Signaling by ALK fusions and activated point mutants		3.034	0.0134048	1.60122	1.87274	2	Non significant
O75886	Signal transducing adapter molecule 2 [OS=Homo sapiens]	STAM2	A8K8A0; D3DPA1; hsa:10254; O75886; Q7LDQ0; Q9UF58	10254	ENSG00000115145	cell organization and biogenesis;protein metabolism;other metabolic processes;transport;signal transduction	other membranes;cytosol;nucleus;other cytoplasmic organelle;other cell component	other molecular function	Ub-specific processing proteases; Endosomal Sorting Complex Required For Transport (ESCRT); RHOU GTPase cycle; Cargo recognition for clathrin-mediated endocytosis; EGFR downregulation; Negative regulation of MET activity; InlB-mediated entry of Listeria monocytogenes into host cell		3.034	0.725477	1.60122	0.139376	2	Non significant
Q96N67	Dedicator of cytokinesis protein 7 [OS=Homo sapiens]	DOCK7	hsa:85440; Q00M63; Q2PPY7; Q45RE8; Q45RE9; Q5T1B9; Q5T1C0; Q6ZV32; Q8TB82; Q96N67; Q96NG6; Q96NI0; Q9C092	85440	ENSG00000116641	cell cycle OR cell proliferation;cell organization and biogenesis;transport;developmental processes;signal transduction;other biological processes	other cell component	enzyme regulator activity;other molecular function	CDC42 GTPase cycle; RAC1 GTPase cycle; Factors involved in megakaryocyte development and platelet production; MET activates RAP1 and RAC1		3.033	0.419621	1.60075	0.377143	2	Non significant
P21281	V-type proton ATPase subunit B, brain isoform [OS=Homo sapiens]	ATP6V1B2	B2R5Z3; D3DSQ5; hsa:526; P21281; Q14544; Q15859; Q96IR0	526	ENSG00000147416	cell organization and biogenesis;other metabolic processes;transport;other biological processes	plasma membrane;other membranes;cytosol;ER/Golgi;other cytoplasmic organelle;other cell component	transporter activity;other molecular function	Amino acids regulate mTORC1; ROS and RNS production in phagocytes; Insulin receptor recycling; Transferrin endocytosis and recycling; Ion channel transport; Regulation of MITF-M-dependent genes involved in lysosome biogenesis and autophagy		3.03	0.385074	1.59932	0.414456	2	Non significant
Q9NRP7	Serine/threonine-protein kinase 36 [OS=Homo sapiens]	STK36	B7WPM3; hsa:27148; Q8TC32; Q9H9N9; Q9NRP7; Q9UF35; Q9ULE2	27148	ENSG00000163482	cell organization and biogenesis;protein metabolism;other metabolic processes;transport;developmental processes;signal transduction;other biological processes	non-structural extracellular;cytosol;cytoskeleton;nucleus;other cell component	kinase activity;other molecular function			3.029	0.739519	1.59884	0.131051	2	Non significant
Q8TF01	Arginine/serine-rich protein PNISR [OS=Homo sapiens]	PNISR	A8K540; E1P5D2; hsa:25957; Q5T064; Q5T065; Q6P2B4; Q6P2N4; Q6PJ93; Q6PK36; Q7Z640; Q8N2L1; Q8TF00; Q8TF01; Q96K10; Q96SI3; Q96SM5; Q9P076; Q9P0C0; Q9Y4N3	25957	ENSG00000132424		plasma membrane;other membranes;cytosol;nucleus;other cell component				3.026	0.846542	1.59741	0.0723512	2	Non significant
Q9H9E3	Conserved oligomeric Golgi complex subunit 4 [OS=Homo sapiens]	COG4	B4DMN8; C9JS23; hsa:25839; Q96D40; Q9BRF0; Q9BVZ2; Q9H5Y4; Q9H9E3; Q9Y3W3	25839	ENSG00000103051	cell organization and biogenesis;other metabolic processes;transport	other membranes;cytosol;ER/Golgi	other molecular function	Retrograde transport at the Trans-Golgi-Network; COPI-mediated anterograde transport; Intra-Golgi traffic		3.02	0.697927	1.59455	0.15619	2	Non significant
Q9NV31	U3 small nucleolar ribonucleoprotein protein IMP3 [OS=Homo sapiens]	IMP3	B3KQ67; hsa:55272; Q53G10; Q9NV31	55272	ENSG00000177971	RNA metabolism OR transcription;other metabolic processes;other biological processes	nucleus;other cell component	nucleic acid binding activity	Major pathway of rRNA processing in the nucleolus and cytosol; rRNA modification in the nucleus and cytosol		3.017	0.755858	1.59311	0.12156	2	Non significant
O15056	Synaptojanin-2 [OS=Homo sapiens]	SYNJ2	hsa:8871; O15056; Q5TA13; Q5TA16; Q5TA19; Q86XK0; Q8IZA8; Q9H226	8871	ENSG00000078269	cell organization and biogenesis;other metabolic processes;transport	plasma membrane;other membranes;cytosol;cytoskeleton;other cell component	nucleic acid binding activity;other molecular function	Clathrin-mediated endocytosis; Synthesis of PIPs at the plasma membrane		3.005	0.514372	1.58736	0.288722	2	Non significant
P15151	Poliovirus receptor [OS=Homo sapiens]	PVR	B4DTS9; hsa:5817; P15151; P15152; Q15267; Q15268; Q96BJ1	5817	ENSG00000073008	cell adhesion;other biological processes	non-structural extracellular;plasma membrane;other membranes;other cell component	other molecular function	Immunoregulatory interactions between a Lymphoid and a non-Lymphoid cell; Nectin/Necl trans heterodimerization		2.992	0.854911	1.58111	0.0680792	2	Non significant
P32004	Neural cell adhesion molecule L1 [OS=Homo sapiens]	L1CAM	A0AV65; A4ZYW4; B2RMU7; G3XAF4; hsa:3897; P32004; Q8TA87	3897	ENSG00000198910	cell adhesion;cell organization and biogenesis;developmental processes;other biological processes	plasma membrane;other membranes;other cell component	other molecular function	Interaction between L1 and Ankyrins; Recycling pathway of L1; Signal transduction by L1; Basigin interactions		2.991	0.925596	1.58063	0.0335786	2	Non significant
Q9BTX1	Nucleoporin NDC1 [OS=Homo sapiens]	NDC1	B4DHA3; B4DQQ5; G3XA81; hsa:55706; Q8NB76; Q9BTX1; Q9H9T6; Q9NSG3; Q9NSG4; Q9NVZ7	55706	ENSG00000058804	cell cycle OR cell proliferation;cell organization and biogenesis;transport;other biological processes	plasma membrane;other membranes;cytoskeleton;nucleus;other cell component	other molecular function	SARS-CoV-2 activates/modulates innate and adaptive immune responses; Transcriptional regulation by small RNAs; ISG15 antiviral mechanism; Regulation of HSF1-mediated heat shock response; HCMV Late Events; HCMV Early Events; Transport of the SLBP independent Mature mRNA; Transport of the SLBP Dependant Mature mRNA; Transport of Mature mRNA Derived from an Intronless Transcript; Transport of Mature…		2.99	0.506186	1.58015	0.29569	2	Non significant
O96005	Putative lipid scramblase CLPTM1 [OS=Homo sapiens]	CLPTM1	B3KQH2; B4DDS3; B4E2X9; B7Z9X9; F5H8J3; hsa:1209; O96005; Q53ET6; Q9BSS5	1209	ENSG00000104853	other biological processes	plasma membrane;other membranes;other cell component	signal transduction activity or receptor binding			2.984	0.760175	1.57725	0.119087	2	Non significant
Q9H3M7	Thioredoxin-interacting protein [OS=Homo sapiens]	TXNIP	B4E3D3; hsa:10628; Q16226; Q6PML0; Q9BXG9; Q9H3M7	10628	ENSG00000265972	stress response;transport;signal transduction;other biological processes	cytosol;other cell component	enzyme regulator activity;other molecular function	Cytoprotection by HMOX1; The NLRP3 inflammasome; Purinergic signaling in leishmaniasis infection; Regulation of FOXO transcriptional activity by acetylation		2.976	0.74821	1.57337	0.125976	2	Non significant
P49761	Dual specificity protein kinase CLK3 [OS=Homo sapiens]	CLK3	D3DW59; hsa:1198; P49761; Q53Y48; Q9BRS3; Q9BUJ7	1198	ENSG00000179335	protein metabolism;other metabolic processes;other biological processes	cytoskeleton;nucleus;other cell component	kinase activity;other molecular function			2.963	0.979143	1.56706	0.00915378	2	Non significant
Q9H0U6	Large ribosomal subunit protein uL18m [OS=Homo sapiens]	MRPL18	hsa:29074; Q5TAP9; Q9H0U6; Q9NZW8	29074	ENSG00000112110	protein metabolism;other metabolic processes;transport	other membranes;mitochondrion;translational apparatus	nucleic acid binding activity;other molecular function	Mitochondrial translation elongation; Mitochondrial translation initiation; Mitochondrial translation termination		2.96	0.76527	1.5656	0.116185	2	Non significant
Q9C0D5	Protein TANC1 [OS=Homo sapiens]	TANC1	C9JD88; hsa:85461; Q49AI8; Q9C0D5	85461	ENSG00000115183	cell organization and biogenesis;other biological processes	other cell component				2.957	0.866706	1.56413	0.062128	2	Non significant
P58107	Epiplakin [OS=Homo sapiens]	EPPK1	A0A087X1U6; hsa:83481; P58107; Q76E58; Q9NSU9	83481	ENSG00000261150	cell organization and biogenesis;stress response;other biological processes	plasma membrane;other membranes;cytoskeleton;nucleus;other cell component	other molecular function			2.952	0.00360618	1.56169	2.44295	2	Upregulated
Q9H845	Complex I assembly factor ACAD9, mitochondrial [OS=Homo sapiens]	ACAD9	D3DNB8; hsa:28976; Q8WXX3; Q9H845	28976	ENSG00000177646	cell organization and biogenesis;other metabolic processes	other membranes;mitochondrion;nucleus;other cell component	other molecular function	Complex I biogenesis		2.951	0.107036	1.5612	0.97047	2	Non significant
P21127	Cyclin-dependent kinase 11B [OS=Homo sapiens]	CDK11B	B7ZVY7; hsa:984; J3KTL7; J3QR29; J3QR44; O95265; P21127; Q12817; Q12818; Q12819; Q12820; Q12822; Q8N530; Q9NZS5; Q9UBJ0; Q9UBQ1; Q9UBR0; Q9UNY2; Q9UP57; Q9UP58; Q9UP59	984	ENSG00000248333	cell cycle OR cell proliferation;protein metabolism;other metabolic processes;other biological processes	nucleus;other cell component	kinase activity;other molecular function	Recruitment of mitotic centrosome proteins and complexes		2.948	0.189446	1.55974	0.722514	2	Non significant
Q99436	Proteasome subunit beta type-7 [OS=Homo sapiens]	PSMB7	B4E0P1; hsa:5695; Q5TBG6; Q96AG8; Q99436; Q9BWA7	5695	ENSG00000136930	protein metabolism;other metabolic processes	non-structural extracellular;cytosol;nucleus;other cell component	other molecular function	Neutrophil degranulation; ER-Phagosome pathway; Regulation of expression of SLITs and ROBOs; RUNX1 regulates transcription of genes involved in differentiation of HSCs; Hedgehog 'on' state; Antigen processing: Ubiquitination & Proteasome degradation; Neddylation; FCERI mediated NF-kB activation; Downstream TCR signaling; Proteasome assembly; Ub-specific processing proteases; Separation of Sister …		2.945	0.094089	1.55827	1.02646	2	Non significant
O14974	Protein phosphatase 1 regulatory subunit 12A [OS=Homo sapiens]	PPP1R12A	B4DZ09; F8VWB4; hsa:4659; O14974; Q2NKL4; Q569H0; Q86WU3; Q8NFR6; Q9BYH0	4659	ENSG00000058272	cell cycle OR cell proliferation;cell organization and biogenesis;protein metabolism;other metabolic processes;signal transduction;other biological processes	plasma membrane;other membranes;cytosol;cytoskeleton;nucleus;other cell component	enzyme regulator activity;other molecular function	Regulation of PLK1 Activity at G2/M Transition; RHO GTPases activate CIT; RHO GTPases activate PKNs; RHO GTPases Activate ROCKs; RHO GTPases activate PAKs		2.945	0.00359986	1.55827	2.44371	2	Upregulated
Q5T2T1	MAGUK p55 subfamily member 7 [OS=Homo sapiens]	MPP7	B2RCC9; B4DWL9; B5MDZ3; D3DRW3; hsa:143098; Q5T2T0; Q5T2T1; Q8IY28	143098	ENSG00000150054	cell organization and biogenesis;other biological processes	plasma membrane;other membranes;nucleus;other cell component	other molecular function	RAC1 GTPase cycle; RHOQ GTPase cycle; RHOG GTPase cycle; RAC2 GTPase cycle; RAC3 GTPase cycle; RHOJ GTPase cycle		2.932	0.560894	1.55189	0.251119	2	Non significant
Q9BPX5	Actin-related protein 2/3 complex subunit 5-like protein [OS=Homo sapiens]	ARPC5L	hsa:81873; Q7Z523; Q9BPX5	81873	ENSG00000136950	cell organization and biogenesis;other biological processes	cytoskeleton;other cell component	cytoskeletal activity			2.918	0.182307	1.54498	0.739196	2	Non significant
Q7Z6B7	SLIT-ROBO Rho GTPase-activating protein 1 [OS=Homo sapiens]	SRGAP1	hsa:57522; Q7Z6B7; Q9H8A3; Q9P2P2	57522	ENSG00000196935	signal transduction;other biological processes	cytosol;other cell component	enzyme regulator activity	RHOA GTPase cycle; CDC42 GTPase cycle; RAC1 GTPase cycle; Inactivation of CDC42 and RAC1		2.918	0.549289	1.54498	0.260199	2	Non significant
E9PRG8	Uncharacterized protein C11orf98 [OS=Homo sapiens]	C11orf98	A0A0B4J220; E9PRG8; hsa:102288414	102288414	ENSG00000278615						2.908	0.695407	1.54003	0.157761	2	Non significant
Q9HAU0	Pleckstrin homology domain-containing family A member 5 [OS=Homo sapiens]	PLEKHA5	A0JP03; B4DGS1; E9PHQ3; F5H0I0; hsa:54477; Q6NSF8; Q86ST7; Q8N3K6; Q96DY9; Q9BVR4; Q9C0H7; Q9H924; Q9HAU0; Q9NVK8	54477	ENSG00000052126	developmental processes	cytosol;nucleus;other cell component	other molecular function	Synthesis of PIPs at the plasma membrane		2.904	0.778734	1.53804	0.108611	2	Non significant
Q9Y580	RNA-binding protein 7 [OS=Homo sapiens]	RBM7	B2R6K8; hsa:10179; Q9NUT4; Q9Y580	10179	ENSG00000076053	cell cycle OR cell proliferation;RNA metabolism OR transcription;other metabolic processes;other biological processes	nucleus	nucleic acid binding activity;other molecular function	mRNA Splicing - Major Pathway; Regulation of endogenous retroelements by the Human Silencing Hub (HUSH) complex		2.904	0.857437	1.53804	0.0667979	2	Non significant
P29992	Guanine nucleotide-binding protein subunit alpha-11 [OS=Homo sapiens]	GNA11	hsa:2767; O15109; P29992; Q14350; Q6IB00	2767	ENSG00000088256	cell-cell signaling;developmental processes;signal transduction;other biological processes	plasma membrane;other membranes;other cell component	signal transduction activity or receptor binding;enzyme regulator activity;other molecular function	G alpha (q) signalling events; Thrombin signalling through proteinase activated receptors (PARs); High laminar flow shear stress activates signaling by PIEZO1 and PECAM1:CDH5:KDR in endothelial cells; G-protein activation; ADP signalling through P2Y purinoceptor 1; Thromboxane signalling through TP receptor; Cooperation of PDCL (PhLP1) and TRiC/CCT in G-protein beta folding; Fatty Acids bound to …		2.903	0.694807	1.53754	0.158136	2	Non significant
Q96DC7	Transmembrane and coiled-coil domain-containing protein 6 [OS=Homo sapiens]	TMCO6	hsa:55374; Q96DC7; Q9BUU0; Q9P198	55374	ENSG00000113119	transport	other membranes	other molecular function			2.895	0.935191	1.53356	0.0290999	2	Non significant
Q13405	Large ribosomal subunit protein mL49 [OS=Homo sapiens]	MRPL49	B2R4G6; hsa:740; Q13405	740	ENSG00000149792	protein metabolism;other metabolic processes	other membranes;mitochondrion;translational apparatus	other molecular function	Mitochondrial translation initiation; Mitochondrial translation elongation; Mitochondrial translation termination		2.879	0.731164	1.52557	0.135985	2	Non significant
O15439	ATP-binding cassette sub-family C member 4 [OS=Homo sapiens]	ABCC4	A9Z1Z7; B7Z3Q7; hsa:10257; O15439; Q8IVZ4; Q8IZN6; Q8NEW8; Q9Y6J2	10257	ENSG00000125257	cell-cell signaling;cell organization and biogenesis;other metabolic processes;transport	plasma membrane;other membranes;ER/Golgi;nucleus	transporter activity;other molecular function	Paracetamol ADME; Platelet degranulation ; ABC-family proteins mediated transport; Azathioprine ADME		2.876	0.808789	1.52406	0.0921649	2	Non significant
Q6P1K2	Polyamine-modulated factor 1 [OS=Homo sapiens]	PMF1	A8K0C5; hsa:100527963; hsa:11243; Q5TCJ8; Q5TCJ9; Q5TCK0; Q5TCK1; Q5TCK3; Q69YZ9; Q6P1K2; Q6PHR4; Q6ZVE6; Q86VJ6; Q8N4T6; Q9UBQ3	100527963; 11243	ENSG00000160783	cell cycle OR cell proliferation;RNA metabolism OR transcription;other metabolic processes;other biological processes	cytosol;cytoskeleton;ER/Golgi;nucleus;other cell component	other molecular function	Separation of Sister Chromatids; Resolution of Sister Chromatid Cohesion; RHO GTPases Activate Formins; EML4 and NUDC in mitotic spindle formation; Amplification of signal from unattached kinetochores via a MAD2 inhibitory signal		2.875	0.962156	1.52356	0.0167543	2	Non significant
Q09328	Alpha-1,6-mannosylglycoprotein 6-beta-N-acetylglucosaminyltransferase A [OS=Homo sapiens]	MGAT5	D3DP70; hsa:4249; Q09328	4249	ENSG00000152127	protein metabolism;other metabolic processes;other biological processes	other membranes;ER/Golgi	enzyme regulator activity;other molecular function	N-Glycan antennae elongation; Maturation of spike protein		2.861	0.949994	1.51652	0.0222793	2	Non significant
Q96EB6	NAD-dependent protein deacetylase sirtuin-1 [OS=Homo sapiens]	SIRT1	hsa:23411; Q2XNF6; Q5JVQ0; Q96EB6; Q9GZR9; Q9Y6F0	23411	ENSG00000096717	cell organization and biogenesis;protein metabolism;DNA metabolism;other metabolic processes;stress response;developmental processes;signal transduction;other biological processes	other membranes;cytosol;mitochondrion;nucleus;other cell component	nucleic acid binding activity;other molecular function	MLL4 and MLL3 complexes regulate expression of PPARG target genes in adipogenesis and hepatic steatosis; SIRT1 negatively regulates rRNA expression; Regulation of HSF1-mediated heat shock response; Heme signaling; Circadian Clock; Transcriptional and post-translational regulation of MITF-M expression and activity; Regulation of FOXO transcriptional activity by acetylation; Regulation of MITF-M de…		2.855	0.94069	1.51349	0.0265536	2	Non significant
Q14789	Golgin subfamily B member 1 [OS=Homo sapiens]	GOLGB1	B2ZZ91; D3DN92; E7EP74; F1T0J2; hsa:2804; Q14398; Q14789	2804	ENSG00000173230	cell organization and biogenesis;other biological processes	other membranes;cytosol;ER/Golgi	nucleic acid binding activity	Golgi Associated Vesicle Biogenesis; COPI-mediated anterograde transport; Signaling by FLT3 fusion proteins		2.854	0.0754028	1.51299	1.12261	2	Non significant
Q8NBF2	NHL repeat-containing protein 2 [OS=Homo sapiens]	NHLRC2	hsa:374354; Q8N1H1; Q8N5A6; Q8NBF2	374354	ENSG00000196865		non-structural extracellular;cytosol;other cell component		Platelet degranulation		2.851	0.311482	1.51147	0.506567	2	Non significant
P45880	Voltage-dependent anion-selective channel protein 2 [OS=Homo sapiens]	VDAC2	hsa:7417; P45880; Q5VWK1; Q5VWK3; Q6IB40; Q7L3J5; Q9BWK8; Q9Y5I6	7417	ENSG00000165637	cell organization and biogenesis;transport;signal transduction;other biological processes	other membranes;cytoskeleton;mitochondrion;other cell component	transporter activity;other molecular function	Ub-specific processing proteases; Mitochondrial calcium ion transport; PINK1-PRKN Mediated Mitophagy		2.851	0.00735687	1.51147	2.13331	2	Upregulated
P19440	Glutathione hydrolase 1 proenzyme [OS=Homo sapiens]	GGT1	hsa:2678; P19440; Q08247; Q14404; Q8TBS1; Q9UMK1	2678	ENSG00000100031	protein metabolism;other metabolic processes;other biological processes	plasma membrane;other membranes	other molecular function	Glutathione synthesis and recycling; Aflatoxin activation and detoxification; Paracetamol ADME; Synthesis of Leukotrienes (LT) and Eoxins (EX); LTC4-CYSLTR mediated IL4 production; Defective GGT1 causes GLUTH; Defective GGT1 in aflatoxin detoxification causes GLUTH		2.849	0.706384	1.51046	0.150959	2	Non significant
Q9Y4E8	Ubiquitin carboxyl-terminal hydrolase 15 [OS=Homo sapiens]	USP15	hsa:9958; Q08AL5; Q9H8G9; Q9HCA6; Q9UNP0; Q9Y4E8; Q9Y5B5	9958	ENSG00000135655	cell organization and biogenesis;protein metabolism;RNA metabolism OR transcription;other metabolic processes;signal transduction;other biological processes	cytosol;mitochondrion;nucleus;other cell component	signal transduction activity or receptor binding;other molecular function	Ub-specific processing proteases; UCH proteinases; Downregulation of TGF-beta receptor signaling		2.848	0.212097	1.50995	0.673465	2	Non significant
Q9UBC2	Epidermal growth factor receptor substrate 15-like 1 [OS=Homo sapiens]	EPS15L1	A2RRF3; A5PL29; B4DKA3; hsa:58513; Q9UBC2	58513	ENSG00000127527	transport	plasma membrane;other membranes;cytosol;nucleus;other cell component	other molecular function	Cargo recognition for clathrin-mediated endocytosis; EGFR downregulation		2.841	0.697927	1.5064	0.15619	2	Non significant
Q12888	TP53-binding protein 1 [OS=Homo sapiens]	TP53BP1	F8VY86; hsa:7158; Q12888; Q2M1Z7; Q4LE46; Q5FWZ3; Q7Z3U4	7158	ENSG00000067369	cell organization and biogenesis;DNA metabolism;other metabolic processes;stress response;signal transduction;other biological processes	nucleus;other cell component	nucleic acid binding activity;other molecular function	Recruitment and ATM-mediated phosphorylation of repair and signaling proteins at DNA double strand breaks; Processing of DNA double-strand break ends; G2/M DNA damage checkpoint; Nonhomologous End-Joining (NHEJ); SUMOylation of transcription factors		2.84	0.616872	1.50589	0.209805	2	Non significant
Q8IUI8	Cytokine receptor-like factor 3 [OS=Homo sapiens]	CRLF3	A6NJF3; B2R8C3; hsa:51379; Q2MLY7; Q8IUI8; Q9UNI3; Q9Y6M8	51379	ENSG00000176390	other biological processes	plasma membrane;other membranes;cytosol;nucleus;other cell component	nucleic acid binding activity;other molecular function			2.839	0.843072	1.50538	0.0741356	2	Non significant
O14647	Chromodomain-helicase-DNA-binding protein 2 [OS=Homo sapiens]	CHD2	C6G482; hsa:1106; O14647; Q96IP5	1106	ENSG00000173575	cell organization and biogenesis;other metabolic processes;stress response;other biological processes	nucleus;other cell component	nucleic acid binding activity;other molecular function			2.839	0.970096	1.50538	0.0131852	2	Non significant
Q96CB8	Integrator complex subunit 12 [OS=Homo sapiens]	INTS12	B2RC48; hsa:57117; Q3B6Z3; Q96CB8; Q9HD71	57117	ENSG00000138785	RNA metabolism OR transcription;other metabolic processes;other biological processes	nucleus	other molecular function	RNA polymerase II transcribes snRNA genes		2.839	0.978827	1.50538	0.00929415	2	Non significant
Q92466	DNA damage-binding protein 2 [OS=Homo sapiens]	DDB2	B2R875; hsa:1643; Q76E54; Q76E55; Q76E56; Q76E57; Q92466	1643	ENSG00000134574	protein metabolism;DNA metabolism;other metabolic processes;stress response;other biological processes	nucleus;other cell component	nucleic acid binding activity;other molecular function	Ub-specific processing proteases; TP53 Regulates Transcription of DNA Repair Genes; Dual Incision in GG-NER; Neddylation; Formation of Incision Complex in GG-NER; DNA Damage Recognition in GG-NER		2.824	0.74164	1.49774	0.129807	2	Non significant
Q9NU22	Midasin [OS=Homo sapiens]	MDN1	hsa:23195; O15019; Q5T794; Q9NU22	23195	ENSG00000112159	cell organization and biogenesis;transport	cytosol;cytoskeleton;nucleus;other cell component	other molecular function			2.815	0.576738	1.49313	0.239021	2	Non significant
Q9Y697	Cysteine desulfurase [OS=Homo sapiens]	NFS1	B3KMA5; B4DXK9; E1P5R8; F5GYK5; hsa:9054; Q6P0L8; Q9NTZ5; Q9Y481; Q9Y697	9054	ENSG00000244005	cell organization and biogenesis;protein metabolism;other metabolic processes	cytosol;cytoskeleton;mitochondrion;nucleus;other cell component	other molecular function			2.814	0.740475	1.49262	0.13049	2	Non significant
P10644	cAMP-dependent protein kinase type I-alpha regulatory subunit [OS=Homo sapiens]	PRKAR1A	hsa:5573; K7ER48; P10644; Q567S7	5573	ENSG00000108946	cell cycle OR cell proliferation;cell organization and biogenesis;developmental processes;signal transduction;other biological processes	plasma membrane;other membranes;cytosol;cytoskeleton;other cytoplasmic organelle;other cell component	enzyme regulator activity;other molecular function	FCGR3A-mediated IL10 synthesis; High laminar flow shear stress activates signaling by PIEZO1 and PECAM1:CDH5:KDR in endothelial cells; GPER1 signaling; ADORA2B mediated anti-inflammatory cytokines production; ALK mutants bind TKIs; Signaling by ALK fusions and activated point mutants; Factors involved in megakaryocyte development and platelet production; Glucagon-like Peptide-1 (GLP1) regulates i…	Mesodermal commitment pathway	2.809	0.329539	1.49006	0.482093	2	Non significant
Q9Y5M8	Signal recognition particle receptor subunit beta [OS=Homo sapiens]	SRPRB	hsa:58477; Q6P595; Q8N2D8; Q9Y5M8	58477	ENSG00000144867	cell organization and biogenesis;other biological processes	other membranes;cytoskeleton;ER/Golgi;other cell component	other molecular function	SRP-dependent cotranslational protein targeting to membrane; XBP1(S) activates chaperone genes		2.807	0.189803	1.48903	0.721697	2	Non significant
Q7Z309	PABIR family member 2 [OS=Homo sapiens]	PABIR2	A8K902; hsa:159090; Q6PIM2; Q6ZU47; Q6ZV64; Q6ZVE4; Q7Z309; Q8TB75	159090	ENSG00000156504			enzyme regulator activity			2.797	0.584339	1.48388	0.233335	2	Non significant
Q9H3S7	Tyrosine-protein phosphatase non-receptor type 23 [OS=Homo sapiens]	PTPN23	A8K0D7; hsa:25930; Q7KZF8; Q8N6Z5; Q9BSR5; Q9H3S7; Q9P257; Q9UG03; Q9UMZ4	25930	ENSG00000076201	cell organization and biogenesis;protein metabolism;other metabolic processes;transport;other biological processes	cytoskeleton;nucleus;other cytoplasmic organelle;other cell component	other molecular function	Interleukin-37 signaling		2.794	0.485519	1.48233	0.313794	2	Non significant
Q9UKF6	Cleavage and polyadenylation specificity factor subunit 3 [OS=Homo sapiens]	CPSF3	hsa:51692; O14769; Q53RS2; Q96F36; Q9UKF6	51692	ENSG00000119203	RNA metabolism OR transcription;other metabolic processes;other biological processes	nucleus;other cell component	nucleic acid binding activity;other molecular function	Transport of Mature mRNA Derived from an Intronless Transcript; mRNA 3'-end processing; RNA Polymerase II Transcription Termination; Processing of Intronless Pre-mRNAs		2.786	0.564973	1.4782	0.247972	2	Non significant
Q08752	Peptidyl-prolyl cis-trans isomerase D [OS=Homo sapiens]	PPID	B2R9V2; hsa:5481; Q08752	5481	ENSG00000171497	cell organization and biogenesis;protein metabolism;other metabolic processes;transport;other biological processes	cytosol;nucleus;other cell component	other molecular function	ESR-mediated signaling		2.78	0.0889224	1.47508	1.05099	2	Non significant
Q9NZ08	Endoplasmic reticulum aminopeptidase 1 [OS=Homo sapiens]	ERAP1	hsa:51752; O60278; Q6UWY6; Q8NEL4; Q8TAD0; Q9NZ08; Q9UHF8; Q9UKY2	51752	ENSG00000164307	protein metabolism;other metabolic processes;developmental processes;other biological processes	non-structural extracellular;other membranes;cytosol;ER/Golgi;other cell component	signal transduction activity or receptor binding;other molecular function	Antigen Presentation: Folding, assembly and peptide loading of class I MHC		2.779	0.345257	1.47457	0.461857	2	Non significant
Q8IV38	Ankyrin repeat and MYND domain-containing protein 2 [OS=Homo sapiens]	ANKMY2	A4D124; hsa:57037; Q659G1; Q8IV38; Q96BL3	57037	ENSG00000106524		other cell component	other molecular function			2.778	0.549956	1.47405	0.259672	2	Non significant
Q9H269	Vacuolar protein sorting-associated protein 16 homolog [OS=Homo sapiens]	VPS16	hsa:64601; Q5JUB1; Q8WU31; Q96EE7; Q96N92; Q9H1Q4; Q9H1Q5; Q9H269	64601	ENSG00000215305	cell organization and biogenesis;other metabolic processes;transport;other biological processes	other membranes;other cytoplasmic organelle;other cell component	cytoskeletal activity	SARS-CoV-2 modulates autophagy		2.773	0.632575	1.47145	0.198888	2	Non significant
O15066	Kinesin-like protein KIF3B [OS=Homo sapiens]	KIF3B	B2RMP4; B4DSR5; E1P5M5; hsa:9371; O15066	9371	ENSG00000101350	cell cycle OR cell proliferation;cell organization and biogenesis;transport;developmental processes;other biological processes	cytosol;cytoskeleton;other cell component	cytoskeletal activity;other molecular function	Intraflagellar transport; COPI-dependent Golgi-to-ER retrograde traffic; Translocation of SLC2A4 (GLUT4) to the plasma membrane; MHC class II antigen presentation; Kinesins		2.758	0.613878	1.46362	0.211918	2	Non significant
O95049	Tight junction protein ZO-3 [OS=Homo sapiens]	TJP3	A6NFP3; B3KR73; B3KXZ0; B4E2W6; F5H2X0; F5H4S9; hsa:27134; K7EK22; O95049; Q32N01	27134	ENSG00000105289	cell adhesion;cell organization and biogenesis;other biological processes	plasma membrane;other membranes;nucleus;other cell component	other molecular function			2.758	0.722902	1.46362	0.140921	2	Non significant
Q9BXI6	TBC1 domain family member 10A [OS=Homo sapiens]	TBC1D10A	B3KXT8; hsa:83874; O76053; Q20WK7; Q543A2; Q9BXI6	83874	ENSG00000099992	protein metabolism;other metabolic processes;transport;other biological processes	plasma membrane;other membranes;cytosol;other cell component	enzyme regulator activity;other molecular function	TBC/RABGAPs		2.744	0.954843	1.45628	0.0200682	2	Non significant
P22681	E3 ubiquitin-protein ligase CBL [OS=Homo sapiens]	CBL	A3KMP8; hsa:867; P22681	867	ENSG00000110395	protein metabolism;other metabolic processes;stress response;transport;developmental processes;signal transduction;other biological processes	plasma membrane;other membranes;cytosol;ER/Golgi;other cell component	signal transduction activity or receptor binding;other molecular function	Signaling by CSF1 (M-CSF) in myeloid cells; Regulation of signaling by CBL; Regulation of KIT signaling; Negative regulation of FLT3; Cargo recognition for clathrin-mediated endocytosis; Interleukin-6 signaling; EGFR downregulation; Negative regulation of MET activity; InlB-mediated entry of Listeria monocytogenes into host cell; Spry regulation of FGF signaling; TGF-beta receptor signaling activ…		2.741	0.782409	1.4547	0.106566	2	Non significant
Q86TI2	Dipeptidyl peptidase 9 [OS=Homo sapiens]	DPP9	hsa:91039; O75273; O75868; Q1ZZB8; Q6AI37; Q6UAL0; Q6ZMT2; Q6ZNJ5; Q86TI2; Q8N2J7; Q8N3F5; Q8WXD8; Q96NT8; Q9BVR3	91039	ENSG00000142002	protein metabolism;stress response;other biological processes	cytosol;cytoskeleton;nucleus;other cell component	other molecular function			2.74	0.590076	1.45418	0.229092	2	Non significant
O95415	Membrane protein BRI3 [OS=Homo sapiens]	BRI3	D6W5R8; F5GXW6; hsa:25798; O95415; Q8WV52; Q9UIC6	25798	ENSG00000164713		plasma membrane;other membranes;nucleus;other cytoplasmic organelle;other cell component	other molecular function	Neutrophil degranulation		2.738	0.983382	1.45312	0.00727787	2	Non significant
Q9Y605	MORF4 family-associated protein 1 [OS=Homo sapiens]	MRFAP1	B3KVT2; D3DVT3; hsa:93621; Q9Y605	93621	ENSG00000179010		nucleus;other cell component				2.717	0.933438	1.44201	0.0299147	2	Non significant
Q13557	Calcium/calmodulin-dependent protein kinase type II subunit delta [OS=Homo sapiens]	CAMK2D	A8MVS8; hsa:817; Q13557; Q52PK4; Q59G21; Q8N553; Q9UGH6; Q9UQE9	817	ENSG00000145349	protein metabolism;other metabolic processes;signal transduction;other biological processes	plasma membrane;other membranes;cytosol;ER/Golgi;nucleus;other cell component	cytoskeletal activity;kinase activity;other molecular function	Signaling by BRAF and RAF1 fusions; Assembly and cell surface presentation of NMDA receptors; Ion homeostasis; Ion transport by P-type ATPases; Interferon gamma signaling; RAF activation; Ras activation upon Ca2+ influx through NMDA receptor; Regulation of MECP2 expression and activity; Unblocking of NMDA receptors, glutamate binding and activation; Negative regulation of NMDA receptor-mediated n…		2.715	0.442719	1.44095	0.353872	2	Non significant
Q8WUA2	Peptidyl-prolyl cis-trans isomerase-like 4 [OS=Homo sapiens]	PPIL4	B2RD34; hsa:85313; Q7Z3Q5; Q8WUA2	85313	ENSG00000131013		cytosol;nucleus	other molecular function	mRNA Splicing - Major Pathway		2.711	0.561932	1.43883	0.250317	2	Non significant
P17096	High mobility group protein HMG-I/HMG-Y [OS=Homo sapiens]	HMGA1	hsa:3159; P10910; P17096; Q5T6U9; Q9UKB0	3159	ENSG00000137309	cell organization and biogenesis;DNA metabolism;other metabolic processes;stress response;other biological processes	cytosol;nucleus;other cell component	signal transduction activity or receptor binding;nucleic acid binding activity;other molecular function	Vpr-mediated nuclear import of PICs; 2-LTR circle formation; Integration of viral DNA into host genomic DNA; Autointegration results in viral DNA circles; APOBEC3G mediated resistance to HIV-1 infection; Formation of Senescence-Associated Heterochromatin Foci (SAHF)		2.708	0.00385679	1.43723	2.41377	2	Upregulated
P50336	Protoporphyrinogen oxidase [OS=Homo sapiens]	PPOX	D3DVG0; hsa:5498; P50336; Q5VTW8	5498	ENSG00000143224	other metabolic processes	other membranes;mitochondrion	other molecular function	Heme biosynthesis		2.705	0.94171	1.43563	0.0260829	2	Non significant
Q15057	Arf-GAP with coiled-coil, ANK repeat and PH domain-containing protein 2 [OS=Homo sapiens]	ACAP2	A8K2V4; hsa:23527; Q15057; Q8N5Z8; Q9UQR3	23527	ENSG00000114331	transport;other biological processes	other membranes;other cytoplasmic organelle;other cell component	enzyme regulator activity;other molecular function			2.701	0.563407	1.43349	0.249178	2	Non significant
P16152	Carbonyl reductase [NADPH] 1 [OS=Homo sapiens]	CBR1	B2RBZ7; B4DFK7; hsa:873; P16152; Q3LHW8	873	ENSG00000159228	other metabolic processes;other biological processes	cytosol	other molecular function	Synthesis of Prostaglandins (PG) and Thromboxanes (TX)		2.7	0.00390433	1.43296	2.40845	2	Upregulated
Q7Z7K0	COX assembly mitochondrial protein homolog [OS=Homo sapiens]	CMC1	hsa:152100; Q68DJ7; Q7Z7K0	152100	ENSG00000187118		mitochondrion	other molecular function	Complex IV assembly		2.696	0.841175	1.43082	0.0751135	2	Non significant
Q8TC07	TBC1 domain family member 15 [OS=Homo sapiens]	TBC1D15	B4DMT9; B9A6L6; hsa:64786; J3KNI9; Q8TC07; Q9HA83	64786	ENSG00000121749	other biological processes	non-structural extracellular;other cell component	enzyme regulator activity	TBC/RABGAPs		2.691	0.47102	1.42814	0.326961	2	Non significant
P01024	Complement C3 [OS=Homo sapiens]	C3	A7E236; hsa:718; P01024	718	ENSG00000125730	cell organization and biogenesis;other metabolic processes;stress response;developmental processes;signal transduction;other biological processes	non-structural extracellular;plasma membrane;other membranes;ER/Golgi;other cytoplasmic organelle;other cell component	signal transduction activity or receptor binding;enzyme regulator activity	Immunoregulatory interactions between a Lymphoid and a non-Lymphoid cell; Regulation of Complement cascade; G alpha (i) signalling events; Neutrophil degranulation; Peptide ligand-binding receptors; Regulation of Insulin-like Growth Factor (IGF) transport and uptake by Insulin-like Growth Factor Binding Proteins (IGFBPs); Post-translational protein phosphorylation; Purinergic signaling in leishma…		2.685	0.886009	1.42492	0.0525617	2	Non significant
Q8WVV9	Heterogeneous nuclear ribonucleoprotein L-like [OS=Homo sapiens]	HNRNPLL	hsa:92906; Q53T80; Q5JB51; Q5JB52; Q659B9; Q8IVH5; Q8IVH6; Q8WVV9; Q96HR5	92906	ENSG00000143889	RNA metabolism OR transcription;other metabolic processes;other biological processes	nucleus;other cell component	nucleic acid binding activity			2.675	0.650634	1.41954	0.186664	2	Non significant
P11717	Cation-independent mannose-6-phosphate receptor [OS=Homo sapiens]	IGF2R	hsa:3482; P11717; Q7Z7G9; Q96PT5	3482	ENSG00000197081	transport;developmental processes;signal transduction;other biological processes	plasma membrane;other membranes;ER/Golgi;nucleus;other cytoplasmic organelle;other cell component	kinase activity;other molecular function	Neutrophil degranulation; Golgi Associated Vesicle Biogenesis; Cargo recognition for clathrin-mediated endocytosis; Retrograde transport at the Trans-Golgi-Network		2.667	0.216636	1.41522	0.66427	2	Non significant
P43246	DNA mismatch repair protein Msh2 [OS=Homo sapiens]	MSH2	B4E2Z2; hsa:4436; O75488; P43246	4436	ENSG00000095002	cell cycle OR cell proliferation;cell organization and biogenesis;DNA metabolism;other metabolic processes;stress response;developmental processes;signal transduction;other biological processes	nucleus	nucleic acid binding activity;other molecular function	TP53 Regulates Transcription of DNA Repair Genes; Mismatch repair (MMR) directed by MSH2:MSH6 (MutSalpha); Mismatch repair (MMR) directed by MSH2:MSH3 (MutSbeta); Defective Mismatch Repair Associated With MSH3; Defective Mismatch Repair Associated With MSH2; Defective Mismatch Repair Associated With MSH6		2.667	0.00412959	1.41522	2.38409	2	Upregulated
Q14247	Src substrate cortactin [OS=Homo sapiens]	CTTN	hsa:2017; Q14247; Q8N707; Q96H99	2017	ENSG00000085733; ENSG00000288401	cell adhesion;cell organization and biogenesis;transport;developmental processes;signal transduction;other biological processes	plasma membrane;other membranes;cytosol;cytoskeleton;ER/Golgi;other cell component	other molecular function	Clathrin-mediated endocytosis; RHO GTPases activate PAKs		2.661	0.00416507	1.41197	2.38038	2	Upregulated
Q9UL40	Zinc finger protein 346 [OS=Homo sapiens]	ZNF346	B7Z367; hsa:23567; Q68CV9; Q6ZMW1; Q9UL40	23567	ENSG00000113761		nucleus;other cell component	nucleic acid binding activity;other molecular function			2.659	0.959403	1.41088	0.0179988	2	Non significant
O43924	Retinal rod rhodopsin-sensitive cGMP 3',5'-cyclic phosphodiesterase subunit delta [OS=Homo sapiens]	PDE6D	hsa:5147; O43250; O43924	5147	ENSG00000156973	other biological processes	other membranes;cytosol;cytoskeleton;other cell component	enzyme regulator activity;other molecular function	ARL13B-mediated ciliary trafficking of INPP5E; RAS processing		2.642	0.886009	1.40163	0.0525617	2	Non significant
Q13439	Golgin subfamily A member 4 [OS=Homo sapiens]	GOLGA4	F8W8Q7; hsa:2803; Q13270; Q13439; Q13654; Q14436; Q59EW8	2803	ENSG00000144674	cell organization and biogenesis;transport	plasma membrane;other membranes;cytosol;ER/Golgi;nucleus;other cell component	other molecular function	Retrograde transport at the Trans-Golgi-Network; Signaling by membrane-tethered fusions of PDGFRA or PDGFRB		2.638	0.393112	1.39944	0.405484	2	Non significant
Q9BRJ2	Large ribosomal subunit protein mL45 [OS=Homo sapiens]	MRPL45	A1L436; Q6ZMJ5; Q9BRJ2		ENSG00000277936	protein metabolism;other metabolic processes	other membranes;mitochondrion;translational apparatus	other molecular function	Mitochondrial translation initiation; Mitochondrial translation elongation; Mitochondrial translation termination		2.634	0.521419	1.39726	0.282813	2	Non significant
Q00059	Transcription factor A, mitochondrial [OS=Homo sapiens]	TFAM	A8MRB2; A9QXC6; B5BU05; hsa:7019; Q00059; Q5U0C6	7019	ENSG00000108064	cell organization and biogenesis;RNA metabolism OR transcription;other metabolic processes;stress response;other biological processes	cytosol;mitochondrion;other cell component	nucleic acid binding activity;other molecular function	Mitochondrial transcription initiation; Transcriptional activation of mitochondrial biogenesis; Mitochondrial protein degradation		2.633	0.507693	1.39671	0.294399	2	Non significant
[truncated: 5,059 more rows]
