# Supplementary material for: MUC13-Associated Molecular Interactome in Pancreatic Cancer
Source: Comput Struct Biotechnol J. 2026 Apr 22;35(1):0056. doi: 10.34133/csbj.0056 (PMC13100349; doi:10.34133/csbj.0056)
Supplement: Supplementary 1 — Files S1 to S6 Figs. S1 to S4 [file csbj.0056.f1.zip › Supplementary File_4.csv]

pathways in genes	Enrichment FDR	number of genes	source databases	names of genes involved in the pathways
SARS-CoV Infections R-HSA-9679506	0.000192468	9	Reactome	AP2B1, AP2M1, CANX, PRKCSH, RPSA, SNRPD3, SUDS3, TJP1, YWHAB
WNT5A-dependent Internalization Of FZD2, FZD5 And ROR2 R-HSA-5140745	0.000506364	3	Reactome	AP2B1, AP2M1, CLTA
Retrograde Neurotrophin Signaling R-HSA-177504	0.000680894	3	Reactome	AP2B1, AP2M1, CLTA
VLDLR Internalisation And Degradation R-HSA-8866427	0.000680894	3	Reactome	AP2B1, AP2M1, CLTA
WNT5A-dependent Internalization Of FZD4 R-HSA-5099900	0.000680894	3	Reactome	AP2B1, AP2M1, CLTA
LDL Clearance R-HSA-8964038	0.000823647	3	Reactome	AP2B1, AP2M1, CLTA
Infectious Disease R-HSA-5663205	0.002038772	11	Reactome	AP2B1, AP2M1, CANX, CLTA, PRKCSH, RPL3, RPSA, SNRPD3, SUDS3, TJP1, YWHAB
Gap Junction Trafficking And Regulation R-HSA-157858	0.002162761	3	Reactome	AP2M1, CLTA, TJP1
Recycling Pathway Of L1 R-HSA-437239	0.002162761	3	Reactome	AP2B1, AP2M1, CLTA
Maturation Of Spike Protein R-HSA-9683686	0.002384499	2	Reactome	CANX, PRKCSH
SARS-CoV-2 Infection R-HSA-9694516	0.003022152	6	Reactome	CANX, PRKCSH, RPSA, SNRPD3, TJP1, YWHAB
Apoptosis R-HSA-109581	0.003022152	5	Reactome	BCAP31, C1QBP, HMGB2, TJP1, YWHAB
Plasma Lipoprotein Clearance R-HSA-8964043	0.003022152	3	Reactome	AP2B1, AP2M1, CLTA
Disease R-HSA-1643685	0.003420299	14	Reactome	AHCY, AP2B1, AP2M1, C1QBP, CANX, CLTA, MUC13, PRKCSH, RPL3, RPSA, SNRPD3, SUDS3, TJP1, YWHAB
Nef Mediated CD8 Down-regulation R-HSA-182218	0.003420299	2	Reactome	AP2B1, AP2M1
RHO GTPase Cycle R-HSA-9012999	0.003520774	7	Reactome	BAIAP2L1, BCAP31, C1QBP, CCT6A, MUC13, PRKCSH, TMPO
MHC Class II Antigen Presentation R-HSA-2132295	0.003520774	4	Reactome	AP2B1, AP2M1, CANX, CLTA
Nef Mediated CD4 Down-regulation R-HSA-167590	0.00369001	2	Reactome	AP2B1, AP2M1
Programmed Cell Death R-HSA-5357801	0.004059507	5	Reactome	BCAP31, C1QBP, HMGB2, TJP1, YWHAB
Signaling By NTRK1 (TRKA) R-HSA-187037	0.004059507	4	Reactome	AP2B1, AP2M1, CLTA, YWHAB
Formation Of Annular Gap Junctions R-HSA-196025	0.004059507	2	Reactome	AP2M1, CLTA
Signaling By Rho GTPases R-HSA-194315	0.004432406	8	Reactome	BAIAP2L1, BCAP31, C1QBP, CCT6A, MUC13, PRKCSH, TMPO, YWHAB
EPH-ephrin Mediated Repulsion Of Cells R-HSA-3928665	0.004432406	3	Reactome	AP2B1, AP2M1, CLTA
Gap Junction Degradation R-HSA-190873	0.004432406	2	Reactome	AP2M1, CLTA
Signaling By Rho GTPases, Miro GTPases And RHOBTB3 R-HSA-9716542	0.004824381	8	Reactome	BAIAP2L1, BCAP31, C1QBP, CCT6A, MUC13, PRKCSH, TMPO, YWHAB
Apoptotic Execution Phase R-HSA-75153	0.004824381	3	Reactome	BCAP31, HMGB2, TJP1
Metabolism Of RNA R-HSA-8953854	0.004835434	8	Reactome	EIF4A1, NUDT21, RPL3, RPSA, SNRPD3, U2AF2, U2SURP, YWHAB
Signaling By NTRKs R-HSA-166520	0.005312419	4	Reactome	AP2B1, AP2M1, CLTA, YWHAB
Chk1/Chk2(Cds1) Mediated Inactivation Of Cyclin B:Cdk1 Complex R-HSA-75035	0.00632528	2	Reactome	CDK1, YWHAB
RHOA GTPase Cycle R-HSA-8980692	0.007436835	4	Reactome	BCAP31, C1QBP, PRKCSH, TMPO
Depolymerisation Of Nuclear Lamina R-HSA-4419969	0.007937939	2	Reactome	CDK1, TMPO
RNA Polymerase II Transcription Termination R-HSA-73856	0.008257452	3	Reactome	NUDT21, SNRPD3, U2AF2
Influenza Infection R-HSA-168255	0.008646382	4	Reactome	CANX, CLTA, RPL3, RPSA
Plasma Lipoprotein Assembly, Remodeling, And Clearance R-HSA-174824	0.009075037	3	Reactome	AP2B1, AP2M1, CLTA
Trafficking Of GluR2-containing AMPA Receptors R-HSA-416993	0.009075037	2	Reactome	AP2B1, AP2M1
Initiation Of Nuclear Envelope (NE) Reformation R-HSA-2995383	0.011055261	2	Reactome	CDK1, TMPO
Fragile X Syndrome WP4549	0.011074988	4	WikiPathways	AP2B1, AP2M1, CLTA, EIF4A1
mRNA Processing WP411	0.011074988	4	WikiPathways	NUDT21, SFPQ, SNRPD3, U2AF2
Synaptic Vesicle Pathway WP2267	0.011074988	3	WikiPathways	AP2B1, AP2M1, CLTA
Metabolism Of Proteins R-HSA-392499	0.011319141	13	Reactome	CAND1, CANX, CCT6A, CDK1, EIF4A1, LYZ, MRPL30, MUC13, PDIA6, PRKCSH, RPL3, RPSA, SUDS3
Signaling By Hippo R-HSA-2028269	0.011319141	2	KEGG, Reactome	TJP1, YWHAB
Nef-mediated Downmodulation Of Cell Surface Receptors By Recruitment To Clathrin Adapters R-HSA-164938	0.011319141	2	Reactome	AP2B1, AP2M1
mRNA Splicing - Major Pathway R-HSA-72163	0.012076037	4	Reactome	NUDT21, SNRPD3, U2AF2, U2SURP
Signal Transduction R-HSA-162582	0.013525506	15	Reactome	ALDH1A3, AP2B1, AP2M1, ATP2A2, BAIAP2L1, BCAP31, C1QBP, CCT6A, CDK1, CLTA, MUC13, PRKCSH, TJP1, TMPO, YWHAB
mRNA Splicing R-HSA-72172	0.013525506	4	Reactome	NUDT21, SNRPD3, U2AF2, U2SURP
PCP/CE Pathway R-HSA-4086400	0.013525506	3	Reactome	AP2B1, AP2M1, CLTA
SARS-CoV-2-host Interactions R-HSA-9705683	0.014363681	4	Reactome	RPSA, SNRPD3, TJP1, YWHAB
EPH-Ephrin Signaling R-HSA-2682334	0.014363681	3	Reactome	AP2B1, AP2M1, CLTA
Gap Junction Trafficking R-HSA-190828	0.015022255	2	Reactome	AP2M1, CLTA
Calnexin/calreticulin Cycle R-HSA-901042	0.015900363	2	Reactome	CANX, PRKCSH
Potential Therapeutics For SARS R-HSA-9679191	0.016003863	3	Reactome	AP2B1, AP2M1, SUDS3
L1CAM Interactions R-HSA-373760	0.016282234	3	Reactome	AP2B1, AP2M1, CLTA
Role Of Nef In HIV-1 Replication And Disease Pathogenesis R-HSA-164952	0.016282234	2	Reactome	AP2B1, AP2M1
Cargo Recognition For Clathrin-Mediated Endocytosis R-HSA-8856825	0.018005223	3	Reactome	AP2B1, AP2M1, CLTA
Processing Of Capped Intronless Pre-mRNA R-HSA-75067	0.018005223	2	Reactome	NUDT21, SNRPD3
Translation Of Structural Proteins R-HSA-9683701	0.018742844	2	Reactome	CANX, PRKCSH
GTP Hydrolysis And Joining Of 60S Ribosomal Subunit R-HSA-72706	0.019092342	3	Reactome	EIF4A1, RPL3, RPSA
L13a-mediated Translational Silencing Of Ceruloplasmin Expression R-HSA-156827	0.019092342	3	Reactome	EIF4A1, RPL3, RPSA
Glutamate Binding, Activation Of AMPA Receptors And Synaptic Plasticity R-HSA-399721	0.019092342	2	Reactome	AP2B1, AP2M1
Protein processing in endoplasmic reticulum	0.020546819	4	KEGG	BCAP31, CANX, PDIA6, PRKCSH
Ribosome	0.020546819	4	KEGG	MRPL30, RPL10, RPL3, RPSA
Endocrine and other factor-regulated calcium reabsorption	0.020546819	3	KEGG	AP2B1, AP2M1, CLTA
Synaptic vesicle cycle	0.020546819	3	KEGG	AP2B1, AP2M1, CLTA
Selenoamino Acid Metabolism R-HSA-2408522	0.021282553	3	Reactome	AHCY, RPL3, RPSA
Cap-dependent Translation Initiation R-HSA-72737	0.021962619	3	Reactome	EIF4A1, RPL3, RPSA
N-glycan Trimming In ER And Calnexin/Calreticulin Cycle R-HSA-532668	0.022831829	2	Reactome	CANX, PRKCSH
Processing Of Capped Intron-Containing Pre-mRNA R-HSA-72203	0.022989258	4	Reactome	NUDT21, SNRPD3, U2AF2, U2SURP
Apoptotic Cleavage Of Cellular Proteins R-HSA-111465	0.025957032	2	Reactome	BCAP31, TJP1
Membrane Trafficking R-HSA-199991	0.029018205	6	Reactome	AP2B1, AP2M1, CLINT1, CLTA, TJP1, YWHAB
RHOF GTPase Cycle R-HSA-9035034	0.030570256	2	Reactome	BAIAP2L1, TMPO
Beta-catenin Independent WNT Signaling R-HSA-3858494	0.034388014	3	Reactome	AP2B1, AP2M1, CLTA
Clathrin-mediated Endocytosis R-HSA-8856828	0.034388014	3	Reactome	AP2B1, AP2M1, CLTA
Translation R-HSA-72766	0.035295014	4	Reactome	EIF4A1, MRPL30, RPL3, RPSA
Vesicle-mediated Transport R-HSA-5653656	0.035451516	6	Reactome	AP2B1, AP2M1, CLINT1, CLTA, TJP1, YWHAB
SARS-CoV-2 Modulates Host Translation Machinery R-HSA-9754678	0.035451516	2	Reactome	RPSA, SNRPD3
Cytoplasmic Ribosomal Proteins WP477	0.039930523	3	WikiPathways	RPL10, RPL3, RPSA
SARS-CoV-1 Infection R-HSA-9678108	0.042253019	2	Reactome	CANX, PRKCSH
Nuclear Envelope Breakdown R-HSA-2980766	0.043208374	2	Reactome	CDK1, TMPO
Pyruvate Metabolism And Citric Acid (TCA) Cycle R-HSA-71406	0.044162292	2	Reactome	CS, LDHB
Golgi Associated Vesicle Biogenesis R-HSA-432722	0.044496682	2	Reactome	CLINT1, CLTA
Intrinsic Pathway For Apoptosis R-HSA-109606	0.044496682	2	Reactome	C1QBP, YWHAB
Late SARS-CoV-2 Infection Events R-HSA-9772573	0.04611734	2	Reactome	CANX, PRKCSH
mRNA 3-End Processing R-HSA-72187	0.04611734	2	Reactome	NUDT21, U2AF2
mRNA Activation Upon Binding Of Cap-Binding Complex And eIFs, Subsequent Binding To 43S R-HSA-72662	0.04611734	2	Reactome	EIF4A1, RPSA
Ribosomal Scanning And Start Codon Recognition R-HSA-72702	0.04611734	2	Reactome	EIF4A1, RPSA
Translation Initiation Complex Formation R-HSA-72649	0.04611734	2	Reactome	EIF4A1, RPSA
Ethanol Effects On Histone Modifications WP3996	0.048519609	2	WikiPathways	AHCY, ALDH1A3
GABA Receptor Signaling WP4159	0.048519609	2	WikiPathways	AP2B1, AP2M1
