# Supplementary material for: MUC13-Associated Molecular Interactome in Pancreatic Cancer
Source: Comput Struct Biotechnol J. 2026 Apr 22;35(1):0056. doi: 10.34133/csbj.0056 (PMC13100349; doi:10.34133/csbj.0056)
Supplement: Supplementary 1 — Files S1 to S6 Figs. S1 to S4 [file csbj.0056.f1.zip › Supplementary File_5.xlsx]

## Sheet: Table 5a
RPSA	RPL10	0.00974479	Co-expression	Perou-Botstein-2000
SERBP1	RPSA	0.00540373	Co-expression	Perou-Botstein-2000
SERBP1	CLTA	0.00794138	Co-expression	Perou-Botstein-2000
TJP1	MUC13	0.0121482	Co-expression	Perou-Botstein-2000
PA2G4	SERBP1	0.0119035	Co-expression	Perou-Botstein-2000
BTF3	RPL10	0.0125954	Co-expression	Perou-Botstein-2000
BTF3	RPSA	0.00807981	Co-expression	Perou-Botstein-2000
SSBP1	SERBP1	0.00392869	Co-expression	Perou-Botstein-2000
SSBP1	BTF3	0.00528304	Co-expression	Perou-Botstein-2000
ANXA4	ALDH1A3	0.0110058	Co-expression	Perou-Botstein-2000
BCAP31	CLINT1	0.0172421	Co-expression	Perou-Botstein-2000
BCAP31	ATP2A2	0.0157655	Co-expression	Perou-Botstein-2000
PSAP	CLTA	0.0142442	Co-expression	Perou-Botstein-2000
AHCY	RPSA	0.00984398	Co-expression	Perou-Botstein-2000
AHCY	SSBP1	0.00595951	Co-expression	Perou-Botstein-2000
HMGB2	SSBP1	0.00544019	Co-expression	Perou-Botstein-2000
CANX	CLINT1	0.0188122	Co-expression	Perou-Botstein-2000
CANX	ATP2A2	0.014546	Co-expression	Perou-Botstein-2000
CANX	BCAP31	0.01826	Co-expression	Perou-Botstein-2000
CDK1	SSBP1	0.00329682	Co-expression	Perou-Botstein-2000
CDK1	HMGB2	0.00473799	Co-expression	Perou-Botstein-2000
TMPO	U2SURP	0.0088974	Co-expression	Perou-Botstein-2000
TMPO	SFPQ	0.00857857	Co-expression	Perou-Botstein-2000
TMPO	HMGB2	0.008518	Co-expression	Perou-Botstein-2000
TMPO	CDK1	0.0039744	Co-expression	Perou-Botstein-2000
ALDH1A3	VIL1	0.0110442	Co-expression	Perou-Botstein-1999
PRKCSH	H1-10	0.0128086	Co-expression	Perou-Botstein-1999
SFPQ	EIF4A1	0.0111592	Co-expression	Perou-Botstein-1999
PA2G4	SFPQ	0.0141343	Co-expression	Perou-Botstein-1999
RPL3	BTF3	0.0142552	Co-expression	Perou-Botstein-1999
CCT6A	RPSA	0.017716	Co-expression	Perou-Botstein-1999
BCAP31	CLINT1	0.0143623	Co-expression	Perou-Botstein-1999
BCAP31	PA2G4	0.0136552	Co-expression	Perou-Botstein-1999
BCAP31	ATP2A2	0.00840635	Co-expression	Perou-Botstein-1999
AHCY	ANXA4	0.0136869	Co-expression	Perou-Botstein-1999
C1QBP	CLINT1	0.0127889	Co-expression	Perou-Botstein-1999
RPSA	EIF4A1	0.00754266	Co-expression	Innocenti-Brown-2011
SLIRP	MRPL30	0.0111152	Co-expression	Innocenti-Brown-2011
SFPQ	SLIRP	0.0111723	Co-expression	Innocenti-Brown-2011
SNRPD3	SLIRP	0.00589007	Co-expression	Innocenti-Brown-2011
SNRPD3	NUDT21	0.0152509	Co-expression	Innocenti-Brown-2011
CS	CTNND1	0.0100578	Co-expression	Innocenti-Brown-2011
RPL3	RPL10	0.0271109	Co-expression	Innocenti-Brown-2011
ATP2A2	PDIA6	0.0137993	Co-expression	Innocenti-Brown-2011
LDHB	SLC25A24	0.0066695	Co-expression	Innocenti-Brown-2011
SSBP1	SLIRP	0.0107924	Co-expression	Innocenti-Brown-2011
ANXA4	LYZ	0.018543	Co-expression	Innocenti-Brown-2011
CCT6A	EIF4A1	0.00285368	Co-expression	Innocenti-Brown-2011
CCT6A	SERBP1	0.0100435	Co-expression	Innocenti-Brown-2011
CCT6A	BTF3	0.00907853	Co-expression	Innocenti-Brown-2011
BCAP31	PRKCSH	0.00748315	Co-expression	Innocenti-Brown-2011
PSAP	BCAP31	0.0099589	Co-expression	Innocenti-Brown-2011
YWHAB	SLC25A24	0.0111596	Co-expression	Innocenti-Brown-2011
CANX	PDIA6	0.0131861	Co-expression	Innocenti-Brown-2011
CDK1	HMGB2	0.00874118	Co-expression	Innocenti-Brown-2011
AP2M1	H1-10	0.00603082	Co-expression	Innocenti-Brown-2011
AP2M1	PRKCSH	0.00224802	Co-expression	Innocenti-Brown-2011
AP2M1	PSAP	0.00294839	Co-expression	Innocenti-Brown-2011
U2AF2	PRKCSH	0.00424656	Co-expression	Innocenti-Brown-2011
PRKCSH	CLTA	0.0128042	Co-expression	Wang-Maris-2006
SERBP1	NUDT21	0.0109197	Co-expression	Wang-Maris-2006
PA2G4	H1-10	0.00766886	Co-expression	Wang-Maris-2006
CS	PA2G4	0.0093248	Co-expression	Wang-Maris-2006
LDHB	CS	0.0068986	Co-expression	Wang-Maris-2006
ANXA4	CTNND1	0.00545961	Co-expression	Wang-Maris-2006
CCT6A	PA2G4	0.00722342	Co-expression	Wang-Maris-2006
CCT6A	CS	0.0103058	Co-expression	Wang-Maris-2006
AHCY	CLTA	0.00603384	Co-expression	Wang-Maris-2006
AHCY	SNRPD3	0.00649855	Co-expression	Wang-Maris-2006
AHCY	BTF3	0.00528743	Co-expression	Wang-Maris-2006
AHCY	CS	0.00606075	Co-expression	Wang-Maris-2006
AHCY	LDHB	0.00402876	Co-expression	Wang-Maris-2006
C1QBP	SSBP1	0.0188728	Co-expression	Wang-Maris-2006
C1QBP	AHCY	0.00523533	Co-expression	Wang-Maris-2006
HMGB2	SFPQ	0.00664187	Co-expression	Wang-Maris-2006
CDK1	HMGB2	0.00514386	Co-expression	Wang-Maris-2006
AP2M1	BCAP31	0.0153667	Co-expression	Wang-Maris-2006
TMPO	HMGB2	0.00625881	Co-expression	Wang-Maris-2006
TMPO	CDK1	0.00947672	Co-expression	Wang-Maris-2006
TMPO	CAND1	0.0173175	Co-expression	Wang-Maris-2006
VIL1	MUC13	0.00498533	Co-expression	Dobbin-Giordano-2005
SFPQ	U2SURP	0.0140609	Co-expression	Dobbin-Giordano-2005
SERBP1	SLC25A24	0.0220981	Co-expression	Dobbin-Giordano-2005
BTF3	SLIRP	0.0113547	Co-expression	Dobbin-Giordano-2005
LDHB	CS	0.0187686	Co-expression	Dobbin-Giordano-2005
ANXA4	MUC13	0.00694337	Co-expression	Dobbin-Giordano-2005
ANXA4	VIL1	0.00733474	Co-expression	Dobbin-Giordano-2005
CCT6A	SSBP1	0.0192567	Co-expression	Dobbin-Giordano-2005
AHCY	PA2G4	0.0158292	Co-expression	Dobbin-Giordano-2005
C1QBP	SERBP1	0.0104236	Co-expression	Dobbin-Giordano-2005
C1QBP	CCT6A	0.00779445	Co-expression	Dobbin-Giordano-2005
YWHAB	BCAP31	0.0212222	Co-expression	Dobbin-Giordano-2005
HMGB2	SFPQ	0.0083986	Co-expression	Dobbin-Giordano-2005
HMGB2	SNRPD3	0.00795706	Co-expression	Dobbin-Giordano-2005
HMGB2	CCT6A	0.00608303	Co-expression	Dobbin-Giordano-2005
CDK1	HMGB2	0.00363366	Co-expression	Dobbin-Giordano-2005
AP2M1	H1-10	0.0107864	Co-expression	Dobbin-Giordano-2005
TMPO	CDK1	0.00748383	Co-expression	Dobbin-Giordano-2005
CS	DNAJC17	0.0158273	Co-expression	Jiang-de Kok-2017
RPL3	RPL10	0.0201231	Co-expression	Jiang-de Kok-2017
RPL3	CLTA	0.0164797	Co-expression	Jiang-de Kok-2017
SSBP1	SLIRP	0.00819406	Co-expression	Jiang-de Kok-2017
ANXA4	SFXN3	0.00870945	Co-expression	Jiang-de Kok-2017
CCT6A	PA2G4	0.0152346	Co-expression	Jiang-de Kok-2017
BCAP31	SFXN1	0.0143993	Co-expression	Jiang-de Kok-2017
AP2B1	SFXN1	0.0149458	Co-expression	Jiang-de Kok-2017
C1QBP	SERBP1	0.00941962	Co-expression	Jiang-de Kok-2017
C1QBP	CCT6A	0.00829117	Co-expression	Jiang-de Kok-2017
HMGB2	NUDT21	0.018598	Co-expression	Jiang-de Kok-2017
CANX	PDIA6	0.0239488	Co-expression	Jiang-de Kok-2017
CDK1	HMGB2	0.0102237	Co-expression	Jiang-de Kok-2017
SLIRP	DNAJC17	0.00684455	Co-expression	Wang-Cheung-2015
CLTA	SLIRP	0.0056633	Co-expression	Wang-Cheung-2015
SNRPD3	SLIRP	0.00664077	Co-expression	Wang-Cheung-2015
SERBP1	MYO1D	0.011223	Co-expression	Wang-Cheung-2015
RPL3	BTF3	0.0118626	Co-expression	Wang-Cheung-2015
LDHB	SLIRP	0.00431579	Co-expression	Wang-Cheung-2015
LDHB	CLTA	0.0149329	Co-expression	Wang-Cheung-2015
ANXA4	VIL1	0.0196992	Co-expression	Wang-Cheung-2015
BCAP31	SLIRP	0.00266312	Co-expression	Wang-Cheung-2015
BCAP31	CLTA	0.00773282	Co-expression	Wang-Cheung-2015
AHCY	MYO1D	0.00811148	Co-expression	Wang-Cheung-2015
C1QBP	SFXN1	0.00986739	Co-expression	Wang-Cheung-2015
C1QBP	SNRPD3	0.0149011	Co-expression	Wang-Cheung-2015
C1QBP	PA2G4	0.0167247	Co-expression	Wang-Cheung-2015
YWHAB	SLIRP	0.00799836	Co-expression	Wang-Cheung-2015
CDK1	HMGB2	0.00818651	Co-expression	Wang-Cheung-2015
AP2M1	AP2B1	0.00446285	Co-expression	Wang-Cheung-2015
BTF3	RPSA	0.0211645	Co-expression	Ross-Perou-2001
SSBP1	BTF3	0.0132616	Co-expression	Ross-Perou-2001
ANXA4	ALDH1A3	0.0126259	Co-expression	Ross-Perou-2001
AHCY	RPSA	0.0195691	Co-expression	Ross-Perou-2001
AHCY	ATP2A2	0.0192139	Co-expression	Ross-Perou-2001
HMGB2	SSBP1	0.010184	Co-expression	Ross-Perou-2001
CANX	CLINT1	0.0189228	Co-expression	Ross-Perou-2001
CDK1	SSBP1	0.00822343	Co-expression	Ross-Perou-2001
TMPO	SERBP1	0.00661397	Co-expression	Ross-Perou-2001
TMPO	HMGB2	0.00552258	Co-expression	Ross-Perou-2001
TMPO	CDK1	0.0042681	Co-expression	Ross-Perou-2001
LDHB	CS	0.0151577	Co-expression	Burington-Shaughnessy-2008
ANXA4	SFXN3	0.0215114	Co-expression	Burington-Shaughnessy-2008
CCT6A	BTF3	0.00882513	Co-expression	Burington-Shaughnessy-2008
CCT6A	CS	0.0070801	Co-expression	Burington-Shaughnessy-2008
CCT6A	LDHB	0.0083306	Co-expression	Burington-Shaughnessy-2008
CCT6A	SSBP1	0.00607687	Co-expression	Burington-Shaughnessy-2008
PSAP	H1-10	0.0139119	Co-expression	Burington-Shaughnessy-2008
AHCY	PRKCSH	0.00625839	Co-expression	Burington-Shaughnessy-2008
AHCY	BTF3	0.0100331	Co-expression	Burington-Shaughnessy-2008
AHCY	CS	0.00815102	Co-expression	Burington-Shaughnessy-2008
AHCY	LDHB	0.0077357	Co-expression	Burington-Shaughnessy-2008
AHCY	SSBP1	0.00567086	Co-expression	Burington-Shaughnessy-2008
AHCY	CCT6A	0.00472185	Co-expression	Burington-Shaughnessy-2008
C1QBP	LDHB	0.00892067	Co-expression	Burington-Shaughnessy-2008
C1QBP	SSBP1	0.00742247	Co-expression	Burington-Shaughnessy-2008
CDK1	HMGB2	0.00759161	Co-expression	Burington-Shaughnessy-2008
TMPO	HMGB2	0.0095696	Co-expression	Burington-Shaughnessy-2008
TMPO	CDK1	0.00919283	Co-expression	Burington-Shaughnessy-2008
MUC13	BAIAP2L1	0.00580878	Co-expression	Arijs-Rutgeerts-2009
SNRPD3	SLIRP	0.0153023	Co-expression	Arijs-Rutgeerts-2009
CS	MRPL30	0.0109685	Co-expression	Arijs-Rutgeerts-2009
CS	CLTA	0.0119131	Co-expression	Arijs-Rutgeerts-2009
RPL3	BTF3	0.0092187	Co-expression	Arijs-Rutgeerts-2009
LDHB	PDIA6	0.00215214	Co-expression	Arijs-Rutgeerts-2009
ANXA4	MUC13	0.00960015	Co-expression	Arijs-Rutgeerts-2009
CCT6A	LDHB	0.00260735	Co-expression	Arijs-Rutgeerts-2009
AHCY	PA2G4	0.0131783	Co-expression	Arijs-Rutgeerts-2009
AP2B1	PDIA6	0.00329887	Co-expression	Arijs-Rutgeerts-2009
AP2B1	CLINT1	0.00871866	Co-expression	Arijs-Rutgeerts-2009
C1QBP	NUDT21	0.00648037	Co-expression	Arijs-Rutgeerts-2009
C1QBP	SERBP1	0.0106445	Co-expression	Arijs-Rutgeerts-2009
C1QBP	PA2G4	0.00848133	Co-expression	Arijs-Rutgeerts-2009
C1QBP	AHCY	0.00650798	Co-expression	Arijs-Rutgeerts-2009
U2AF2	PRKCSH	0.0128728	Co-expression	Arijs-Rutgeerts-2009
TMPO	SUDS3	0.00854804	Co-expression	Arijs-Rutgeerts-2009
TMPO	NUDT21	0.0207735	Co-expression	Arijs-Rutgeerts-2009
SERBP1	NUDT21	0.0148441	Co-expression	Rieger-Chu-2004
CS	SFPQ	0.0148522	Co-expression	Rieger-Chu-2004
LDHB	PA2G4	0.00618573	Co-expression	Rieger-Chu-2004
SSBP1	BTF3	0.013403	Co-expression	Rieger-Chu-2004
SSBP1	LDHB	0.00651252	Co-expression	Rieger-Chu-2004
AHCY	CS	0.00605427	Co-expression	Rieger-Chu-2004
AP2B1	PA2G4	0.00966266	Co-expression	Rieger-Chu-2004
C1QBP	PA2G4	0.00547074	Co-expression	Rieger-Chu-2004
C1QBP	LDHB	0.00575325	Co-expression	Rieger-Chu-2004
C1QBP	AHCY	0.00480962	Co-expression	Rieger-Chu-2004
CANX	PDIA6	0.0105826	Co-expression	Rieger-Chu-2004
CANX	ATP2A2	0.0150137	Co-expression	Rieger-Chu-2004
AP2M1	BCAP31	0.0134684	Co-expression	Rieger-Chu-2004
TMPO	HMGB2	0.0191507	Co-expression	Rieger-Chu-2004
CLINT1	EIF4A1	0.0182543	Co-expression	Ramaswamy-Golub-2001
PA2G4	NUDT21	0.0154648	Co-expression	Ramaswamy-Golub-2001
RPL3	RPSA	0.00689229	Co-expression	Ramaswamy-Golub-2001
ATP2A2	PDIA6	0.00544465	Co-expression	Ramaswamy-Golub-2001
ANXA4	PDIA6	0.00852039	Co-expression	Ramaswamy-Golub-2001
CCT6A	PDIA6	0.00434302	Co-expression	Ramaswamy-Golub-2001
CCT6A	ATP2A2	0.00347081	Co-expression	Ramaswamy-Golub-2001
CCT6A	SSBP1	0.00365739	Co-expression	Ramaswamy-Golub-2001
AHCY	PDIA6	0.00750728	Co-expression	Ramaswamy-Golub-2001
CANX	PDIA6	0.00562725	Co-expression	Ramaswamy-Golub-2001
CANX	AHCY	0.00647469	Co-expression	Ramaswamy-Golub-2001
CDK1	PA2G4	0.0127865	Co-expression	Ramaswamy-Golub-2001
AP2M1	SSBP1	0.0055571	Co-expression	Ramaswamy-Golub-2001
AP2M1	CCT6A	0.00399225	Co-expression	Ramaswamy-Golub-2001
AP2M1	PSAP	0.00881742	Co-expression	Ramaswamy-Golub-2001
AP2M1	AHCY	0.00715506	Co-expression	Ramaswamy-Golub-2001
PA2G4	U2SURP	0.0216332	Co-expression	Bild-Nevins-2006 B
CS	CLTA	0.0167418	Co-expression	Bild-Nevins-2006 B
ANXA4	SSBP1	0.00986387	Co-expression	Bild-Nevins-2006 B
CCT6A	LDHB	0.0138935	Co-expression	Bild-Nevins-2006 B
PSAP	LYZ	0.0108971	Co-expression	Bild-Nevins-2006 B
C1QBP	LDHB	0.0101023	Co-expression	Bild-Nevins-2006 B
CANX	CLINT1	0.0175158	Co-expression	Bild-Nevins-2006 B
CDK1	HMGB2	0.0155902	Co-expression	Bild-Nevins-2006 B
AP2M1	PSAP	0.0139128	Co-expression	Bild-Nevins-2006 B
CLINT1	PDIA6	0.00849816	Co-expression	Mallon-McKay-2013
PRKCSH	H1-10	0.00929903	Co-expression	Mallon-McKay-2013
SNRPD3	EIF4A1	0.00314064	Co-expression	Mallon-McKay-2013
RPL3	RPSA	0.0121685	Co-expression	Mallon-McKay-2013
LDHB	RPSA	0.0118681	Co-expression	Mallon-McKay-2013
LDHB	SNRPD3	0.00565893	Co-expression	Mallon-McKay-2013
SSBP1	SNRPD3	0.00755319	Co-expression	Mallon-McKay-2013
CCT6A	MRPL30	0.0106812	Co-expression	Mallon-McKay-2013
CCT6A	EIF4A1	0.0038569	Co-expression	Mallon-McKay-2013
CCT6A	BTF3	0.00712897	Co-expression	Mallon-McKay-2013
CCT6A	SSBP1	0.00911252	Co-expression	Mallon-McKay-2013
C1QBP	PA2G4	0.00913851	Co-expression	Mallon-McKay-2013
TMPO	EIF4A1	0.0123774	Co-expression	Mallon-McKay-2013
TMPO	CCT6A	0.0106867	Co-expression	Mallon-McKay-2013
SSBP1	PA2G4	0.00727465	Co-expression	Chen-Brown-2002
ANXA4	MUC13	0.0140306	Co-expression	Chen-Brown-2002
CCT6A	MED10	0.00880646	Co-expression	Chen-Brown-2002
CCT6A	RPSA	0.00381158	Co-expression	Chen-Brown-2002
CCT6A	SERBP1	0.00576504	Co-expression	Chen-Brown-2002
CCT6A	PA2G4	0.00676747	Co-expression	Chen-Brown-2002
CCT6A	SSBP1	0.00352919	Co-expression	Chen-Brown-2002
PSAP	BAIAP2L1	0.0101754	Co-expression	Chen-Brown-2002
CANX	BCAP31	0.0106184	Co-expression	Chen-Brown-2002
TMPO	CDK1	0.00341046	Co-expression	Chen-Brown-2002
PA2G4	H1-10	0.0149318	Co-expression	Wu-Garvey-2007
CCT6A	SFPQ	0.00796751	Co-expression	Wu-Garvey-2007
PSAP	BCAP31	0.00388501	Co-expression	Wu-Garvey-2007
AHCY	CLTA	0.0148234	Co-expression	Wu-Garvey-2007
CANX	CLINT1	0.00286837	Co-expression	Wu-Garvey-2007
AP2M1	CLTA	0.00607194	Co-expression	Wu-Garvey-2007
AP2M1	BCAP31	0.00382713	Co-expression	Wu-Garvey-2007
AP2M1	PSAP	0.00330219	Co-expression	Wu-Garvey-2007
AP2M1	AHCY	0.00747671	Co-expression	Wu-Garvey-2007
C1QBP	RPSA	0.00992304	Co-expression	Rosenwald-Staudt-2001
HMGB2	DNAJC17	0.0146314	Co-expression	Rosenwald-Staudt-2001
SLIRP	MRPL30	0.0112503	Co-expression	Roth-Zlotnik-2006
CS	MRPL30	0.0153566	Co-expression	Roth-Zlotnik-2006
RPL3	DNAJC17	0.00651018	Co-expression	Roth-Zlotnik-2006
RPL3	H1-10	0.00864011	Co-expression	Roth-Zlotnik-2006
ANXA4	PDIA6	0.00457845	Co-expression	Roth-Zlotnik-2006
C1QBP	MRPL30	0.0130762	Co-expression	Roth-Zlotnik-2006
AP2M1	CLTA	0.00870205	Co-expression	Roth-Zlotnik-2006
AP2M1	PSAP	0.0085089	Co-expression	Roth-Zlotnik-2006
AP2M1	YWHAB	0.00645337	Co-expression	Roth-Zlotnik-2006
BCAP31	MYO1D	0.00424548	Co-expression	Alizadeh-Staudt-2000
C1QBP	RPSA	0.00959686	Co-expression	Alizadeh-Staudt-2000
CDK1	HMGB2	0.00833757	Co-expression	Alizadeh-Staudt-2000
BTF3	EIF4A1	0.00626049	Co-localization	Schadt-Shoemaker-2004
C1QBP	EIF4A1	0.0118006	Co-localization	Schadt-Shoemaker-2004
HMGB2	EIF4A1	0.00552614	Co-localization	Schadt-Shoemaker-2004
HMGB2	C1QBP	0.0101446	Co-localization	Schadt-Shoemaker-2004
CANX	AHCY	0.00998555	Co-localization	Schadt-Shoemaker-2004
CDK1	EIF4A1	0.00610179	Co-localization	Schadt-Shoemaker-2004
CDK1	AHCY	0.00667018	Co-localization	Schadt-Shoemaker-2004
CDK1	C1QBP	0.009699	Co-localization	Schadt-Shoemaker-2004
CDK1	HMGB2	0.00736477	Co-localization	Schadt-Shoemaker-2004
VIL1	MUC13	0.0100709	Co-localization	Johnson-Shoemaker-2003
CLINT1	PDIA6	0.0140373	Co-localization	Johnson-Shoemaker-2003
PRKCSH	PDIA6	0.0202674	Co-localization	Johnson-Shoemaker-2003
PA2G4	SFPQ	0.00990087	Co-localization	Johnson-Shoemaker-2003
BTF3	EIF4A1	0.0263904	Co-localization	Johnson-Shoemaker-2003
BTF3	SERBP1	0.0104105	Co-localization	Johnson-Shoemaker-2003
RPL3	RPL10	0.0164545	Co-localization	Johnson-Shoemaker-2003
ATP2A2	SLIRP	0.00647497	Co-localization	Johnson-Shoemaker-2003
SSBP1	SNRPD3	0.00847432	Co-localization	Johnson-Shoemaker-2003
CCT6A	SNRPD3	0.00504559	Co-localization	Johnson-Shoemaker-2003
CCT6A	SSBP1	0.00568449	Co-localization	Johnson-Shoemaker-2003
AHCY	SERBP1	0.00860891	Co-localization	Johnson-Shoemaker-2003
CDK1	C1QBP	0.00841765	Co-localization	Johnson-Shoemaker-2003
TMPO	HMGB2	0.00912539	Co-localization	Johnson-Shoemaker-2003
BTF3	RPL10	0.0312598	Genetic Interactions	Horlbeck-Gilbert-2018 B
SUDS3	PALM2AKAP2	0.000499436	Genetic Interactions	Lin-Smith-2010
EIF4A1	PALM2AKAP2	0.000468646	Genetic Interactions	Lin-Smith-2010
RPL10	EIF4A1	0.000920627	Genetic Interactions	Lin-Smith-2010
MUC13	EIF4A1	0.00188636	Genetic Interactions	Lin-Smith-2010
MYO1D	SUDS3	0.00121991	Genetic Interactions	Lin-Smith-2010
RPSA	BAIAP2L1	0.00176705	Genetic Interactions	Lin-Smith-2010
NOS1AP	PALM2AKAP2	0.00044585	Genetic Interactions	Lin-Smith-2010
NOS1AP	MUC13	0.0017946	Genetic Interactions	Lin-Smith-2010
SFXN3	EIF4A1	0.00149685	Genetic Interactions	Lin-Smith-2010
SLC25A24	PALM2AKAP2	0.000567645	Genetic Interactions	Lin-Smith-2010
CLTA	RPL10	0.000638912	Genetic Interactions	Lin-Smith-2010
CLINT1	SUDS3	0.00117054	Genetic Interactions	Lin-Smith-2010
CLINT1	SLIRP	0.00417315	Genetic Interactions	Lin-Smith-2010
SFPQ	SUDS3	0.000822256	Genetic Interactions	Lin-Smith-2010
SFPQ	EIF4A1	0.000771564	Genetic Interactions	Lin-Smith-2010
SERBP1	MRPL30	0.00117698	Genetic Interactions	Lin-Smith-2010
SERBP1	BAIAP2L1	0.000397891	Genetic Interactions	Lin-Smith-2010
SERBP1	SUDS3	0.000489891	Genetic Interactions	Lin-Smith-2010
SERBP1	MED10	0.000410132	Genetic Interactions	Lin-Smith-2010
SERBP1	CTNND1	0.000918144	Genetic Interactions	Lin-Smith-2010
SERBP1	EIF4A1	0.000459689	Genetic Interactions	Lin-Smith-2010
SERBP1	SFXN1	0.000560221	Genetic Interactions	Lin-Smith-2010
SERBP1	RPL10	0.000634842	Genetic Interactions	Lin-Smith-2010
SERBP1	MUC13	0.00130079	Genetic Interactions	Lin-Smith-2010
SERBP1	MYO1D	0.000789357	Genetic Interactions	Lin-Smith-2010
TJP1	PALM2AKAP2	0.00044342	Genetic Interactions	Lin-Smith-2010
TJP1	RPL10	0.000871071	Genetic Interactions	Lin-Smith-2010
TJP1	SERBP1	0.000434945	Genetic Interactions	Lin-Smith-2010
PA2G4	NOS1AP	0.00126291	Genetic Interactions	Lin-Smith-2010
PA2G4	CLTA	0.000921265	Genetic Interactions	Lin-Smith-2010
BTF3	RPL10	0.00120288	Genetic Interactions	Lin-Smith-2010
LYZ	MED10	0.00182531	Genetic Interactions	Lin-Smith-2010
ATP2A2	MYO1D	0.00124965	Genetic Interactions	Lin-Smith-2010
LDHB	ATP2A2	0.00117134	Genetic Interactions	Lin-Smith-2010
ANXA4	SFXN1	0.000832382	Genetic Interactions	Lin-Smith-2010
ANXA4	NOS1AP	0.000649787	Genetic Interactions	Lin-Smith-2010
ANXA4	ATP2A2	0.000745629	Genetic Interactions	Lin-Smith-2010
CCT6A	TJP1	0.0014074	Genetic Interactions	Lin-Smith-2010
PSAP	BAIAP2L1	0.00166972	Genetic Interactions	Lin-Smith-2010
PSAP	SFXN1	0.00235092	Genetic Interactions	Lin-Smith-2010
AHCY	BAIAP2L1	0.000657119	Genetic Interactions	Lin-Smith-2010
AHCY	MED10	0.000677336	Genetic Interactions	Lin-Smith-2010
AP2B1	PALM2AKAP2	0.000353543	Genetic Interactions	Lin-Smith-2010
AP2B1	SLC25A24	0.000609133	Genetic Interactions	Lin-Smith-2010
AP2B1	SSBP1	0.00157786	Genetic Interactions	Lin-Smith-2010
AP2B1	CCT6A	0.00112214	Genetic Interactions	Lin-Smith-2010
YWHAB	MUC13	0.00224496	Genetic Interactions	Lin-Smith-2010
YWHAB	ATP2A2	0.00086609	Genetic Interactions	Lin-Smith-2010
YWHAB	BCAP31	0.00289112	Genetic Interactions	Lin-Smith-2010
HMGB2	PALM2AKAP2	0.000540179	Genetic Interactions	Lin-Smith-2010
HMGB2	KRT79	0.0028569	Genetic Interactions	Lin-Smith-2010
HMGB2	BTF3	0.00100396	Genetic Interactions	Lin-Smith-2010
CANX	PALM2AKAP2	0.000465955	Genetic Interactions	Lin-Smith-2010
CANX	EIF4A1	0.000662799	Genetic Interactions	Lin-Smith-2010
CANX	MYO1D	0.00113813	Genetic Interactions	Lin-Smith-2010
CANX	LDHB	0.00106681	Genetic Interactions	Lin-Smith-2010
CAND1	PALM2AKAP2	0.000235096	Genetic Interactions	Lin-Smith-2010
CAND1	DNAJC17	0.000501583	Genetic Interactions	Lin-Smith-2010
CAND1	MED10	0.000298361	Genetic Interactions	Lin-Smith-2010
CAND1	EIF4A1	0.000334412	Genetic Interactions	Lin-Smith-2010
CAND1	CLTA	0.000232081	Genetic Interactions	Lin-Smith-2010
CAND1	SNRPD3	0.00195868	Genetic Interactions	Lin-Smith-2010
CAND1	TJP1	0.000316411	Genetic Interactions	Lin-Smith-2010
CAND1	ATP2A2	0.000365071	Genetic Interactions	Lin-Smith-2010
CAND1	ANXA4	0.000342631	Genetic Interactions	Lin-Smith-2010
CAND1	AP2B1	0.000252278	Genetic Interactions	Lin-Smith-2010
CAND1	HMGB2	0.000385456	Genetic Interactions	Lin-Smith-2010
CAND1	CANX	0.000332492	Genetic Interactions	Lin-Smith-2010
TMPO	NOS1AP	0.0004042	Genetic Interactions	Lin-Smith-2010
TMPO	CLINT1	0.000700036	Genetic Interactions	Lin-Smith-2010
TMPO	PSAP	0.00122946	Genetic Interactions	Lin-Smith-2010
RPSA	EIF4A1	0.0093274	Pathway	Wu-Stein-2010
RPSA	RPL10	0.00881169	Pathway	Wu-Stein-2010
SNRPD3	NUDT21	0.00782971	Pathway	Wu-Stein-2010
TJP1	CTNND1	0.0182893	Pathway	Wu-Stein-2010
RPL3	RPL10	0.0115398	Pathway	Wu-Stein-2010
RPL3	RPSA	0.00895529	Pathway	Wu-Stein-2010
HMGB2	H1-10	0.238796	Pathway	Wu-Stein-2010
AP2M1	CLTA	0.0118176	Pathway	Wu-Stein-2010
AP2M1	AP2B1	0.0967399	Pathway	Wu-Stein-2010
U2AF2	NUDT21	0.00840464	Pathway	Wu-Stein-2010
U2AF2	SNRPD3	0.00633749	Pathway	Wu-Stein-2010
TMPO	EIF4A1	0.0645497	Physical Interactions	Brady-Omary-2018
TMPO	RPL10	0.0645497	Physical Interactions	Brady-Omary-2018
TMPO	MYO1D	0.0645497	Physical Interactions	Brady-Omary-2018
TMPO	VIL1	0.0645497	Physical Interactions	Brady-Omary-2018
TMPO	NUDT21	0.0645497	Physical Interactions	Brady-Omary-2018
TMPO	RPL3	0.0645497	Physical Interactions	Brady-Omary-2018
TMPO	ATP2A2	0.0645497	Physical Interactions	Brady-Omary-2018
TMPO	AP2B1	0.0645497	Physical Interactions	Brady-Omary-2018
TMPO	CANX	0.0645497	Physical Interactions	Brady-Omary-2018
TMPO	CAND1	0.0645497	Physical Interactions	Brady-Omary-2018
U2AF2	EIF4A1	0.064957	Physical Interactions	Whisenant-Salomon-2015
U2AF2	PDIA6	0.064957	Physical Interactions	Whisenant-Salomon-2015
U2AF2	SFPQ	0.064957	Physical Interactions	Whisenant-Salomon-2015
U2AF2	SERBP1	0.064957	Physical Interactions	Whisenant-Salomon-2015
U2AF2	PA2G4	0.064957	Physical Interactions	Whisenant-Salomon-2015
U2AF2	CCT6A	0.064957	Physical Interactions	Whisenant-Salomon-2015
U2AF2	HMGB2	0.064957	Physical Interactions	Whisenant-Salomon-2015
U2AF2	CANX	0.064957	Physical Interactions	Whisenant-Salomon-2015
TMPO	U2AF2	0.064957	Physical Interactions	Whisenant-Salomon-2015
AP2M1	KRT79	0.0399371	Physical Interactions	Brehme-Superti-Furga-2009
AP2M1	CLINT1	0.174937	Physical Interactions	Brehme-Superti-Furga-2009
AP2M1	SFPQ	0.174937	Physical Interactions	Brehme-Superti-Furga-2009
AP2M1	AP2B1	0.049336	Physical Interactions	Brehme-Superti-Furga-2009
CDK1	LYZ	0.323862	Physical Interactions	Malty-Babu-2017
CAND1	EIF4A1	0.0193773	Physical Interactions	Bennett-Harper-2010
CAND1	RPL10	0.0247122	Physical Interactions	Bennett-Harper-2010
CAND1	RPSA	0.0232428	Physical Interactions	Bennett-Harper-2010
CAND1	U2SURP	0.0193773	Physical Interactions	Bennett-Harper-2010
CAND1	PDIA6	0.0158137	Physical Interactions	Bennett-Harper-2010
CAND1	H1-10	0.0310796	Physical Interactions	Bennett-Harper-2010
CAND1	NUDT21	0.0340825	Physical Interactions	Bennett-Harper-2010
CAND1	SNRPD3	0.00906748	Physical Interactions	Bennett-Harper-2010
CAND1	SERBP1	0.0175246	Physical Interactions	Bennett-Harper-2010
CAND1	RPL3	0.0116275	Physical Interactions	Bennett-Harper-2010
CAND1	SSBP1	0.0111377	Physical Interactions	Bennett-Harper-2010
CAND1	AHCY	0.0127466	Physical Interactions	Bennett-Harper-2010
CAND1	C1QBP	0.00754231	Physical Interactions	Bennett-Harper-2010
CAND1	CANX	0.0340825	Physical Interactions	Bennett-Harper-2010
U2AF2	CAND1	0.0158137	Physical Interactions	Bennett-Harper-2010
SSBP1	LDHB	0.0734279	Physical Interactions	Moutaoufik-Babu-2019
BCAP31	SLC25A24	0.0219928	Physical Interactions	Moutaoufik-Babu-2019
C1QBP	SLC25A24	0.0380585	Physical Interactions	Moutaoufik-Babu-2019
YWHAB	CS	0.0383935	Physical Interactions	Moutaoufik-Babu-2019
YWHAB	LDHB	0.0652343	Physical Interactions	Moutaoufik-Babu-2019
YWHAB	SSBP1	0.0739834	Physical Interactions	Moutaoufik-Babu-2019
YWHAB	C1QBP	0.0671079	Physical Interactions	Moutaoufik-Babu-2019
CANX	SLC25A24	0.0127537	Physical Interactions	Moutaoufik-Babu-2019
CANX	ATP2A2	0.0148399	Physical Interactions	Moutaoufik-Babu-2019
CANX	C1QBP	0.0229607	Physical Interactions	Moutaoufik-Babu-2019
AP2M1	CTNND1	0.136952	Physical Interactions	Li-Haura-2013
AP2M1	AP2B1	0.136952	Physical Interactions	Li-Haura-2013
CANX	MYO1D	0.106817	Physical Interactions	Liu-Varjosalo-2018
CANX	CLTA	0.0596527	Physical Interactions	Liu-Varjosalo-2018
TMPO	CANX	0.0547394	Physical Interactions	Liu-Varjosalo-2018
HMGB2	C1QBP	0.188164	Physical Interactions	Barreiro-Alonso-Cerdán-2018
CDK1	EIF4A1	0.0372331	Physical Interactions	Hutchins-Peters-2010
CDK1	TJP1	0.135625	Physical Interactions	Hutchins-Peters-2010
CDK1	SSBP1	0.0193792	Physical Interactions	Hutchins-Peters-2010
CDK1	ANXA4	0.135625	Physical Interactions	Hutchins-Peters-2010
CANX	PRKCSH	0.582498	Physical Interactions	Rual-Vidal-2005
AP2M1	AP2B1	0.0388245	Physical Interactions	Rual-Vidal-2005
YWHAB	C1QBP	0.087685	Physical Interactions	Jin-Pawson-2004
RPSA	EIF4A1	0.0149484	Physical Interactions	Havugimana-Emili-2012
RPSA	RPL10	0.0146435	Physical Interactions	Havugimana-Emili-2012
SFXN3	SFXN1	0.0452276	Physical Interactions	Havugimana-Emili-2012
PA2G4	SERBP1	0.422271	Physical Interactions	Havugimana-Emili-2012
RPL3	RPL10	0.0254569	Physical Interactions	Havugimana-Emili-2012
RPL3	RPSA	0.0118188	Physical Interactions	Havugimana-Emili-2012
CCT6A	RPSA	0.0265358	Physical Interactions	Havugimana-Emili-2012
CANX	PRKCSH	0.260841	Physical Interactions	Havugimana-Emili-2012
U2AF2	SLIRP	0.0250776	Physical Interactions	Havugimana-Emili-2012
U2AF2	SFPQ	0.0133546	Physical Interactions	Havugimana-Emili-2012
C1QBP	PDIA6	0.104045	Physical Interactions	Kristensen-Foster-2012
C1QBP	PSAP	0.109471	Physical Interactions	Kristensen-Foster-2012
YWHAB	LDHB	0.0410085	Physical Interactions	Kristensen-Foster-2012
HMGB2	LDHB	0.121175	Physical Interactions	Kristensen-Foster-2012
RPSA	RPL10	0.0155445	Physical Interactions	Wan-Emili-2015
SERBP1	SFPQ	0.0575781	Physical Interactions	Wan-Emili-2015
RPL3	RPL10	0.0135867	Physical Interactions	Wan-Emili-2015
RPL3	RPSA	0.0126795	Physical Interactions	Wan-Emili-2015
CCT6A	LDHB	0.0123483	Physical Interactions	Wan-Emili-2015
AHCY	LDHB	0.0439191	Physical Interactions	Wan-Emili-2015
AP2B1	CLINT1	0.417366	Physical Interactions	Wan-Emili-2015
CANX	PDIA6	0.023669	Physical Interactions	Wan-Emili-2015
CANX	CCT6A	0.0139898	Physical Interactions	Wan-Emili-2015
AP2M1	AP2B1	0.059717	Physical Interactions	Wan-Emili-2015
CS	PA2G4	0.0593162	Physical Interactions	Boldt-Roepman-2016
C1QBP	RPSA	0.188276	Physical Interactions	Lim-Zoghbi-2006
AP2M1	AP2B1	0.0842248	Physical Interactions	Lim-Zoghbi-2006
U2AF2	C1QBP	0.00847487	Physical Interactions	Lim-Zoghbi-2006
RPL10	EIF4A1	0.00513123	Physical Interactions	Vastrik-Stein-2007
RPSA	EIF4A1	0.00497149	Physical Interactions	Vastrik-Stein-2007
RPSA	RPL10	0.00572222	Physical Interactions	Vastrik-Stein-2007
CLINT1	CLTA	0.0282272	Physical Interactions	Vastrik-Stein-2007
SNRPD3	NUDT21	0.00729927	Physical Interactions	Vastrik-Stein-2007
RPL3	EIF4A1	0.00513123	Physical Interactions	Vastrik-Stein-2007
RPL3	RPL10	0.00590608	Physical Interactions	Vastrik-Stein-2007
RPL3	RPSA	0.00572222	Physical Interactions	Vastrik-Stein-2007
AP2B1	CLTA	0.00952408	Physical Interactions	Vastrik-Stein-2007
CANX	PRKCSH	0.0886577	Physical Interactions	Vastrik-Stein-2007
CANX	BCAP31	0.0420203	Physical Interactions	Vastrik-Stein-2007
AP2M1	CLTA	0.00897786	Physical Interactions	Vastrik-Stein-2007
AP2M1	AP2B1	0.00978437	Physical Interactions	Vastrik-Stein-2007
U2AF2	NUDT21	0.00822966	Physical Interactions	Vastrik-Stein-2007
U2AF2	SNRPD3	0.00612561	Physical Interactions	Vastrik-Stein-2007
RPL10	EIF4A1	0.00513123	Physical Interactions	IREF-reactome
RPSA	EIF4A1	0.00497149	Physical Interactions	IREF-reactome
RPSA	RPL10	0.00572222	Physical Interactions	IREF-reactome
CLINT1	CLTA	0.0282272	Physical Interactions	IREF-reactome
SNRPD3	NUDT21	0.00729927	Physical Interactions	IREF-reactome
RPL3	EIF4A1	0.00513123	Physical Interactions	IREF-reactome
RPL3	RPL10	0.00590608	Physical Interactions	IREF-reactome
RPL3	RPSA	0.00572222	Physical Interactions	IREF-reactome
AP2B1	CLTA	0.00952408	Physical Interactions	IREF-reactome
CANX	PRKCSH	0.0886577	Physical Interactions	IREF-reactome
CANX	BCAP31	0.0420203	Physical Interactions	IREF-reactome
AP2M1	CLTA	0.00897786	Physical Interactions	IREF-reactome
AP2M1	AP2B1	0.00978437	Physical Interactions	IREF-reactome
U2AF2	NUDT21	0.00822966	Physical Interactions	IREF-reactome
U2AF2	SNRPD3	0.00612561	Physical Interactions	IREF-reactome
U2SURP	RPSA	0.075093	Physical Interactions	Huttlin-Gygi-2015
AP2M1	NOS1AP	0.0898901	Physical Interactions	Huttlin-Gygi-2015
AP2M1	AP2B1	0.0519434	Physical Interactions	Huttlin-Gygi-2015
RPSA	RPL10	0.0129437	Physical Interactions	Hein-Mann-2015
H1-10	RPL10	0.0133757	Physical Interactions	Hein-Mann-2015
SERBP1	RPL10	0.0191182	Physical Interactions	Hein-Mann-2015
PA2G4	RPL10	0.0226052	Physical Interactions	Hein-Mann-2015
BTF3	RPL10	0.011955	Physical Interactions	Hein-Mann-2015
RPL3	RPL10	0.0159581	Physical Interactions	Hein-Mann-2015
CDK1	ATP2A2	0.00872144	Physical Interactions	Hein-Mann-2015
CCT6A	PRKCSH	0.0271504	Predicted	I2D-BioGRID-Fly2Human
C1QBP	RPSA	0.067609	Predicted	I2D-BioGRID-Fly2Human
HMGB2	C1QBP	0.133398	Predicted	I2D-BioGRID-Fly2Human
U2AF2	C1QBP	0.107718	Predicted	I2D-BioGRID-Fly2Human
SFPQ	NUDT21	0.0934576	Predicted	Wu-Stein-2010
SERBP1	SFPQ	0.0180171	Predicted	Wu-Stein-2010
AP2B1	CLINT1	0.189151	Predicted	Wu-Stein-2010
CAND1	SERBP1	0.12455	Predicted	Wu-Stein-2010
U2AF2	SFPQ	0.0164158	Predicted	Wu-Stein-2010
YWHAB	CTNND1	0.00492573	Predicted	I2D-IntAct-Mouse2Human
YWHAB	SFXN1	0.0214926	Predicted	I2D-IntAct-Mouse2Human
YWHAB	MYO1D	0.0206636	Predicted	I2D-IntAct-Mouse2Human
YWHAB	SFXN3	0.0172158	Predicted	I2D-IntAct-Mouse2Human
YWHAB	PDIA6	0.0172682	Predicted	I2D-IntAct-Mouse2Human
YWHAB	TJP1	0.00189696	Predicted	I2D-IntAct-Mouse2Human
YWHAB	CS	0.0129489	Predicted	I2D-IntAct-Mouse2Human
YWHAB	ATP2A2	0.00636009	Predicted	I2D-IntAct-Mouse2Human
YWHAB	CCT6A	0.0114457	Predicted	I2D-IntAct-Mouse2Human
CANX	YWHAB	0.00379362	Predicted	I2D-IntAct-Mouse2Human
AP2M1	YWHAB	0.0160098	Predicted	I2D-IntAct-Mouse2Human
RPSA	EIF4A1	0.013154	Predicted	Stuart-Kim-2003
RPSA	RPL10	0.00918518	Predicted	Stuart-Kim-2003
SERBP1	RPSA	0.0123646	Predicted	Stuart-Kim-2003
CCT6A	RPSA	0.00569033	Predicted	Stuart-Kim-2003
CCT6A	SERBP1	0.0108307	Predicted	Stuart-Kim-2003
AHCY	RPSA	0.0070486	Predicted	Stuart-Kim-2003
AHCY	SERBP1	0.013416	Predicted	Stuart-Kim-2003
AHCY	CCT6A	0.00617417	Predicted	Stuart-Kim-2003
SFXN3	SFXN1	0.25	Shared protein domains	INTERPRO
SLIRP	DNAJC17	0.00364868	Shared protein domains	INTERPRO
U2SURP	SLIRP	0.00360171	Shared protein domains	INTERPRO
CLINT1	U2SURP	0.0131821	Shared protein domains	INTERPRO
SFPQ	SLIRP	0.00718235	Shared protein domains	INTERPRO
AHCY	LDHB	0.00757647	Shared protein domains	INTERPRO
AP2B1	CTNND1	0.0126702	Shared protein domains	INTERPRO
U2AF2	SLIRP	0.00775342	Shared protein domains	INTERPRO
PLPP3	CTNNB1	0.000368865	Genetic Interactions	Lin-Smith-2010
CTNNB1	CTNND1	0.00537955	Pathway	Wu-Stein-2010
LEF1	CTNNB1	0.00245149	Pathway	Wu-Stein-2010
CDH24	CTNNB1	0.00296673	Pathway	Wu-Stein-2010
CTNNB1	CTNND1	0.00358224	Pathway	NCI_NATURE
ZBTB33	CTNND1	0.0769259	Pathway	NCI_NATURE
LEF1	CTNNB1	0.161238	Pathway	IMID
LEF1	CTNNB1	0.119761	Physical Interactions	IREF-reactome
CDH24	CTNND1	0.157689	Physical Interactions	IREF-reactome
LEF1	CTNNB1	0.119761	Physical Interactions	Vastrik-Stein-2007
CDH24	CTNND1	0.157689	Physical Interactions	Vastrik-Stein-2007
PLPP3	CTNND1	1	Physical Interactions	IREF-bhf-ucl
LEF1	CTNNB1	0.154206	Physical Interactions	IREF-bhf-ucl
PLPP3	CTNND1	0.575819	Physical Interactions	IREF-quickgo
LEF1	CTNNB1	0.0238174	Physical Interactions	IREF-quickgo
ZBTB33	CTNND1	0.342384	Physical Interactions	IREF-quickgo
CDH24	CTNND1	0.288899	Physical Interactions	IREF-quickgo
CDH24	CTNNB1	0.0512778	Physical Interactions	IREF-quickgo
LEF1	CTNNB1	1	Physical Interactions	IREF-intcomplex
LEF1	CTNNB1	0.0647754	Physical Interactions	IREF-dip
CTNNB1	CTNND1	0.0198797	Physical Interactions	Rosenbluh-Hahn-2016
LEF1	CTNNB1	0.0719731	Physical Interactions	Rosenbluh-Hahn-2016
ZBTB33	CTNND1	0.707107	Physical Interactions	IREF-uniprotpp
CTNNB1	CTNND1	0.0045522	Physical Interactions	BIOGRID-SMALL-SCALE-STUDIES
PLPP3	CTNND1	0.0807541	Physical Interactions	BIOGRID-SMALL-SCALE-STUDIES
LEF1	CTNNB1	0.00423479	Physical Interactions	BIOGRID-SMALL-SCALE-STUDIES
ZBTB33	CTNND1	0.0502463	Physical Interactions	BIOGRID-SMALL-SCALE-STUDIES
ZBTB33	CTNNB1	0.00907193	Physical Interactions	BIOGRID-SMALL-SCALE-STUDIES
LEF1	CTNNB1	0.0422672	Physical Interactions	IREF-innatedb
CDH24	CTNND1	0.298148	Physical Interactions	IREF-innatedb
CDH24	CTNNB1	0.0450657	Physical Interactions	IREF-innatedb
LEF1	CTNNB1	0.0840203	Physical Interactions	IREF-bind-translation
LEF1	CTNNB1	0.170899	Physical Interactions	IREF-bind
ZBTB33	CTNND1	0.440902	Physical Interactions	IREF-huri
CTNNB1	CTNND1	0.0037997	Physical Interactions	IREF-biogrid
PLPP3	CTNND1	0.137644	Physical Interactions	IREF-biogrid
ZBTB33	CTNND1	0.0227719	Physical Interactions	IREF-biogrid
ZBTB33	CTNNB1	0.00428733	Physical Interactions	IREF-biogrid
ZBTB33	CTNND1	0.327889	Predicted	Wu-Stein-2010
CDH24	CTNND1	0.469084	Predicted	Wu-Stein-2010
LEF1	CTNNB1	0.0679853	Predicted	I2D-IntAct-Mouse2Human
ZBTB33	CTNND1	0.493367	Predicted	I2D-IntAct-Mouse2Human
LEF1	CTNNB1	0.0209733	Predicted	I2D-INNATEDB-Mouse2Human
CTNNB1	CTNND1	0.0196749	Predicted	I2D-BioGRID-Mouse2Human
LEF1	CTNNB1	0.0216512	Predicted	I2D-BioGRID-Mouse2Human
ZBTB33	CTNND1	0.195788	Predicted	I2D-BioGRID-Mouse2Human
LEF1	CTNNB1	0.208871	Predicted	I2D-BIND-Mouse2Human
ZBTB33	CTNND1	1	Predicted	I2D-MGI-Mouse2Human
CTNNB1	CTNND1	0.01781	Shared protein domains	INTERPRO
CTNNB1	CTNND1	0.0397098	Shared protein domains	PFAM
DAB1	NOS1AP	0.0291017	Co-expression	Roth-Zlotnik-2006
DAB1	NOS1AP	0.00157433	Co-expression	Dobbin-Giordano-2005
CKM	NOS1AP	0.00172243	Genetic Interactions	Lin-Smith-2010
DAB1	SYN3	0.000231673	Genetic Interactions	Lin-Smith-2010
SYN3	NOS1AP	0.327561	Physical Interactions	BIOGRID-SMALL-SCALE-STUDIES
RASD1	NOS1AP	0.240438	Physical Interactions	BIOGRID-SMALL-SCALE-STUDIES
CKM	NOS1AP	0.344239	Physical Interactions	Grossmann-Stelzl-2015
PNP	NOS1AP	0.344239	Physical Interactions	Grossmann-Stelzl-2015
CKM	NOS1AP	0.43929	Physical Interactions	IREF-matrixdb
PNP	NOS1AP	0.218725	Physical Interactions	IREF-matrixdb
SYN3	NOS1AP	0.266064	Physical Interactions	IREF-biogrid
CKM	NOS1AP	0.0420407	Physical Interactions	IREF-biogrid
RASD1	NOS1AP	0.0623343	Physical Interactions	IREF-biogrid
PNP	NOS1AP	0.0323264	Physical Interactions	IREF-biogrid
DAB1	NOS1AP	0.0346154	Shared protein domains	INTERPRO
DAB1	NOS1AP	0.0405314	Shared protein domains	PFAM
LTF	LYZ	0.0148987	Co-expression	Mallon-McKay-2013
LTF	LYZ	0.0209577	Co-expression	Roth-Zlotnik-2006
LTF	LYZ	0.010008	Co-expression	Burington-Shaughnessy-2008
LTF	LYZ	0.00544855	Co-expression	Perou-Botstein-2000
LTF	LYZ	0.0174511	Co-expression	Ross-Perou-2001
ETS1	HSPG2	0.0156933	Co-expression	Perou-Botstein-1999
LTF	LYZ	0.00766903	Co-localization	Johnson-Shoemaker-2003
CEBPA	LTF	0.765367	Genetic Interactions	IREF-SMALL-SCALE-STUDIES
CEBPA	LTF	0.0442871	Pathway	Wu-Stein-2010
ETS1	LYZ	0.16862	Pathway	Wu-Stein-2010
ETS1	LTF	0.0390967	Pathway	Wu-Stein-2010
ETS1	CEBPA	0.00278228	Pathway	Wu-Stein-2010
CEBPA	LYZ	0.327723	Pathway	NCI_NATURE
HSPG2	APCS	0.794253	Pathway	REACTOME
APCS	LYZ	0.226922	Physical Interactions	IREF-reactome
LTF	APCS	0.226922	Physical Interactions	IREF-reactome
HSPG2	LYZ	0.0939593	Physical Interactions	IREF-reactome
HSPG2	APCS	0.00880163	Physical Interactions	IREF-reactome
HSPG2	LTF	0.0939593	Physical Interactions	IREF-reactome
APCS	LYZ	0.226922	Physical Interactions	Vastrik-Stein-2007
LTF	APCS	0.226922	Physical Interactions	Vastrik-Stein-2007
HSPG2	LYZ	0.0939593	Physical Interactions	Vastrik-Stein-2007
HSPG2	APCS	0.00880163	Physical Interactions	Vastrik-Stein-2007
HSPG2	LTF	0.0939593	Physical Interactions	Vastrik-Stein-2007
LTF	LYZ	0.123428	Physical Interactions	BIOGRID-SMALL-SCALE-STUDIES
CEBPA	LTF	0.10414	Physical Interactions	IREF-spike
LTF	LYZ	0.0446329	Physical Interactions	IREF-biogrid
LTF	LYZ	0.777047	Predicted	Wu-Stein-2010
CEBPA	LTF	0.133899	Predicted	I2D-INNATEDB-Mouse2Human
GCNT3	MUC13	0.0118268	Co-expression	Mallon-McKay-2013
B3GNT3	MUC13	0.0141172	Co-expression	Mallon-McKay-2013
B3GNT3	GCNT3	0.0169144	Co-expression	Mallon-McKay-2013
GCNT3	MUC13	0.0134302	Co-expression	Roth-Zlotnik-2006
B3GNT3	MUC13	0.0175232	Co-expression	Roth-Zlotnik-2006
GCNT3	MUC13	0.0165591	Co-expression	Innocenti-Brown-2011
B3GNT3	MUC13	0.0119982	Co-expression	Innocenti-Brown-2011
GCNT3	MUC13	0.00746943	Co-expression	Dobbin-Giordano-2005
B3GNT3	MUC13	0.00690937	Co-expression	Dobbin-Giordano-2005
B3GNT3	GCNT3	0.0136566	Co-expression	Dobbin-Giordano-2005
GCNT3	MUC13	0.012622	Co-expression	Arijs-Rutgeerts-2009
B3GNT3	MUC13	0.0204093	Co-expression	Chen-Brown-2002
GCNT3	MUC13	0.00817413	Co-localization	Johnson-Shoemaker-2003
B3GNT3	GCNT3	0.00869059	Co-localization	Johnson-Shoemaker-2003
GALNT14	MUC13	0.0356431	Physical Interactions	IREF-reactome
GCNT3	MUC13	0.0356431	Physical Interactions	IREF-reactome
B3GNT3	MUC13	0.0207429	Physical Interactions	IREF-reactome
B3GNT3	GALNT14	0.0278628	Physical Interactions	IREF-reactome
B3GNT3	GCNT3	0.0278628	Physical Interactions	IREF-reactome
ST6GALNAC2	MUC13	0.0491689	Physical Interactions	IREF-reactome
GALNT14	MUC13	0.0356431	Physical Interactions	Vastrik-Stein-2007
GCNT3	MUC13	0.0356431	Physical Interactions	Vastrik-Stein-2007
B3GNT3	MUC13	0.0207429	Physical Interactions	Vastrik-Stein-2007
B3GNT3	GALNT14	0.0278628	Physical Interactions	Vastrik-Stein-2007
B3GNT3	GCNT3	0.0278628	Physical Interactions	Vastrik-Stein-2007
ST6GALNAC2	MUC13	0.0491689	Physical Interactions	Vastrik-Stein-2007
AK7	MUC13	0.208771	Physical Interactions	Hein-Mann-2015
GALNT14	MUC13	0.613751	Physical Interactions	BIOGRID-SMALL-SCALE-STUDIES
AK7	MUC13	0.509608	Physical Interactions	IREF-biogrid
PLP2	MRPL30	0.2189	Physical Interactions	Havugimana-Emili-2012
MARCKSL1	MRPL30	0.20981	Physical Interactions	Havugimana-Emili-2012
PLP2	MRPL30	0.0582324	Physical Interactions	IREF-biogrid
MARCKSL1	MRPL30	0.0449508	Physical Interactions	IREF-biogrid
AC092587.1	MRPL30	0.386232	Shared protein domains	INTERPRO
RPL7L1	MRPL30	0.270746	Shared protein domains	INTERPRO
RPL7L1	AC092587.1	0.270746	Shared protein domains	INTERPRO
RPL7	MRPL30	0.270746	Shared protein domains	INTERPRO
RPL7	AC092587.1	0.270746	Shared protein domains	INTERPRO
RPL7	RPL7L1	0.522272	Shared protein domains	INTERPRO
AC092587.1	MRPL30	0.370836	Shared protein domains	PFAM
RPL7L1	MRPL30	0.286228	Shared protein domains	PFAM
RPL7L1	AC092587.1	0.286228	Shared protein domains	PFAM
RPL7	MRPL30	0.286228	Shared protein domains	PFAM
RPL7	AC092587.1	0.286228	Shared protein domains	PFAM
RPL7	RPL7L1	0.479141	Shared protein domains	PFAM
ERBB4	CHERP	0.00787643	Co-expression	Wang-Maris-2006
SSB	MFAP1	0.0081037	Co-expression	Ramaswamy-Golub-2001
ERBB4	CHERP	0.0103972	Co-expression	Dobbin-Giordano-2005
CHERP	U2SURP	0.0185229	Co-expression	Bild-Nevins-2006 B
SF3A1	MFAP1	0.0136104	Co-expression	Bild-Nevins-2006 B
SSB	U2SURP	0.00451368	Co-expression	Chen-Brown-2002
ERBB4	U2SURP	0.0134991	Co-expression	Wu-Garvey-2007
SSB	U2SURP	0.00405732	Co-expression	Wu-Garvey-2007
SF3A1	CHERP	0.0090427	Co-expression	Ross-Perou-2001
SSB	MFAP1	0.00693287	Co-localization	Johnson-Shoemaker-2003
SF3A1	U2SURP	0.183396	Physical Interactions	Hutchins-Peters-2010
SF3A1	CHERP	0.183396	Physical Interactions	Hutchins-Peters-2010
ERBB4	U2SURP	0.369591	Physical Interactions	IREF-quickgo
CHERP	U2SURP	0.920729	Physical Interactions	Wan-Emili-2015
SF3A1	U2SURP	0.111516	Physical Interactions	Wan-Emili-2015
MFAP1	U2SURP	0.632455	Physical Interactions	Havugimana-Emili-2012
CHERP	U2SURP	0.0222001	Physical Interactions	IREF-biogrid
MFAP1	U2SURP	0.0227309	Physical Interactions	IREF-biogrid
SF3A1	U2SURP	0.0123287	Physical Interactions	IREF-biogrid
SSB	U2SURP	0.345616	Predicted	Wu-Stein-2010
CHERP	U2SURP	0.0400963	Shared protein domains	INTERPRO
SF3A1	U2SURP	0.0252894	Shared protein domains	INTERPRO
SF3A1	CHERP	0.0349821	Shared protein domains	INTERPRO
CHERP	U2SURP	0.0265277	Shared protein domains	PFAM
SF3A1	U2SURP	0.0261036	Shared protein domains	PFAM
SF3A1	CHERP	0.0345207	Shared protein domains	PFAM
MISP	PALM	0.0101035	Co-expression	Bild-Nevins-2006 B
TFG	PALM2AKAP2	0.64846	Physical Interactions	Kristensen-Foster-2012
TFG	PALM2AKAP2	0.0145874	Physical Interactions	IREF-biogrid
PALMD	PALM2AKAP2	0.325974	Shared protein domains	INTERPRO
MISP3	PALM2AKAP2	0.317567	Shared protein domains	INTERPRO
PALM	PALM2AKAP2	0.325974	Shared protein domains	INTERPRO
PALM	PALMD	0.581853	Shared protein domains	INTERPRO
MISP	PALM2AKAP2	0.317567	Shared protein domains	INTERPRO
MISP	MISP3	0.589847	Shared protein domains	INTERPRO
PALMD	PALM2AKAP2	0.325995	Shared protein domains	PFAM
MISP3	PALM2AKAP2	0.317546	Shared protein domains	PFAM
PALM	PALM2AKAP2	0.325995	Shared protein domains	PFAM
PALM	PALMD	0.581834	Shared protein domains	PFAM
MISP	PALM2AKAP2	0.317546	Shared protein domains	PFAM
MISP	MISP3	0.589868	Shared protein domains	PFAM
MED13	MED10	0.00138326	Genetic Interactions	Lin-Smith-2010
MED20	MED12	0.0586708	Pathway	Wu-Stein-2010
MED17	MED12	0.0489933	Pathway	Wu-Stein-2010
MED17	MED20	0.0586708	Pathway	Wu-Stein-2010
MED13	MED12	0.0489933	Pathway	Wu-Stein-2010
MED13	MED20	0.0586708	Pathway	Wu-Stein-2010
MED13	MED17	0.0489933	Pathway	Wu-Stein-2010
MED12	MED10	0.0197429	Pathway	REACTOME
MED20	MED10	0.0194154	Pathway	REACTOME
MED20	MED12	0.0197429	Pathway	REACTOME
MED17	MED10	0.0194154	Pathway	REACTOME
MED17	MED12	0.0197429	Pathway	REACTOME
MED17	MED20	0.0194154	Pathway	REACTOME
MED13	MED10	0.0194154	Pathway	REACTOME
MED13	MED12	0.0197429	Pathway	REACTOME
MED13	MED20	0.0194154	Pathway	REACTOME
MED13	MED17	0.0194154	Pathway	REACTOME
MED12	MED10	0.0213594	Physical Interactions	IREF-reactome
MED20	MED10	0.0213594	Physical Interactions	IREF-reactome
MED20	MED12	0.0213594	Physical Interactions	IREF-reactome
MED17	MED10	0.0213594	Physical Interactions	IREF-reactome
MED17	MED12	0.0213594	Physical Interactions	IREF-reactome
MED17	MED20	0.0213594	Physical Interactions	IREF-reactome
MED13	MED10	0.0213594	Physical Interactions	IREF-reactome
MED13	MED12	0.0213594	Physical Interactions	IREF-reactome
MED13	MED20	0.0213594	Physical Interactions	IREF-reactome
MED13	MED17	0.0213594	Physical Interactions	IREF-reactome
MED12	MED10	0.0213594	Physical Interactions	Vastrik-Stein-2007
MED20	MED10	0.0213594	Physical Interactions	Vastrik-Stein-2007
MED20	MED12	0.0213594	Physical Interactions	Vastrik-Stein-2007
MED17	MED10	0.0213594	Physical Interactions	Vastrik-Stein-2007
MED17	MED12	0.0213594	Physical Interactions	Vastrik-Stein-2007
MED17	MED20	0.0213594	Physical Interactions	Vastrik-Stein-2007
MED13	MED10	0.0213594	Physical Interactions	Vastrik-Stein-2007
MED13	MED12	0.0213594	Physical Interactions	Vastrik-Stein-2007
MED13	MED20	0.0213594	Physical Interactions	Vastrik-Stein-2007
MED13	MED17	0.0213594	Physical Interactions	Vastrik-Stein-2007
MED13	MED10	0.131795	Physical Interactions	Liu-Varjosalo-2018
MED13	MED12	0.131795	Physical Interactions	Liu-Varjosalo-2018
MED13	MED20	0.131795	Physical Interactions	Liu-Varjosalo-2018
MED13	MED17	0.131795	Physical Interactions	Liu-Varjosalo-2018
MED12	MED10	0.0792634	Physical Interactions	Malovannaya-Qin-2010
MED20	MED12	0.083837	Physical Interactions	Malovannaya-Qin-2010
MED17	MED12	0.0558999	Physical Interactions	Malovannaya-Qin-2010
MED13	MED12	0.0558999	Physical Interactions	Malovannaya-Qin-2010
MED12	MED10	0.0540318	Physical Interactions	Hein-Mann-2015
MED20	MED12	0.102601	Physical Interactions	Hein-Mann-2015
MED17	MED12	0.030295	Physical Interactions	Hein-Mann-2015
MED13	MED12	0.102601	Physical Interactions	Hein-Mann-2015
MED12	MED10	0.284082	Physical Interactions	IREF-dip
MED20	MED10	0.347768	Physical Interactions	IREF-dip
MED17	MED10	0.199783	Physical Interactions	IREF-dip
MED12	MED10	0.0581836	Physical Interactions	Wan-Emili-2015
MED20	MED10	0.0571523	Physical Interactions	Wan-Emili-2015
MED17	MED10	0.0517124	Physical Interactions	Wan-Emili-2015
MED17	MED12	0.0576386	Physical Interactions	Wan-Emili-2015
MED17	MED20	0.056617	Physical Interactions	Wan-Emili-2015
MED13	MED10	0.0625422	Physical Interactions	Wan-Emili-2015
MED13	MED12	0.0697096	Physical Interactions	Wan-Emili-2015
MED13	MED17	0.0619564	Physical Interactions	Wan-Emili-2015
MED20	MED12	0.103395	Physical Interactions	Rosenbluh-Hahn-2016
MED13	MED12	0.125904	Physical Interactions	Rosenbluh-Hahn-2016
MED12	MED10	0.0300755	Physical Interactions	BIOGRID-SMALL-SCALE-STUDIES
MED20	MED10	0.0581875	Physical Interactions	BIOGRID-SMALL-SCALE-STUDIES
MED17	MED10	0.0256152	Physical Interactions	BIOGRID-SMALL-SCALE-STUDIES
MED13	MED10	0.0420578	Physical Interactions	BIOGRID-SMALL-SCALE-STUDIES
MED12	MED10	0.0173429	Physical Interactions	IREF-biogrid
MED20	MED10	0.0151075	Physical Interactions	IREF-biogrid
MED20	MED12	0.00950265	Physical Interactions	IREF-biogrid
MED17	MED10	0.0217841	Physical Interactions	IREF-biogrid
MED17	MED12	0.0137022	Physical Interactions	IREF-biogrid
MED17	MED20	0.0119361	Physical Interactions	IREF-biogrid
MED13	MED10	0.0288041	Physical Interactions	IREF-biogrid
MED13	MED12	0.0181178	Physical Interactions	IREF-biogrid
MED13	MED20	0.0157826	Physical Interactions	IREF-biogrid
MED13	MED17	0.0227575	Physical Interactions	IREF-biogrid
KDM4B	MED10	0.818536	Predicted	Wu-Stein-2010
MED17	MED10	0.148689	Predicted	Wu-Stein-2010
MED20	MED10	0.0433983	Predicted	I2D-BioGRID-Fly2Human
MED17	MED10	0.0361968	Predicted	I2D-BioGRID-Fly2Human
MED17	MED20	0.0339304	Predicted	I2D-BioGRID-Fly2Human
MED13	MED17	0.040139	Predicted	I2D-BioGRID-Fly2Human
DHX35	DNAJC17	0.0208936	Co-expression	Jiang-de Kok-2017
KIN	DNAJC17	0.195544	Physical Interactions	Wan-Emili-2015
TRMT6	DNAJC17	0.0555576	Physical Interactions	Wan-Emili-2015
DHX35	DNAJC17	0.21862	Physical Interactions	BIOGRID-SMALL-SCALE-STUDIES
PTH1R	DNAJC17	0.374225	Physical Interactions	Huttlin-Harper-2017
PTH1R	DNAJC17	0.243469	Physical Interactions	Huttlin-Gygi-2015
KIN	DNAJC17	0.13248	Physical Interactions	IREF-biogrid
PDF	DNAJC17	0.529337	Predicted	I2D-BioGRID-Fly2Human
TRMT6	DNAJC17	0.277057	Predicted	I2D-BioGRID-Fly2Human
AP2B1	CLINT1	0.00871866	Co-expression	Arijs-Rutgeerts-2009
NFXL1	CLINT1	0.00226957	Genetic Interactions	Lin-Smith-2010
AP2B1	SH3D19	0.000306099	Genetic Interactions	Lin-Smith-2010
SH3D19	CLINT1	0.707107	Pathway	REACTOME
SH3D19	CLINT1	0.0911745	Physical Interactions	IREF-reactome
SH3D19	CLINT1	0.0911745	Physical Interactions	Vastrik-Stein-2007
CYHR1	CLINT1	0.488087	Physical Interactions	Kristensen-Foster-2012
VTI1B	CLINT1	0.723907	Physical Interactions	IREF-quickgo
AP2B1	CLINT1	0.417366	Physical Interactions	Wan-Emili-2015
NFXL1	CLINT1	0.769689	Physical Interactions	Havugimana-Emili-2012
AP2B1	CLINT1	0.0669824	Physical Interactions	BIOGRID-SMALL-SCALE-STUDIES
VTI1B	CLINT1	0.0177123	Physical Interactions	Huttlin-Harper-2017
VTI1B	CLINT1	1	Physical Interactions	Trepte-Wanker-2018 B
VTI1B	CLINT1	0.3926	Physical Interactions	IREF-matrixdb
AP2B1	CLINT1	0.189151	Predicted	Wu-Stein-2010
TNF	MYO1D	0.014717	Co-expression	Wang-Maris-2006
CANX	MYO1D	0.00113813	Genetic Interactions	Lin-Smith-2010
ACTR1B	MYO1D	0.0871486	Pathway	Wu-Stein-2010
ACTG2	MYO1D	0.0543474	Pathway	Wu-Stein-2010
SIRT7	MYO1D	0.0391931	Physical Interactions	Tsai-Cristea-2012
SIRT7	CANX	0.0391931	Physical Interactions	Tsai-Cristea-2012
TNF	MYO1D	0.0790078	Physical Interactions	Kupka-Walczak-2016
CANX	MYO1D	0.106817	Physical Interactions	Liu-Varjosalo-2018
SIRT7	CANX	0.000689646	Physical Interactions	IREF-biogrid
CANX	TNF	0.0290376	Predicted	I2D-IntAct-Rat2Human
ACTG2	TNF	0.174971	Predicted	I2D-IntAct-Rat2Human
ACTG2	ACTR1B	0.0366307	Shared protein domains	INTERPRO
ACTG2	ACTR1B	0.0347126	Shared protein domains	PFAM
CTTN	GJA1	0.000992305	Genetic Interactions	Lin-Smith-2010
GJA1	TJP1	0.0166838	Pathway	Wu-Stein-2010
CGN	TJP1	0.0185711	Pathway	Wu-Stein-2010
CLDN6	TJP1	0.0824888	Pathway	Wu-Stein-2010
GJA1	TJP1	0.796536	Physical Interactions	IREF-reactome
GJA1	TJP1	0.796536	Physical Interactions	Vastrik-Stein-2007
GJA1	TJP1	0.0833713	Physical Interactions	IREF-quickgo
CGN	TJP1	0.357966	Physical Interactions	IREF-quickgo
CGN	TJP1	0.765367	Physical Interactions	IREF-uniprotpp
GJA1	TJP1	0.0159247	Physical Interactions	BIOGRID-SMALL-SCALE-STUDIES
CGN	TJP1	0.0582249	Physical Interactions	BIOGRID-SMALL-SCALE-STUDIES
CLDN6	TJP1	0.231396	Physical Interactions	BIOGRID-SMALL-SCALE-STUDIES
CGN	TJP1	0.132318	Physical Interactions	Huttlin-Harper-2017
GJA1	TJP1	0.242644	Physical Interactions	IREF-mint
GJA1	TJP1	0.0141215	Physical Interactions	IREF-biogrid
CLDN6	TJP1	0.250943	Physical Interactions	IREF-biogrid
CTTN	TJP1	0.168771	Predicted	Wu-Stein-2010
GJC1	TJP1	0.423442	Predicted	Wu-Stein-2010
GJC1	GJA1	0.379551	Predicted	Wu-Stein-2010
GJA1	TJP1	0.0455134	Predicted	I2D-IntAct-Mouse2Human
CLDN6	TJP1	0.31922	Predicted	I2D-IntAct-Mouse2Human
GJC1	GJA1	0.501443	Predicted	I2D-IntAct-Mouse2Human
CTTN	TJP1	0.727608	Predicted	I2D-INNATEDB-Mouse2Human
GJA1	TJP1	0.11325	Predicted	I2D-BioGRID-Rat2Human
GJC1	TJP1	0.529337	Predicted	I2D-BIND-Mouse2Human
GJC1	GJA1	0.0501937	Shared protein domains	INTERPRO
GJC1	GJA1	0.0499999	Shared protein domains	PFAM
SHANK2	BAIAP2L1	0.000569864	Genetic Interactions	Lin-Smith-2010
BAIAP2	BAIAP2L1	0.0666255	Physical Interactions	Hein-Mann-2015
GRID2IP	BAIAP2L1	0.467405	Physical Interactions	IREF-dip
IQSEC2	BAIAP2L1	0.467405	Physical Interactions	IREF-dip
SHANK2	BAIAP2L1	0.467405	Physical Interactions	IREF-dip
SHANK1	BAIAP2L1	0.467405	Physical Interactions	IREF-dip
BAIAP2	SHANK1	0.0632011	Physical Interactions	BIOGRID-SMALL-SCALE-STUDIES
BAIAP2	BAIAP2L1	0.234488	Physical Interactions	Huttlin-Harper-2017
BAIAP2	BAIAP2L1	0.443049	Physical Interactions	Huttlin-Gygi-2015
BAIAP2	SHANK2	0.307928	Physical Interactions	Lim-Zoghbi-2006
BAIAP2	SHANK1	0.307928	Physical Interactions	Lim-Zoghbi-2006
BAIAP2	SHANK2	0.192838	Physical Interactions	IREF-spike
BAIAP2	SHANK1	0.109735	Physical Interactions	IREF-spike
BAIAP2	BAIAP2L1	0.236046	Physical Interactions	IREF-huri
SHANK1	SHANK2	0.029044	Shared protein domains	INTERPRO
BAIAP2	BAIAP2L1	0.0276249	Shared protein domains	INTERPRO
SHANK1	SHANK2	0.0428009	Shared protein domains	PFAM
BAIAP2	BAIAP2L1	0.0546487	Shared protein domains	PFAM
VILL	CHM	0.0118026	Co-expression	Wang-Maris-2006
VILL	VIL1	0.00855029	Co-expression	Dobbin-Giordano-2005
PLCG1	VIL1	0.00521403	Co-expression	Jiang-de Kok-2017
VILL	VIL1	0.0169159	Co-localization	Johnson-Shoemaker-2003
PLCG1	VIL1	0.476646	Physical Interactions	IREF-quickgo
CHM	VIL1	0.765367	Physical Interactions	Wan-Emili-2015
PLCG1	VIL1	0.621962	Physical Interactions	IREF-uniprotpp
PTPRO	VIL1	0.831556	Physical Interactions	BIOGRID-SMALL-SCALE-STUDIES
AVIL	VIL1	0.369627	Physical Interactions	Huttlin-Harper-2017
PTPRO	VIL1	0.05605	Physical Interactions	IREF-biogrid
AVIL	VIL1	0.24871	Physical Interactions	IREF-biogrid
PLCG1	VIL1	0.124833	Predicted	I2D-IntAct-Mouse2Human
AVIL	VIL1	0.11543	Shared protein domains	INTERPRO
VILL	VIL1	0.11543	Shared protein domains	INTERPRO
VILL	AVIL	0.11543	Shared protein domains	INTERPRO
AVIL	VIL1	0.112941	Shared protein domains	PFAM
VILL	VIL1	0.112941	Shared protein domains	PFAM
VILL	AVIL	0.112941	Shared protein domains	PFAM
AP2S1	AP2M1	0.0158531	Co-expression	Mallon-McKay-2013
AP2S1	AP2M1	0.00549062	Co-expression	Roth-Zlotnik-2006
AP2S1	AP2M1	0.00608609	Co-expression	Ramaswamy-Golub-2001
AP2A1	AP2M1	0.00330127	Co-expression	Innocenti-Brown-2011
AP2S1	AP2M1	0.0121731	Co-expression	Dobbin-Giordano-2005
AP2S1	AP2M1	0.0291982	Co-expression	Arijs-Rutgeerts-2009
AP2S1	AP2M1	0.00404265	Co-expression	Wang-Cheung-2015
AAK1	AP2M1	0.0179298	Co-localization	Johnson-Shoemaker-2003
AP2A1	AP2M1	0.0245538	Pathway	Wu-Stein-2010
AP2S1	AP2M1	0.0967399	Pathway	Wu-Stein-2010
AP2S1	AP2A1	0.0642012	Pathway	Wu-Stein-2010
AP2A1	AP2M1	0.932199	Pathway	NCI_NATURE
AP2S1	AP2M1	0.0496809	Pathway	REACTOME
AAK1	AP2M1	0.770848	Pathway	IMID
STON2	AP2A1	0.342554	Pathway	IMID
AP2A1	AP2M1	0.00957757	Physical Interactions	IREF-reactome
AP2S1	AP2M1	0.00978437	Physical Interactions	IREF-reactome
AP2S1	AP2A1	0.0101603	Physical Interactions	IREF-reactome
AP2A1	AP2M1	0.00957757	Physical Interactions	Vastrik-Stein-2007
AP2S1	AP2M1	0.00978437	Physical Interactions	Vastrik-Stein-2007
AP2S1	AP2A1	0.0101603	Physical Interactions	Vastrik-Stein-2007
AP2A1	AP2M1	0.049336	Physical Interactions	Brehme-Superti-Furga-2009
AAK1	AP2M1	0.174937	Physical Interactions	Brehme-Superti-Furga-2009
AP2S1	AP2M1	0.103162	Physical Interactions	Brehme-Superti-Furga-2009
STON2	AP2M1	0.0663157	Physical Interactions	Brehme-Superti-Furga-2009
AP2A1	AP2M1	0.133616	Physical Interactions	Wan-Emili-2015
AP2S1	AP2M1	0.170693	Physical Interactions	Wan-Emili-2015
AP2S1	AP2A1	0.287652	Physical Interactions	Wan-Emili-2015
CTLA4	AP2M1	0.0528655	Physical Interactions	BIOGRID-SMALL-SCALE-STUDIES
AP2S1	AP2A1	0.0510477	Physical Interactions	BIOGRID-SMALL-SCALE-STUDIES
STON2	AP2M1	0.0517044	Physical Interactions	BIOGRID-SMALL-SCALE-STUDIES
CTLA4	AP2M1	0.831254	Physical Interactions	IREF-innatedb
CTLA4	AP2M1	1	Physical Interactions	IREF-mppi
AP2A1	AP2M1	0.0129607	Physical Interactions	Huttlin-Harper-2017
AAK1	AP2M1	0.0483627	Physical Interactions	Huttlin-Harper-2017
AP2S1	AP2M1	0.0118917	Physical Interactions	Huttlin-Harper-2017
AP2S1	AP2A1	0.0318527	Physical Interactions	Huttlin-Harper-2017
AP2S1	AAK1	0.118858	Physical Interactions	Huttlin-Harper-2017
STON2	AP2M1	0.0498337	Physical Interactions	Huttlin-Harper-2017
STON2	AP2S1	0.122473	Physical Interactions	Huttlin-Harper-2017
AP2A1	AP2M1	0.0947958	Physical Interactions	Li-Haura-2013
AAK1	AP2M1	0.213141	Physical Interactions	Li-Haura-2013
AP2S1	AP2M1	0.136952	Physical Interactions	Li-Haura-2013
AP2A1	AP2M1	0.0271716	Physical Interactions	Huttlin-Gygi-2015
AAK1	AP2M1	0.160943	Physical Interactions	Huttlin-Gygi-2015
AP2S1	AP2M1	0.0519434	Physical Interactions	Huttlin-Gygi-2015
STON2	AP2M1	0.0971521	Physical Interactions	Huttlin-Gygi-2015
AAK1	AP2M1	0.57735	Physical Interactions	So-Colwill-2015
AAK1	AP2A1	0.57735	Physical Interactions	So-Colwill-2015
CTLA4	AP2M1	0.220629	Physical Interactions	Lim-Zoghbi-2006
AP2S1	AP2M1	0.220629	Physical Interactions	Lim-Zoghbi-2006
CTLA4	AP2M1	0.0714489	Physical Interactions	IREF-spike
AP2S1	AP2M1	0.0772144	Physical Interactions	IREF-spike
CTLA4	AP2M1	0.0279492	Physical Interactions	IREF-biogrid
STON2	AP2M1	0.589478	Predicted	Wu-Stein-2010
CTLA4	AP2M1	0.903855	Predicted	I2D-BioGRID-Mouse2Human
AP2A1	AP2M1	0.0272107	Predicted	Stuart-Kim-2003
AP2S1	AP2M1	0.1593	Predicted	I2D-BioGRID-Fly2Human
AP2S1	AP2M1	0.0253197	Shared protein domains	INTERPRO
STON2	AP2M1	0.0437886	Shared protein domains	INTERPRO
AP2S1	AP2M1	0.0463223	Shared protein domains	PFAM
STON2	AP2M1	0.0684443	Shared protein domains	PFAM
SNRPD1	SNRPD3	0.00309366	Co-expression	Mallon-McKay-2013
PRPF8	PHACTR4	0.00269262	Co-expression	Ramaswamy-Golub-2001
NCBP1	SNRPD3	0.00877725	Co-expression	Rieger-Chu-2004
SNRPD1	SNRPD3	0.0103709	Co-expression	Rieger-Chu-2004
NCBP1	SNRPD3	0.00347452	Genetic Interactions	Lin-Smith-2010
NCBP1	SNRPD3	0.00554058	Pathway	Wu-Stein-2010
PRPF8	SNRPD3	0.00782971	Pathway	Wu-Stein-2010
PRPF8	NCBP1	0.00734779	Pathway	Wu-Stein-2010
SNRPD1	SNRPD3	0.00590397	Pathway	Wu-Stein-2010
SNRPD1	NCBP1	0.00554058	Pathway	Wu-Stein-2010
SNRPD1	PRPF8	0.00782971	Pathway	Wu-Stein-2010
PRPF8	NCBP1	0.00595185	Pathway	REACTOME
NCBP1	SNRPD3	0.00350669	Physical Interactions	IREF-reactome
PRPF8	SNRPD3	0.00753003	Physical Interactions	IREF-reactome
PRPF8	NCBP1	0.00486012	Physical Interactions	IREF-reactome
SNRPD1	SNRPD3	0.00563905	Physical Interactions	IREF-reactome
SNRPD1	NCBP1	0.00363962	Physical Interactions	IREF-reactome
SNRPD1	PRPF8	0.00781548	Physical Interactions	IREF-reactome
NCBP1	SNRPD3	0.00350669	Physical Interactions	Vastrik-Stein-2007
PRPF8	SNRPD3	0.00753003	Physical Interactions	Vastrik-Stein-2007
PRPF8	NCBP1	0.00486012	Physical Interactions	Vastrik-Stein-2007
SNRPD1	SNRPD3	0.00563905	Physical Interactions	Vastrik-Stein-2007
SNRPD1	NCBP1	0.00363962	Physical Interactions	Vastrik-Stein-2007
SNRPD1	PRPF8	0.00781548	Physical Interactions	Vastrik-Stein-2007
PHACTR4	SNRPD3	0.707107	Physical Interactions	Kristensen-Foster-2012
RELA	SNRPD3	0.707107	Physical Interactions	Kristensen-Foster-2012
PRPF8	SNRPD3	0.0529066	Physical Interactions	Hutchins-Peters-2010
SNRPD1	PRPF8	0.0423224	Physical Interactions	Hutchins-Peters-2010
PRPF8	SNRPD3	0.0176382	Physical Interactions	Wan-Emili-2015
SNRPD1	SNRPD3	0.028067	Physical Interactions	Wan-Emili-2015
PRPF8	SNRPD3	0.0309478	Physical Interactions	Havugimana-Emili-2012
SNRPD1	SNRPD3	0.0341907	Physical Interactions	Havugimana-Emili-2012
SNRPD1	PRPF8	0.0178762	Physical Interactions	Havugimana-Emili-2012
PRPF8	SNRPD3	0.0246006	Physical Interactions	MalinovÃ¡-Verheggen-2017
SNRPD1	PRPF8	0.0246006	Physical Interactions	MalinovÃ¡-Verheggen-2017
PRPF8	SNRPD3	0.00322691	Physical Interactions	IREF-biogrid
SNRPD1	SNRPD3	0.00849722	Physical Interactions	IREF-biogrid
SNRPD1	PRPF8	0.00268686	Physical Interactions	IREF-biogrid
NCBP1	SNRPD3	0.506382	Predicted	I2D-Li-Vidal-2004-interolog-Worm2Human
PRPF8	SNRPD3	0.297102	Predicted	I2D-Li-Vidal-2004-interolog-Worm2Human
SNRPD1	SNRPD3	0.185691	Predicted	I2D-Li-Vidal-2004-interolog-Worm2Human
SNRPD1	NCBP1	0.263087	Predicted	I2D-Li-Vidal-2004-interolog-Worm2Human
PRPF8	NCBP1	0.00841966	Predicted	Stuart-Kim-2003
SNRPD1	SNRPD3	0.0804986	Predicted	Stuart-Kim-2003
SNRPD1	SNRPD3	0.0513642	Shared protein domains	INTERPRO
SNRPD1	SNRPD3	0.0588235	Shared protein domains	PFAM
EIF2A	PA2G4	0.0148286	Co-expression	Ramaswamy-Golub-2001
EIF2A	PA2G4	0.0123381	Co-expression	Chen-Brown-2002
MYCBP	PA2G4	0.00812061	Co-localization	Johnson-Shoemaker-2003
AR	PA2G4	0.125876	Pathway	Wu-Stein-2010
AR	PA2G4	0.0912157	Pathway	NCI_NATURE
ERBB3	PA2G4	0.324789	Physical Interactions	IREF-quickgo
RNF20	PA2G4	0.471677	Physical Interactions	IREF-quickgo
MYCBP	PA2G4	0.549646	Physical Interactions	Wan-Emili-2015
EIF2A	PA2G4	0.706122	Physical Interactions	Havugimana-Emili-2012
ERBB3	PA2G4	0.291758	Physical Interactions	IREF-uniprotpp
AR	PA2G4	0.105627	Physical Interactions	IREF-uniprotpp
ERBB3	PA2G4	0.0159564	Physical Interactions	BIOGRID-SMALL-SCALE-STUDIES
AR	PA2G4	0.00415166	Physical Interactions	BIOGRID-SMALL-SCALE-STUDIES
RNF20	PA2G4	0.0166113	Physical Interactions	BIOGRID-SMALL-SCALE-STUDIES
RNF20	AR	0.00426509	Physical Interactions	BIOGRID-SMALL-SCALE-STUDIES
ERBB3	PA2G4	0.397079	Physical Interactions	IREF-bind-translation
ERBB3	PA2G4	0.513836	Physical Interactions	Rual-Vidal-2005
ERBB3	PA2G4	0.0139561	Physical Interactions	IREF-matrixdb
AR	PA2G4	0.0586432	Physical Interactions	IREF-matrixdb
ERBB3	PA2G4	0.0752776	Physical Interactions	IREF-spike
ERBB3	PA2G4	0.00529151	Physical Interactions	IREF-biogrid
MYCBP	PA2G4	0.0157493	Physical Interactions	IREF-biogrid
AR	PA2G4	0.00467595	Physical Interactions	IREF-biogrid
RNF20	PA2G4	0.00956241	Physical Interactions	IREF-biogrid
RNF20	AR	0.00580929	Physical Interactions	IREF-biogrid
LMNB1	TMPO	0.020912	Co-expression	Roth-Zlotnik-2006
LMNB1	TMPO	0.0194052	Co-expression	Ramaswamy-Golub-2001
LMNB1	TMPO	0.0189373	Co-expression	Rieger-Chu-2004
LMNB1	TMPO	0.00937578	Co-expression	Burington-Shaughnessy-2008
LMNB1	TMPO	0.0107796	Co-expression	Arijs-Rutgeerts-2009
LMNB1	TMPO	0.0112232	Co-expression	Jiang-de Kok-2017
LMNB1	TMPO	0.0106733	Co-expression	Wang-Cheung-2015
LMNB1	TMPO	0.00644532	Co-localization	Johnson-Shoemaker-2003
LMNA	LMNB1	0.336549	Pathway	Wu-Stein-2010
LMNA	LMNB1	0.0288234	Physical Interactions	IREF-reactome
LMNA	LMNB1	0.0288234	Physical Interactions	Vastrik-Stein-2007
LMNA	TMPO	0.128219	Physical Interactions	Liu-Varjosalo-2018
LMNA	LMNB1	0.192318	Physical Interactions	Liu-Varjosalo-2018
LMNB1	TMPO	0.0673935	Physical Interactions	Hein-Mann-2015
LMNA	TMPO	0.037921	Physical Interactions	Hein-Mann-2015
LMNA	LMNB1	0.170491	Physical Interactions	Hein-Mann-2015
LMNA	LMNB1	0.138652	Physical Interactions	IREF-dip
WRN	TMPO	0.703597	Physical Interactions	IREF-dip
LMNA	TMPO	0.528712	Physical Interactions	IREF-uniprotpp
GMCL1	TMPO	0.304663	Physical Interactions	BIOGRID-SMALL-SCALE-STUDIES
LMNB1	TMPO	0.031107	Physical Interactions	BIOGRID-SMALL-SCALE-STUDIES
LMNA	TMPO	0.00828316	Physical Interactions	BIOGRID-SMALL-SCALE-STUDIES
LMNA	LMNB1	0.00665222	Physical Interactions	BIOGRID-SMALL-SCALE-STUDIES
LMNA	LMNB1	0.707107	Physical Interactions	Trepte-Wanker-2018 A
LMNA	LMNB1	0.35834	Physical Interactions	IREF-bind-translation
LMNA	LMNB1	0.894396	Physical Interactions	IREF-bind
LMNA	LMNB1	1	Physical Interactions	Trepte-Wanker-2018 B
LMNA	LMNB1	0.76766	Physical Interactions	Rual-Vidal-2005
LMNB1	TMPO	0.331143	Physical Interactions	Lim-Zoghbi-2006
LMNA	TMPO	0.296542	Physical Interactions	Lim-Zoghbi-2006
LMNB1	TMPO	0.160736	Physical Interactions	IREF-spike
LMNA	TMPO	0.125349	Physical Interactions	IREF-spike
LMNA	LMNB1	0.246157	Physical Interactions	IREF-spike
LMNA	LMNB1	0.60606	Physical Interactions	Wang-Yang-2011
GMCL1	TMPO	0.773633	Predicted	Wu-Stein-2010
LMNB1	TMPO	0.301768	Predicted	Wu-Stein-2010
LMNB1	TMPO	0.626122	Predicted	I2D-BioGRID-Rat2Human
GMCL1	TMPO	0.809562	Predicted	I2D-BioGRID-Mouse2Human
LMNA	LMNB1	0.0589506	Predicted	I2D-BioGRID-Mouse2Human
GMCL1	TMPO	0.765367	Predicted	I2D-MGI-Mouse2Human
ZNF451	TMPO	0.0769679	Shared protein domains	INTERPRO
LMNA	LMNB1	0.0380616	Shared protein domains	INTERPRO
ZNF451	TMPO	0.59607	Shared protein domains	PFAM
LMNA	LMNB1	0.0353274	Shared protein domains	PFAM
CPSF6	NUDT21	0.00744789	Co-expression	Wang-Maris-2006
CAPRIN1	CPSF6	0.0100827	Co-expression	Wang-Maris-2006
CAPRIN1	NUDT21	0.0145182	Co-expression	Dobbin-Giordano-2005
CPSF6	NUDT21	0.011087	Co-expression	Rieger-Chu-2004
CAPRIN1	NUDT21	0.00651504	Co-expression	Rieger-Chu-2004
CAPRIN1	CPSF6	0.00937897	Co-expression	Rieger-Chu-2004
CAPRIN1	NUDT21	0.0067006	Co-expression	Bild-Nevins-2006 B
CAPRIN1	NUDT21	0.00578425	Co-expression	Burington-Shaughnessy-2008
CPSF7	CPSF6	0.00874764	Co-expression	Perou-Botstein-2000
CAPRIN1	CPSF6	0.00793455	Co-expression	Perou-Botstein-2000
CAPRIN1	CPSF6	0.000716249	Genetic Interactions	Lin-Smith-2010
CPSF7	NUDT21	0.0103836	Pathway	Wu-Stein-2010
CPSF7	NUDT21	0.0120039	Pathway	REACTOME
CPSF7	NUDT21	0.00980645	Physical Interactions	IREF-reactome
CPSF7	NUDT21	0.00980645	Physical Interactions	Vastrik-Stein-2007
RPL18	NUDT21	0.355875	Physical Interactions	Kristensen-Foster-2012
CPSF6	NUDT21	0.217066	Physical Interactions	Hein-Mann-2015
CPSF7	NUDT21	0.072958	Physical Interactions	Hein-Mann-2015
CPSF7	CPSF6	0.269316	Physical Interactions	Hein-Mann-2015
CPSF6	NUDT21	0.0597916	Physical Interactions	IREF-quickgo
CPSF7	NUDT21	0.219128	Physical Interactions	IREF-quickgo
ASAP2	NUDT21	0.430724	Physical Interactions	IREF-quickgo
CPSF6	NUDT21	0.831254	Physical Interactions	IREF-dip
CPSF6	NUDT21	0.126327	Physical Interactions	Wan-Emili-2015
CPSF7	NUDT21	0.380754	Physical Interactions	Wan-Emili-2015
CPSF6	NUDT21	0.0438195	Physical Interactions	Havugimana-Emili-2012
CPSF7	CPSF6	0.0486025	Physical Interactions	Havugimana-Emili-2012
CPSF6	NUDT21	0.471394	Physical Interactions	Huttlin-Harper-2017
CPSF7	CPSF6	0.290494	Physical Interactions	Huttlin-Harper-2017
CPSF6	NUDT21	0.111166	Physical Interactions	IREF-mint
CPSF6	NUDT21	0.129432	Physical Interactions	Rual-Vidal-2005
CPSF7	NUDT21	0.201804	Physical Interactions	Rual-Vidal-2005
CPSF6	NUDT21	0.0243208	Physical Interactions	Lim-Zoghbi-2006
CPSF6	NUDT21	0.0238119	Physical Interactions	IREF-spike
CPSF6	NUDT21	0.132984	Physical Interactions	IREF-huri
CPSF7	NUDT21	0.0581736	Physical Interactions	IREF-huri
RPL18	NUDT21	0.00533	Physical Interactions	IREF-biogrid
CAPRIN1	NUDT21	0.484166	Predicted	Wu-Stein-2010
CAPRIN1	CPSF6	0.137841	Predicted	Wu-Stein-2010
CPSF7	CPSF6	0.00277138	Shared protein domains	INTERPRO
CPSF7	CPSF6	0.00324485	Shared protein domains	PFAM
HMGB2	H1-2	0.0168867	Co-expression	Alizadeh-Staudt-2000
H1-5	H1-2	0.0161025	Co-expression	Rieger-Chu-2004
H1-2	H1-10	0.0192007	Co-expression	Bild-Nevins-2006 B
H1-2	H1-10	0.022838	Co-expression	Wu-Garvey-2007
DFFB	H1-10	0.249646	Pathway	Wu-Stein-2010
HMGB2	H1-10	0.238796	Pathway	Wu-Stein-2010
HMGB2	DFFB	0.0765206	Pathway	Wu-Stein-2010
HMGB2	DFFB	0.425574	Physical Interactions	IREF-reactome
HMGB2	DFFB	0.425574	Physical Interactions	Vastrik-Stein-2007
H1-5	H1-10	0.229125	Physical Interactions	Kristensen-Foster-2012
RSL1D1	H1-10	0.598079	Physical Interactions	Wan-Emili-2015
H1-2	H1-10	0.888315	Physical Interactions	Havugimana-Emili-2012
H1-2	H1-10	0.0145593	Physical Interactions	IREF-biogrid
RSL1D1	H1-10	0.0237607	Physical Interactions	IREF-biogrid
H1-5	H1-10	0.0212144	Physical Interactions	IREF-biogrid
H1-2	H1-10	0.0575989	Shared protein domains	INTERPRO
H1-5	H1-10	0.0569977	Shared protein domains	INTERPRO
H1-5	H1-2	0.0535173	Shared protein domains	INTERPRO
H1-2	H1-10	0.101284	Shared protein domains	PFAM
H1-5	H1-10	0.101284	Shared protein domains	PFAM
H1-5	H1-2	0.101284	Shared protein domains	PFAM
AP2A2	AP2B1	0.00957028	Co-expression	Wang-Maris-2006
EPN1	AP2S1	0.0073883	Co-expression	Innocenti-Brown-2011
AP2S1	AP2B1	0.252948	Pathway	Wu-Stein-2010
AP2A2	AP2B1	0.0846938	Pathway	Wu-Stein-2010
AP2A2	AP2S1	0.0846938	Pathway	Wu-Stein-2010
AP2A2	EPN1	0.0334729	Pathway	Wu-Stein-2010
ATP6V1H	AP2B1	0.252948	Pathway	Wu-Stein-2010
ATP6V1H	AP2S1	0.252948	Pathway	Wu-Stein-2010
ATP6V1H	AP2A2	0.0846938	Pathway	Wu-Stein-2010
AP2S1	AP2B1	0.0504948	Pathway	REACTOME
EPN1	AP2B1	0.0756793	Pathway	REACTOME
EPN1	AP2S1	0.0785931	Pathway	REACTOME
ATP6V1H	AP2B1	0.0700338	Pathway	REACTOME
ATP6V1H	AP2S1	0.0727303	Pathway	REACTOME
AP2S1	AP2B1	0.0103797	Physical Interactions	IREF-reactome
EPN1	AP2B1	0.0268923	Physical Interactions	IREF-reactome
EPN1	AP2S1	0.0268923	Physical Interactions	IREF-reactome
AP2A2	AP2B1	0.0101603	Physical Interactions	IREF-reactome
AP2A2	AP2S1	0.0101603	Physical Interactions	IREF-reactome
AP2A2	EPN1	0.0263239	Physical Interactions	IREF-reactome
ATP6V1H	AP2B1	0.0168597	Physical Interactions	IREF-reactome
ATP6V1H	AP2S1	0.0168597	Physical Interactions	IREF-reactome
ATP6V1H	AP2A2	0.0165033	Physical Interactions	IREF-reactome
AP2S1	AP2B1	0.0103797	Physical Interactions	Vastrik-Stein-2007
EPN1	AP2B1	0.0268923	Physical Interactions	Vastrik-Stein-2007
EPN1	AP2S1	0.0268923	Physical Interactions	Vastrik-Stein-2007
AP2A2	AP2B1	0.0101603	Physical Interactions	Vastrik-Stein-2007
AP2A2	AP2S1	0.0101603	Physical Interactions	Vastrik-Stein-2007
AP2A2	EPN1	0.0263239	Physical Interactions	Vastrik-Stein-2007
ATP6V1H	AP2B1	0.0168597	Physical Interactions	Vastrik-Stein-2007
ATP6V1H	AP2S1	0.0168597	Physical Interactions	Vastrik-Stein-2007
ATP6V1H	AP2A2	0.0165033	Physical Interactions	Vastrik-Stein-2007
LDLRAP1	AP2B1	0.57735	Physical Interactions	IREF-bhf-ucl
EPN1	AP2B1	0.306278	Physical Interactions	Kristensen-Foster-2012
LDLRAP1	AP2B1	0.384985	Physical Interactions	IREF-quickgo
AP2S1	AP2B1	0.128561	Physical Interactions	Wan-Emili-2015
AP2A2	AP2B1	0.0893513	Physical Interactions	Wan-Emili-2015
AP2A2	AP2S1	0.2554	Physical Interactions	Wan-Emili-2015
LDLRAP1	AP2B1	0.123469	Physical Interactions	BIOGRID-SMALL-SCALE-STUDIES
AP2A2	EPN1	0.0309678	Physical Interactions	BIOGRID-SMALL-SCALE-STUDIES
AP2S1	AP2B1	0.067668	Physical Interactions	Huttlin-Harper-2017
AP2A2	AP2S1	0.0421146	Physical Interactions	Huttlin-Harper-2017
AP2S1	AP2B1	0.595457	Physical Interactions	IREF-bind-translation
AP2A2	AP2B1	0.301002	Physical Interactions	IREF-bind-translation
AP2A2	AP2B1	0.816497	Physical Interactions	IREF-bind
LDLRAP1	AP2B1	0.108335	Physical Interactions	Rual-Vidal-2005
AP2S1	AP2B1	0.301374	Physical Interactions	Rual-Vidal-2005
AP2A2	AP2B1	0.154507	Physical Interactions	Rual-Vidal-2005
LDLRAP1	AP2B1	0.115129	Physical Interactions	IREF-spike
AP2S1	AP2B1	0.108469	Physical Interactions	IREF-spike
AP2A2	AP2B1	0.11622	Physical Interactions	IREF-spike
LDLRAP1	AP2B1	0.0673797	Physical Interactions	IREF-huri
LDLRAP1	AP2B1	0.342649	Physical Interactions	Yachie-Roth-2016
AP2A2	AP2S1	1	Predicted	I2D-Li-Vidal-2004-interolog-Worm2Human
AP2A2	AP2S1	0.5906	Predicted	I2D-IntAct-Mouse2Human
EPN1	AP2B1	0.0407516	Predicted	I2D-BioGRID-Rat2Human
AP2A2	EPN1	0.0998041	Predicted	I2D-BioGRID-Rat2Human
AP2A2	EPN1	0.0124751	Predicted	Stuart-Kim-2003
AP2A2	AP2S1	0.356126	Predicted	I2D-BioGRID-Fly2Human
AP2A2	EPN1	0.189831	Predicted	I2D-BioGRID-Fly2Human
EPN1	AP2B1	0.591126	Predicted	I2D-IntAct-Rat2Human
EPN1	AP2B1	0.541196	Predicted	I2D-MINT-Rat2Human
AP2A2	AP2B1	0.0493486	Shared protein domains	INTERPRO
AP2A2	AP2B1	0.0794356	Shared protein domains	PFAM
SLC25A5	SLC25A6	0.0247193	Co-expression	Mallon-McKay-2013
SLC25A5	SLC25A6	0.0144347	Co-expression	Roth-Zlotnik-2006
SLC25A5	SLC25A6	0.0143474	Co-expression	Ramaswamy-Golub-2001
SLC25A5	SLC25A4	0.00912255	Co-expression	Chen-Brown-2002
SLC25A6	SLC25A4	0.010722	Co-expression	Perou-Botstein-1999
AGK	PRKN	0.000418482	Genetic Interactions	Lin-Smith-2010
SLC25A6	SLC25A4	0.417766	Pathway	Wu-Stein-2010
SLC25A5	SLC25A4	0.417766	Pathway	Wu-Stein-2010
SLC25A5	SLC25A6	0.476287	Pathway	Wu-Stein-2010
PRKN	SLC25A24	0.0716115	Physical Interactions	Zanon-Pichler-2013
PRKN	SLC25A4	0.0716115	Physical Interactions	Zanon-Pichler-2013
PRKN	SLC25A5	0.0716115	Physical Interactions	Zanon-Pichler-2013
AGK	PRKN	0.0716115	Physical Interactions	Zanon-Pichler-2013
PRKN	SLC25A5	0.0265077	Physical Interactions	IREF-quickgo
SLC25A4	SLC25A24	0.420491	Physical Interactions	Wan-Emili-2015
SLC25A6	SLC25A24	0.248171	Physical Interactions	Wan-Emili-2015
SLC25A5	SLC25A24	0.200109	Physical Interactions	Wan-Emili-2015
SLC25A5	SLC25A4	0.18095	Physical Interactions	Wan-Emili-2015
AGK	SLC25A24	0.261092	Physical Interactions	BIOGRID-SMALL-SCALE-STUDIES
SLC25A5	SLC25A4	0.150394	Physical Interactions	Moutaoufik-Babu-2019
SLC25A5	SLC25A4	0.0137691	Physical Interactions	IREF-biogrid
SLC25A6	SLC25A4	0.0579013	Predicted	Stuart-Kim-2003
SLC25A5	SLC25A4	0.0579013	Predicted	Stuart-Kim-2003
SLC25A4	SLC25A24	0.0158321	Shared protein domains	INTERPRO
SLC25A6	SLC25A24	0.0205727	Shared protein domains	INTERPRO
SLC25A6	SLC25A4	0.0159715	Shared protein domains	INTERPRO
SLC25A5	SLC25A24	0.0205726	Shared protein domains	INTERPRO
SLC25A5	SLC25A4	0.0159715	Shared protein domains	INTERPRO
SLC25A5	SLC25A6	0.0340913	Shared protein domains	INTERPRO
SLC25A4	SLC25A24	0.0183946	Shared protein domains	PFAM
SLC25A6	SLC25A24	0.0183946	Shared protein domains	PFAM
SLC25A6	SLC25A4	0.0185298	Shared protein domains	PFAM
SLC25A5	SLC25A24	0.0183946	Shared protein domains	PFAM
SLC25A5	SLC25A4	0.0185298	Shared protein domains	PFAM
SLC25A5	SLC25A6	0.0185298	Shared protein domains	PFAM
MRPL58	SSBP1	0.0101794	Co-expression	Ramaswamy-Golub-2001
MRPL58	SSBP1	0.00532102	Co-expression	Rieger-Chu-2004
MRPL58	TIAL1	0.0115998	Genetic Interactions	Lin-Smith-2010
MRPL58	SSBP1	0.070014	Physical Interactions	Richter-Chrzanowska-Lightowlers-2010
MRPL58	POLDIP2	0.070014	Physical Interactions	Richter-Chrzanowska-Lightowlers-2010
LMNA	SSBP1	0.192318	Physical Interactions	Liu-Varjosalo-2018
POLDIP2	SSBP1	0.831254	Physical Interactions	IREF-quickgo
TIAL1	SSBP1	0.505828	Physical Interactions	Wan-Emili-2015
POLG	SSBP1	1	Predicted	Wu-Stein-2010
SFXN3	SFXN1	0.0452276	Physical Interactions	Havugimana-Emili-2012
DDI1	SFXN1	0.508607	Physical Interactions	Huttlin-Harper-2017
DDI1	SFXN1	0.367952	Physical Interactions	Huttlin-Gygi-2015
SFXN3	SFXN1	0.25	Shared protein domains	INTERPRO
SFXN4	SFXN1	0.25	Shared protein domains	INTERPRO
SFXN4	SFXN3	0.25	Shared protein domains	INTERPRO
SFXN5	SFXN1	0.25	Shared protein domains	INTERPRO
SFXN5	SFXN3	0.25	Shared protein domains	INTERPRO
SFXN5	SFXN4	0.25	Shared protein domains	INTERPRO
SFXN2	SFXN1	0.25	Shared protein domains	INTERPRO
SFXN2	SFXN3	0.25	Shared protein domains	INTERPRO
SFXN2	SFXN4	0.25	Shared protein domains	INTERPRO
SFXN2	SFXN5	0.25	Shared protein domains	INTERPRO
SFXN3	SFXN1	0.25	Shared protein domains	PFAM
SFXN4	SFXN1	0.25	Shared protein domains	PFAM
SFXN4	SFXN3	0.25	Shared protein domains	PFAM
SFXN5	SFXN1	0.25	Shared protein domains	PFAM
SFXN5	SFXN3	0.25	Shared protein domains	PFAM
SFXN5	SFXN4	0.25	Shared protein domains	PFAM
SFXN2	SFXN1	0.25	Shared protein domains	PFAM
SFXN2	SFXN3	0.25	Shared protein domains	PFAM
SFXN2	SFXN4	0.25	Shared protein domains	PFAM
SFXN2	SFXN5	0.25	Shared protein domains	PFAM
CDC25B	CDC25C	0.00985248	Co-expression	Perou-Botstein-2000
KIDINS220	CDC25B	0.00166827	Genetic Interactions	Lin-Smith-2010
CDC25C	YWHAB	0.0294319	Pathway	Wu-Stein-2010
CDC25B	YWHAB	0.0400935	Pathway	Wu-Stein-2010
KIDINS220	YWHAB	0.0619603	Pathway	Wu-Stein-2010
YWHAE	CDC25B	0.0276185	Pathway	Wu-Stein-2010
CDC25C	YWHAB	0.799047	Pathway	NCI_NATURE
KIDINS220	YWHAB	0.168763	Pathway	REACTOME
CDC25B	CDC25C	0.0303112	Physical Interactions	IREF-reactome
KIDINS220	YWHAB	0.0586464	Physical Interactions	IREF-reactome
CDC25B	CDC25C	0.0303112	Physical Interactions	Vastrik-Stein-2007
KIDINS220	YWHAB	0.0586464	Physical Interactions	Vastrik-Stein-2007
CDC25B	YWHAB	0.114167	Physical Interactions	Hein-Mann-2015
YWHAE	YWHAB	0.0495125	Physical Interactions	Gloeckner-Ueffing-2007
CDC25C	YWHAB	0.146156	Physical Interactions	IREF-dip
CDC25B	YWHAB	0.152341	Physical Interactions	IREF-dip
YWHAE	YWHAB	0.114567	Physical Interactions	IREF-dip
YWHAE	CDC25B	0.19843	Physical Interactions	IREF-dip
YWHAE	YWHAB	0.0550636	Physical Interactions	Wan-Emili-2015
ATG4B	YWHAB	0.869528	Physical Interactions	Havugimana-Emili-2012
CDC25C	YWHAB	0.0110598	Physical Interactions	BIOGRID-SMALL-SCALE-STUDIES
CDC25B	YWHAB	0.0169847	Physical Interactions	BIOGRID-SMALL-SCALE-STUDIES
YWHAE	YWHAB	0.00246162	Physical Interactions	BIOGRID-SMALL-SCALE-STUDIES
YWHAE	CDC25C	0.00581649	Physical Interactions	BIOGRID-SMALL-SCALE-STUDIES
YWHAE	CDC25B	0.00893251	Physical Interactions	BIOGRID-SMALL-SCALE-STUDIES
YWHAE	YWHAB	0.0376491	Physical Interactions	Moutaoufik-Babu-2019
CDC25B	YWHAB	0.57735	Physical Interactions	IREF-mppi
YWHAE	YWHAB	0.218191	Physical Interactions	Bandyopadhyay-Ideker-2010
CDC25B	YWHAB	0.0299004	Physical Interactions	IREF-mint
YWHAE	CDC25C	0.0514598	Physical Interactions	IREF-mint
YWHAE	CDC25B	0.0575817	Physical Interactions	IREF-mint
YWHAE	YWHAB	0.0224598	Physical Interactions	Kennedy-Kolch-2020 A
CDC25B	YWHAB	0.112658	Physical Interactions	IREF-bind-translation
YWHAE	CDC25B	0.175091	Physical Interactions	IREF-bind-translation
CDC25B	YWHAB	0.169769	Physical Interactions	IREF-bind
CDC25B	YWHAB	0.0345717	Physical Interactions	IREF-spike
YWHAE	YWHAB	0.00649374	Physical Interactions	IREF-spike
YWHAE	CDC25B	0.0359449	Physical Interactions	IREF-spike
CDC25C	YWHAB	0.184611	Physical Interactions	St-Denis-Gingras-2016
YWHAE	CDC25C	0.100201	Physical Interactions	St-Denis-Gingras-2016
YWHAE	CDC25B	0.175743	Physical Interactions	St-Denis-Gingras-2016
CDC25C	YWHAB	0.054139	Physical Interactions	Kumar-Maddika-2017
YWHAE	CDC25C	0.0580678	Physical Interactions	Kumar-Maddika-2017
CDC25B	YWHAB	0.0578736	Physical Interactions	Li-Wang-2016
YWHAE	CDC25B	0.177428	Physical Interactions	Li-Wang-2016
CDC25B	YWHAB	0.00486278	Physical Interactions	IREF-biogrid
YWHAE	YWHAB	0.00139513	Physical Interactions	IREF-biogrid
YWHAE	CDC25B	0.00382222	Physical Interactions	IREF-biogrid
CDC25B	CDC25C	0.145423	Predicted	Wu-Stein-2010
YWHAE	YWHAB	0.0476317	Predicted	Wu-Stein-2010
YWHAE	CDC25C	0.0650983	Predicted	Wu-Stein-2010
CDC25B	YWHAB	0.0580051	Predicted	I2D-IntAct-Mouse2Human
YWHAE	YWHAB	3.27818e-05	Predicted	I2D-IntAct-Mouse2Human
YWHAE	ATG4B	0.0205269	Predicted	I2D-IntAct-Mouse2Human
YWHAE	YWHAB	0.00579723	Predicted	I2D-BioGRID-Mouse2Human
CDC25C	YWHAB	1	Predicted	I2D-MGI-Mouse2Human
CDC25B	CDC25C	0.100446	Shared protein domains	INTERPRO
YWHAE	YWHAB	0.166667	Shared protein domains	INTERPRO
CDC25B	CDC25C	0.122849	Shared protein domains	PFAM
YWHAE	YWHAB	0.166667	Shared protein domains	PFAM
PA2G4	PRMT1	0.00470492	Co-expression	Wang-Maris-2006
U2AF2	PRMT1	0.00430874	Co-expression	Ramaswamy-Golub-2001
U2AF2	PRMT1	0.0109136	Co-expression	Dobbin-Giordano-2005
PA2G4	PRMT1	0.00406148	Co-expression	Rieger-Chu-2004
U2AF2	PRMT1	0.0140794	Co-expression	Jiang-de Kok-2017
PA2G4	SERBP1	0.0119035	Co-expression	Perou-Botstein-2000
PRMT1	HABP4	0.008268	Co-expression	Wang-Cheung-2015
PRMT1	SERBP1	0.00427225	Co-localization	Johnson-Shoemaker-2003
U2AF2	SERBP1	0.064957	Physical Interactions	Whisenant-Salomon-2015
U2AF2	PA2G4	0.064957	Physical Interactions	Whisenant-Salomon-2015
PRMT1	SERBP1	0.448036	Physical Interactions	IREF-quickgo
PRMT1	HABP4	0.282034	Physical Interactions	IREF-quickgo
PA2G4	SERBP1	0.422271	Physical Interactions	Havugimana-Emili-2012
PRMT1	HABP4	0.0277959	Physical Interactions	BIOGRID-SMALL-SCALE-STUDIES
CSAD	SERBP1	0.466049	Physical Interactions	BIOGRID-SMALL-SCALE-STUDIES
PRMT1	HABP4	0.128824	Physical Interactions	IREF-matrixdb
PRMT1	HABP4	0.264463	Physical Interactions	Lim-Zoghbi-2006
PRMT1	HABP4	0.0418837	Physical Interactions	IREF-spike
PRMT1	HABP4	0.00701417	Physical Interactions	IREF-biogrid
PA2G4	SERBP1	0.00487315	Physical Interactions	IREF-biogrid
PRMT1	SERBP1	0.168094	Predicted	I2D-IntAct-Mouse2Human
PRMT1	SERBP1	0.241693	Predicted	I2D-BioGRID-Mouse2Human
PRMT1	SERBP1	0.0296689	Predicted	Stuart-Kim-2003
HABP4	SERBP1	0.302798	Shared protein domains	INTERPRO
HABP4	SERBP1	0.183601	Shared protein domains	PFAM
SIN3A	SUDS3	0.0263928	Co-expression	Innocenti-Brown-2011
BRMS1L	SUDS3	0.000855354	Genetic Interactions	Lin-Smith-2010
SIN3B	USP17L2	0.00811803	Genetic Interactions	Lin-Smith-2010
SIN3A	SUDS3	0.00142285	Genetic Interactions	Lin-Smith-2010
SIN3A	SIN3B	0.0192521	Pathway	Wu-Stein-2010
SIN3A	SIN3B	0.0423176	Pathway	NCI_NATURE
SIN3A	SUDS3	0.174742	Physical Interactions	Hein-Mann-2015
SIN3A	BRMS1L	0.227321	Physical Interactions	Hein-Mann-2015
SIN3A	BRMS1	0.152696	Physical Interactions	Hein-Mann-2015
SIN3A	SIN3B	0.0502367	Physical Interactions	Hein-Mann-2015
USP17L2	SUDS3	0.909649	Physical Interactions	IREF-quickgo
BRMS1	SUDS3	0.0651012	Physical Interactions	BIOGRID-SMALL-SCALE-STUDIES
BRMS1	BRMS1L	0.0897679	Physical Interactions	BIOGRID-SMALL-SCALE-STUDIES
USP17L2	SUDS3	0.0936348	Physical Interactions	BIOGRID-SMALL-SCALE-STUDIES
SIN3B	SUDS3	0.045527	Physical Interactions	BIOGRID-SMALL-SCALE-STUDIES
SIN3B	BRMS1	0.0245123	Physical Interactions	BIOGRID-SMALL-SCALE-STUDIES
SIN3A	SUDS3	0.0172287	Physical Interactions	BIOGRID-SMALL-SCALE-STUDIES
SIN3A	BRMS1L	0.0237567	Physical Interactions	BIOGRID-SMALL-SCALE-STUDIES
SIN3A	BRMS1	0.00927616	Physical Interactions	BIOGRID-SMALL-SCALE-STUDIES
SIN3B	SUDS3	0.176485	Physical Interactions	Huttlin-Harper-2017
SIN3A	SUDS3	0.0998279	Physical Interactions	Huttlin-Harper-2017
SIN3B	SUDS3	0.411018	Physical Interactions	Huttlin-Gygi-2015
SIN3A	SUDS3	0.245907	Physical Interactions	Huttlin-Gygi-2015
SIN3A	BRMS1	0.337798	Physical Interactions	Bantscheff-Drewes-2011
USP17L2	SUDS3	0.071107	Physical Interactions	IREF-biogrid
SIN3A	SUDS3	0.0164188	Physical Interactions	IREF-biogrid
SIN3A	BRMS1L	0.0153017	Physical Interactions	IREF-biogrid
SIN3B	SUDS3	0.266197	Predicted	Wu-Stein-2010
SIN3B	SUDS3	0.473561	Predicted	I2D-IntAct-Mouse2Human
SIN3A	SUDS3	0.193247	Predicted	I2D-IntAct-Mouse2Human
SIN3B	SUDS3	0.100084	Predicted	I2D-BioGRID-Mouse2Human
SIN3A	SUDS3	0.0524822	Predicted	I2D-BioGRID-Mouse2Human
SIN3A	SIN3B	0.0243044	Predicted	I2D-BioGRID-Mouse2Human
BRMS1L	SUDS3	0.646527	Predicted	I2D-BioGRID-Fly2Human
SIN3A	SUDS3	0.115376	Predicted	I2D-BioGRID-Fly2Human
SIN3A	BRMS1L	0.157544	Predicted	I2D-BioGRID-Fly2Human
BRMS1L	SUDS3	0.5	Shared protein domains	INTERPRO
BRMS1	SUDS3	0.5	Shared protein domains	INTERPRO
BRMS1	BRMS1L	0.5	Shared protein domains	INTERPRO
SIN3A	SIN3B	0.786828	Shared protein domains	INTERPRO
BRMS1L	SUDS3	0.5	Shared protein domains	PFAM
BRMS1	SUDS3	0.5	Shared protein domains	PFAM
BRMS1	BRMS1L	0.5	Shared protein domains	PFAM
SIN3A	SIN3B	0.687791	Shared protein domains	PFAM
CASP8	DNM1L	0.0178291	Co-expression	Burington-Shaughnessy-2008
TRAM1	DNM1L	0.000974824	Genetic Interactions	Lin-Smith-2010
CASP8	BCAP31	0.303587	Pathway	Wu-Stein-2010
CASP8	BCAP31	0.274991	Pathway	IMID
DNM1L	BCAP31	0.342725	Physical Interactions	IREF-reactome
CASP8	BCAP31	0.0354947	Physical Interactions	IREF-reactome
CASP8	DNM1L	0.183673	Physical Interactions	IREF-reactome
DNM1L	BCAP31	0.342725	Physical Interactions	Vastrik-Stein-2007
CASP8	BCAP31	0.0354947	Physical Interactions	Vastrik-Stein-2007
CASP8	DNM1L	0.183673	Physical Interactions	Vastrik-Stein-2007
TRAM1	BCAP31	0.796225	Physical Interactions	IREF-quickgo
BCAP29	BCAP31	0.212863	Physical Interactions	BIOGRID-SMALL-SCALE-STUDIES
CASP8	BCAP31	0.0118337	Physical Interactions	BIOGRID-SMALL-SCALE-STUDIES
TRAM1	BCAP31	0.0936958	Physical Interactions	BIOGRID-SMALL-SCALE-STUDIES
CASP8	BCAP31	0.0454967	Physical Interactions	IREF-mint
BCAP29	BCAP31	0.0458177	Physical Interactions	IREF-biogrid
CASP8	BCAP31	0.00759046	Physical Interactions	IREF-biogrid
BCAP29	BCAP31	0.626585	Shared protein domains	INTERPRO
DUS4L-BCAP29	BCAP31	0.297505	Shared protein domains	INTERPRO
DUS4L-BCAP29	BCAP29	0.297505	Shared protein domains	INTERPRO
BCAP29	BCAP31	0.580021	Shared protein domains	PFAM
DUS4L-BCAP29	BCAP31	0.34849	Shared protein domains	PFAM
DUS4L-BCAP29	BCAP29	0.34849	Shared protein domains	PFAM
ANXA1	ANXA4	0.00371686	Co-expression	Wang-Maris-2006
CDH17	ANXA4	0.0134862	Co-expression	Ramaswamy-Golub-2001
CDH17	ANXA4	0.00665032	Co-expression	Dobbin-Giordano-2005
ANXA7	ANXA4	0.00471541	Co-expression	Rieger-Chu-2004
ANXA7	ANXA4	0.0118563	Co-expression	Bild-Nevins-2006 B
ANXA1	ANXA4	0.00938078	Co-expression	Bild-Nevins-2006 B
ANXA7	ANXA4	0.0112753	Co-expression	Burington-Shaughnessy-2008
ANXA7	ANXA4	0.0174653	Co-expression	Perou-Botstein-2000
ANXA1	ANXA7	0.0182628	Co-localization	Schadt-Shoemaker-2004
NFKB1	ANXA4	0.337871	Physical Interactions	IREF-quickgo
RAB8A	ANXA4	0.531405	Physical Interactions	Wan-Emili-2015
ANXA7	ANXA4	0.574857	Physical Interactions	Havugimana-Emili-2012
ANXA1	ANXA4	0.574857	Physical Interactions	Havugimana-Emili-2012
NFKB1	ANXA4	0.128425	Physical Interactions	BIOGRID-SMALL-SCALE-STUDIES
NFKB1	ANXA4	0.195481	Physical Interactions	IREF-innatedb
ANXA7	ANXA4	0.029753	Physical Interactions	IREF-biogrid
ANXA1	ANXA4	0.0394649	Physical Interactions	IREF-biogrid
RAB8A	ANXA4	0.0438216	Physical Interactions	IREF-biogrid
CDH17	ANXA4	0.696164	Predicted	I2D-IntAct-Mouse2Human
ANXA7	ANXA4	0.0800228	Shared protein domains	INTERPRO
ANXA1	ANXA4	0.0800228	Shared protein domains	INTERPRO
ANXA1	ANXA7	0.0839984	Shared protein domains	INTERPRO
ANXA7	ANXA4	0.0833333	Shared protein domains	PFAM
ANXA1	ANXA4	0.0833333	Shared protein domains	PFAM
ANXA1	ANXA7	0.0833333	Shared protein domains	PFAM
MRPL58	SLIRP	0.00625296	Co-expression	Roth-Zlotnik-2006
MRPL58	SLIRP	0.00991527	Co-expression	Dobbin-Giordano-2005
MRPL58	SLIRP	0.0112111	Co-expression	Arijs-Rutgeerts-2009
MRPL58	SLIRP	0.00486818	Co-expression	Wang-Cheung-2015
LRRK2	LAMA4	0.00080092	Genetic Interactions	Lin-Smith-2010
MRPL58	SLIRP	0.070014	Physical Interactions	Richter-Chrzanowska-Lightowlers-2010
MRPL58	LRPPRC	0.070014	Physical Interactions	Richter-Chrzanowska-Lightowlers-2010
LRRK2	SLIRP	0.0677285	Physical Interactions	Lee-Jou-2019
LRPPRC	SLIRP	0.10896	Physical Interactions	Hein-Mann-2015
MRPL58	LRPPRC	0.0810708	Physical Interactions	Hein-Mann-2015
LAMA4	SLIRP	0.680648	Physical Interactions	Moutaoufik-Babu-2019
ECHDC2	SLIRP	0.414209	Physical Interactions	Huttlin-Harper-2017
LRPPRC	SLIRP	0.854089	Physical Interactions	IREF-mint
ECHDC2	SLIRP	0.287801	Physical Interactions	Huttlin-Gygi-2015
LRPPRC	SLIRP	0.00992708	Physical Interactions	IREF-biogrid
LAMA4	SLIRP	0.050963	Physical Interactions	IREF-biogrid
CKS2	CDK1	0.00448518	Co-expression	Wang-Maris-2006
CCNA2	CDK1	0.00820261	Co-expression	Wang-Maris-2006
CCNA2	CDK1	0.0188746	Co-expression	Roth-Zlotnik-2006
CKS2	CDK1	0.0198547	Co-expression	Ramaswamy-Golub-2001
CCNA2	CDK1	0.0283187	Co-expression	Ramaswamy-Golub-2001
CCNA2	CKS2	0.0199833	Co-expression	Ramaswamy-Golub-2001
CCNA2	CDK1	0.00714406	Co-expression	Innocenti-Brown-2011
CKS2	CDK1	0.00702789	Co-expression	Alizadeh-Staudt-2000
CCNA2	CDK1	0.00431666	Co-expression	Alizadeh-Staudt-2000
CCNA2	CKS2	0.00651317	Co-expression	Alizadeh-Staudt-2000
CKS2	CDK1	0.00491101	Co-expression	Dobbin-Giordano-2005
CCNA2	CDK1	0.00492145	Co-expression	Dobbin-Giordano-2005
CKS2	CDK1	0.0128258	Co-expression	Rieger-Chu-2004
CCNA2	CDK1	0.0148407	Co-expression	Rieger-Chu-2004
CCNA2	CKS2	0.008011	Co-expression	Rieger-Chu-2004
CKS2	CDK1	0.0103691	Co-expression	Bild-Nevins-2006 B
CCNA2	CDK1	0.0188957	Co-expression	Bild-Nevins-2006 B
CCNA2	CKS2	0.00710596	Co-expression	Bild-Nevins-2006 B
CCNA2	CDK1	0.0063475	Co-expression	Burington-Shaughnessy-2008
CKS2	CDK1	0.00455621	Co-expression	Boldrick-Relman-2002
CCNA2	CKS2	0.00584819	Co-expression	Boldrick-Relman-2002
CKS2	CDK1	0.00878865	Co-expression	Arijs-Rutgeerts-2009
CCNA2	CDK1	0.00945163	Co-expression	Arijs-Rutgeerts-2009
CCNA2	CKS2	0.00550006	Co-expression	Arijs-Rutgeerts-2009
CKS2	CDK1	0.0127481	Co-expression	Jiang-de Kok-2017
CCNA2	CDK1	0.00982836	Co-expression	Jiang-de Kok-2017
CCNA2	CKS2	0.0152434	Co-expression	Jiang-de Kok-2017
CKS2	CDK1	0.00297729	Co-expression	Perou-Botstein-2000
CCNA2	CDK1	0.00404116	Co-expression	Perou-Botstein-2000
CCNA2	CKS2	0.00318357	Co-expression	Perou-Botstein-2000
CCNA2	CDK1	0.00477868	Co-expression	Chen-Brown-2002
CKS2	CDK1	0.00701195	Co-expression	Wang-Cheung-2015
CCNA2	CDK1	0.00752947	Co-expression	Wang-Cheung-2015
CCNA2	CKS2	0.00644321	Co-expression	Wang-Cheung-2015
CKS2	CDK1	0.00393649	Co-expression	Rosenwald-Staudt-2001
CCNA2	CDK1	0.00415365	Co-expression	Rosenwald-Staudt-2001
CCNA2	CKS2	0.00330654	Co-expression	Rosenwald-Staudt-2001
CKS2	CDK1	0.0078656	Co-expression	Ross-Perou-2001
CCNA2	CDK1	0.0073404	Co-expression	Ross-Perou-2001
CCNA2	CKS2	0.0106517	Co-expression	Ross-Perou-2001
CCNA2	CDK1	0.00900579	Co-localization	Schadt-Shoemaker-2004
CKS2	CDK1	0.00249006	Co-localization	Johnson-Shoemaker-2003
CCNA2	CKS2	0.00176883	Co-localization	Johnson-Shoemaker-2003
RGCC	EGFR	0.000725285	Genetic Interactions	Lin-Smith-2010
CCNA2	CDK1	0.0219551	Pathway	Wu-Stein-2010
PIK3CA	EGFR	0.00146484	Pathway	Wu-Stein-2010
CCNA2	CDK1	0.246309	Pathway	REACTOME
PIK3CA	EGFR	0.117552	Pathway	REACTOME
PIK3CA	EGFR	0.478322	Physical Interactions	Li-Fu-2017
EGFR	CDK1	0.0909091	Physical Interactions	Kotlyar-Jurisica-2015
EGFR	CDK1	0.0975337	Physical Interactions	Petschnigg-Stagljar-2014
CCNA2	CDK1	0.0401717	Physical Interactions	IREF-reactome
PIK3CA	EGFR	0.00440708	Physical Interactions	IREF-reactome
CCNA2	CDK1	0.0401717	Physical Interactions	Vastrik-Stein-2007
PIK3CA	EGFR	0.00440708	Physical Interactions	Vastrik-Stein-2007
RGCC	CDK1	0.765367	Physical Interactions	IREF-bhf-ucl
CKS2	CDK1	0.0939119	Physical Interactions	Hein-Mann-2015
CCNA2	CDK1	0.0110686	Physical Interactions	Hein-Mann-2015
CKS2	CDK1	0.135625	Physical Interactions	Hutchins-Peters-2010
CCNA2	CDK1	0.135625	Physical Interactions	Hutchins-Peters-2010
CCNA2	CDK1	0.22147	Physical Interactions	IREF-quickgo
RGCC	CDK1	0.21174	Physical Interactions	IREF-quickgo
CCNA2	CDK1	0.330642	Physical Interactions	IREF-intcomplex
CCNA2	CDK1	0.0474844	Physical Interactions	IREF-dip
CKS2	CDK1	0.310593	Physical Interactions	Wan-Emili-2015
EGFR	CDK1	0.000944128	Physical Interactions	BIOGRID-SMALL-SCALE-STUDIES
CKS2	CDK1	0.0208514	Physical Interactions	BIOGRID-SMALL-SCALE-STUDIES
CCNA2	CDK1	0.00548519	Physical Interactions	BIOGRID-SMALL-SCALE-STUDIES
CCNA2	CKS2	0.0450582	Physical Interactions	BIOGRID-SMALL-SCALE-STUDIES
PIK3CA	EGFR	0.00228972	Physical Interactions	BIOGRID-SMALL-SCALE-STUDIES
RGCC	CDK1	0.0564821	Physical Interactions	BIOGRID-SMALL-SCALE-STUDIES
CKS2	CDK1	0.0436886	Physical Interactions	Huttlin-Harper-2017
CCNA2	CDK1	0.0210676	Physical Interactions	Huttlin-Harper-2017
CCNA2	CKS2	0.0232105	Physical Interactions	Huttlin-Harper-2017
EGFR	CDK1	0.0747435	Physical Interactions	Foerster-Ritter-2013
CCNA2	CDK1	0.306327	Physical Interactions	IREF-corum
CCNA2	CDK1	0.0846445	Physical Interactions	IREF-bind-translation
CCNA2	CDK1	0.167739	Physical Interactions	IREF-bind
CKS2	CDK1	0.105172	Physical Interactions	Huttlin-Gygi-2015
CCNA2	CDK1	0.0182396	Physical Interactions	Huttlin-Gygi-2015
CCNA2	CKS2	0.0525007	Physical Interactions	Huttlin-Gygi-2015
CKS2	CDK1	0.3269	Physical Interactions	So-Colwill-2015
CCNA2	CDK1	0.3269	Physical Interactions	So-Colwill-2015
CKS2	CDK1	0.241713	Physical Interactions	Rual-Vidal-2005
EGFR	CDK1	0.0148965	Physical Interactions	IREF-matrixdb
CKS2	CDK1	0.0684233	Physical Interactions	IREF-spike
CKS2	CDK1	0.426543	Physical Interactions	Varjosalo-Gstaiger-2013 A
CCNA2	CDK1	0.149422	Physical Interactions	Varjosalo-Gstaiger-2013 A
EGFR	CDK1	0.000710375	Physical Interactions	IREF-biogrid
CKS2	CDK1	0.0117728	Physical Interactions	IREF-biogrid
CCNA2	CDK1	0.00510595	Physical Interactions	IREF-biogrid
CCNA2	CKS2	0.0228635	Physical Interactions	IREF-biogrid
PIK3CA	EGFR	0.00135884	Physical Interactions	IREF-biogrid
RGCC	CDK1	0.0299191	Physical Interactions	IREF-biogrid
CKS2	CDK1	1	Predicted	I2D-Li-Vidal-2004-interolog-Worm2Human
CKS2	CDK1	0.0165192	Predicted	Wu-Stein-2010
CCNA2	CDK1	0.249384	Predicted	I2D-IntAct-Mouse2Human
CCNA2	CDK1	0.112655	Predicted	I2D-BioGRID-Mouse2Human
CCNA2	CDK1	0.0374869	Predicted	I2D-BioGRID-Fly2Human
CCNA2	CDK1	0.374137	Predicted	I2D-BIND-Mouse2Human
RGCC	CDK1	0.508893	Predicted	I2D-MGI-Mouse2Human
PDIA3	CALR	0.016072	Co-expression	Roth-Zlotnik-2006
PDIA3	CANX	0.010784	Co-expression	Ramaswamy-Golub-2001
PDIA3	CANX	0.0273016	Co-expression	Innocenti-Brown-2011
PDIA3	CALR	0.0240098	Co-expression	Dobbin-Giordano-2005
CD3D	CALR	0.0151	Co-expression	Dobbin-Giordano-2005
TOR1AIP1	CANX	0.0315556	Co-expression	Dobbin-Giordano-2005
PDIA3	CANX	0.011784	Co-expression	Rieger-Chu-2004
PDIA3	CANX	0.0291005	Co-expression	Bild-Nevins-2006 B
PDIA3	CALR	0.0142656	Co-expression	Burington-Shaughnessy-2008
CALR	CANX	0.0217369	Co-expression	Jiang-de Kok-2017
PDIA3	CANX	0.0196376	Co-expression	Jiang-de Kok-2017
PDIA3	CANX	0.0105014	Co-expression	Chen-Brown-2002
CD3D	CANX	1	Co-localization	Chen-Huang-2014
TOR1AIP1	PDIA3	0.000912949	Genetic Interactions	Lin-Smith-2010
CALR	CANX	0.964507	Pathway	Wu-Stein-2010
CALR	CANX	0.306594	Pathway	REACTOME
PDIA3	CANX	0.306594	Pathway	REACTOME
PDIA3	CALR	0.162661	Pathway	REACTOME
CALR	CANX	0.0323518	Physical Interactions	IREF-reactome
PDIA3	CANX	0.0418427	Physical Interactions	IREF-reactome
PDIA3	CALR	0.0507767	Physical Interactions	IREF-reactome
CALR	CANX	0.0323518	Physical Interactions	Vastrik-Stein-2007
PDIA3	CANX	0.0418427	Physical Interactions	Vastrik-Stein-2007
PDIA3	CALR	0.0507767	Physical Interactions	Vastrik-Stein-2007
TOR1AIP1	CANX	0.0313418	Physical Interactions	Hein-Mann-2015
TOR1AIP1	CANX	0.915756	Physical Interactions	Hutchins-Peters-2010
PDIA3	CANX	0.687556	Physical Interactions	IREF-dip
PDIA3	CALR	0.0412332	Physical Interactions	Wan-Emili-2015
CALR	CANX	0.00886723	Physical Interactions	BIOGRID-SMALL-SCALE-STUDIES
PDIA3	CANX	0.00712773	Physical Interactions	BIOGRID-SMALL-SCALE-STUDIES
PDIA3	CALR	0.0104483	Physical Interactions	BIOGRID-SMALL-SCALE-STUDIES
CD3D	CANX	0.0259796	Physical Interactions	BIOGRID-SMALL-SCALE-STUDIES
CALR	CANX	0.0207567	Physical Interactions	Moutaoufik-Babu-2019
PDIA3	CALR	0.0386785	Physical Interactions	IREF-mint
PDIA3	CANX	0.224621	Physical Interactions	IREF-bind-translation
PDIA3	CALR	0.315353	Physical Interactions	IREF-bind-translation
PDIA3	CANX	0.660603	Physical Interactions	IREF-bind
PDIA3	CALR	0.345762	Physical Interactions	IREF-bind
PDIA3	CALR	0.336466	Physical Interactions	Rual-Vidal-2005
PDIA3	CANX	0.0178279	Physical Interactions	IREF-matrixdb
PDIA3	CALR	0.00514297	Physical Interactions	IREF-matrixdb
PDIA3	CALR	0.0363943	Physical Interactions	IREF-spike
CALR	CANX	0.00185911	Physical Interactions	IREF-biogrid
PDIA3	CANX	0.00198228	Physical Interactions	IREF-biogrid
PDIA3	CALR	0.0060287	Physical Interactions	IREF-biogrid
CD3D	CANX	0.0122197	Physical Interactions	IREF-biogrid
PDIA3	CANX	0.278279	Predicted	Wu-Stein-2010
PDIA3	CALR	0.0807533	Predicted	Wu-Stein-2010
PDIA3	CANX	0.0142026	Predicted	Stuart-Kim-2003
PDIA3	CALR	0.0558048	Predicted	I2D-BioGRID-Fly2Human
PDIA3	CANX	0.386391	Predicted	I2D-IntAct-Rat2Human
CALR	CANX	0.154126	Shared protein domains	INTERPRO
CALR	CANX	0.333333	Shared protein domains	PFAM
SFXN1	SFXN3	0.0452276	Physical Interactions	Havugimana-Emili-2012
TIMM17A	SFXN3	0.308935	Physical Interactions	Havugimana-Emili-2012
TIMM17A	SFXN3	0.0550787	Physical Interactions	IREF-biogrid
SFXN1	SFXN3	0.25	Shared protein domains	INTERPRO
SFXN4	SFXN3	0.25	Shared protein domains	INTERPRO
SFXN4	SFXN1	0.25	Shared protein domains	INTERPRO
SFXN5	SFXN3	0.25	Shared protein domains	INTERPRO
SFXN5	SFXN1	0.25	Shared protein domains	INTERPRO
SFXN5	SFXN4	0.25	Shared protein domains	INTERPRO
SFXN2	SFXN3	0.25	Shared protein domains	INTERPRO
SFXN2	SFXN1	0.25	Shared protein domains	INTERPRO
SFXN2	SFXN4	0.25	Shared protein domains	INTERPRO
SFXN2	SFXN5	0.25	Shared protein domains	INTERPRO
SFXN1	SFXN3	0.25	Shared protein domains	PFAM
SFXN4	SFXN3	0.25	Shared protein domains	PFAM
SFXN4	SFXN1	0.25	Shared protein domains	PFAM
SFXN5	SFXN3	0.25	Shared protein domains	PFAM
SFXN5	SFXN1	0.25	Shared protein domains	PFAM
SFXN5	SFXN4	0.25	Shared protein domains	PFAM
SFXN2	SFXN3	0.25	Shared protein domains	PFAM
SFXN2	SFXN1	0.25	Shared protein domains	PFAM
SFXN2	SFXN4	0.25	Shared protein domains	PFAM
SFXN2	SFXN5	0.25	Shared protein domains	PFAM
CLTC	CLTA	0.0122414	Co-expression	Mallon-McKay-2013
CLTC	PIK3C2A	0.0122572	Co-expression	Rieger-Chu-2004
PIK3C2A	CLTB	0.0111426	Co-expression	Perou-Botstein-1999
HIP1	CLTC	0.790423	Co-localization	Chen-Huang-2014
CLTC	CLTA	0.000472802	Genetic Interactions	Lin-Smith-2010
HIP1	CLTC	0.000573001	Genetic Interactions	Lin-Smith-2010
CLTB	CLTA	0.00471014	Pathway	Wu-Stein-2010
CLTC	CLTA	0.004719	Pathway	Wu-Stein-2010
EPN1	CLTA	0.0122122	Pathway	Wu-Stein-2010
EPN1	CLTC	0.0152675	Pathway	Wu-Stein-2010
HIP1	CLTA	0.0228942	Pathway	Wu-Stein-2010
HIP1	CLTB	0.0285683	Pathway	Wu-Stein-2010
CLTB	CLTA	0.0829857	Pathway	NCI_NATURE
EPN1	CLTC	0.313585	Pathway	IMID
CLTC	CLTA	0.0110219	Physical Interactions	IREF-reactome
EPN1	CLTA	0.0246756	Physical Interactions	IREF-reactome
CLTC	CLTA	0.0110219	Physical Interactions	Vastrik-Stein-2007
EPN1	CLTA	0.0246756	Physical Interactions	Vastrik-Stein-2007
CLTB	CLTA	0.0170928	Physical Interactions	Hein-Mann-2015
PIK3C2A	CLTB	0.0308065	Physical Interactions	Hein-Mann-2015
CLTC	CLTA	0.00766683	Physical Interactions	Hein-Mann-2015
CLTC	CLTB	0.0053348	Physical Interactions	Hein-Mann-2015
CLTC	PIK3C2A	0.013818	Physical Interactions	Hein-Mann-2015
EPN1	CLTC	0.09585	Physical Interactions	Hein-Mann-2015
HIP1	CLTC	0.048782	Physical Interactions	Hein-Mann-2015
CLTC	CLTA	0.320269	Physical Interactions	IREF-quickgo
HIP1	CLTA	0.307113	Physical Interactions	IREF-quickgo
HIP1	CLTB	0.279528	Physical Interactions	IREF-quickgo
PIK3C2A	CLTA	0.628531	Physical Interactions	Wan-Emili-2015
CLTC	CLTA	0.062803	Physical Interactions	Wan-Emili-2015
CLTC	CLTA	0.0285441	Physical Interactions	BIOGRID-SMALL-SCALE-STUDIES
CLTC	CLTB	0.0295174	Physical Interactions	BIOGRID-SMALL-SCALE-STUDIES
EPN1	CLTC	0.00993919	Physical Interactions	BIOGRID-SMALL-SCALE-STUDIES
HIP1	CLTB	0.109061	Physical Interactions	BIOGRID-SMALL-SCALE-STUDIES
HIP1	CLTC	0.0180926	Physical Interactions	BIOGRID-SMALL-SCALE-STUDIES
CLTB	CLTA	0.282924	Physical Interactions	Boldt-Roepman-2016
HIP1	CLTA	0.220127	Physical Interactions	IREF-mint
HIP1	CLTB	0.38165	Physical Interactions	IREF-mint
HIP1	CLTA	0.29525	Physical Interactions	IREF-spike
HIP1	CLTB	0.345801	Physical Interactions	IREF-spike
HIP1	CLTC	0.0529384	Physical Interactions	IREF-spike
HIP1	CLTB	0.483312	Physical Interactions	IREF-biogrid
HIP1	CLTC	0.483312	Physical Interactions	IREF-biogrid
CLTC	CLTB	0.357405	Predicted	Wu-Stein-2010
EPN1	CLTA	0.179739	Predicted	I2D-BioGRID-Rat2Human
EPN1	CLTC	0.101329	Predicted	I2D-BioGRID-Rat2Human
CLTC	CLTA	0.265626	Predicted	I2D-BioGRID-Fly2Human
CLTC	PIK3C2A	0.0123369	Predicted	I2D-BioGRID-Fly2Human
EPN1	CLTC	0.0296978	Predicted	I2D-BioGRID-Fly2Human
EPN1	CLTC	0.816497	Predicted	I2D-BIND-Rat2Human
EPN1	CLTA	0.476273	Predicted	I2D-IntAct-Rat2Human
EPN1	CLTC	0.404151	Predicted	I2D-IntAct-Rat2Human
EPN1	CLTA	0.541196	Predicted	I2D-MINT-Rat2Human
EPN1	CLTC	0.423497	Predicted	I2D-MINT-Rat2Human
CLTB	CLTA	1	Shared protein domains	INTERPRO
HIP1	EPN1	0.0423988	Shared protein domains	INTERPRO
CLTB	CLTA	1	Shared protein domains	PFAM
NACA2	BTF3	0.0104627	Co-expression	Mallon-McKay-2013
NACA2	NACA	0.0138007	Co-expression	Mallon-McKay-2013
NACA	BTF3	0.0145658	Co-expression	Roth-Zlotnik-2006
NACA2	NACA	0.0112091	Co-expression	Innocenti-Brown-2011
NACA	BTF3	0.0217141	Co-expression	Rieger-Chu-2004
NACA	BTF3	0.0146058	Co-expression	Perou-Botstein-2000
NACA	BTF3	0.0261629	Co-expression	Wang-Cheung-2015
NACA	BTF3	0.0133512	Co-expression	Wu-Garvey-2007
EPHB2	BTF3	1	Genetic Interactions	IREF-SMALL-SCALE-STUDIES
BTF3L4	BTF3	0.373449	Physical Interactions	Wan-Emili-2015
NACA	BTF3	0.218386	Physical Interactions	Wan-Emili-2015
NACA	BTF3L4	0.330585	Physical Interactions	Wan-Emili-2015
NACA2	BTF3	0.162779	Physical Interactions	Wan-Emili-2015
NACA2	BTF3	0.160493	Physical Interactions	Havugimana-Emili-2012
NACA2	BTF3L4	0.61026	Physical Interactions	Havugimana-Emili-2012
NACA	BTF3	0.100789	Physical Interactions	BIOGRID-SMALL-SCALE-STUDIES
NACA	BTF3L4	0.235897	Physical Interactions	BIOGRID-SMALL-SCALE-STUDIES
NACA2	NACA	0.373005	Physical Interactions	BIOGRID-SMALL-SCALE-STUDIES
EPHB2	BTF3	0.254773	Physical Interactions	IREF-spike
BTF3L4	BTF3	0.0637162	Physical Interactions	IREF-biogrid
NACA2	BTF3	0.0789202	Physical Interactions	IREF-biogrid
NACA2	BTF3L4	0.104426	Physical Interactions	IREF-biogrid
NACA	BTF3	0.0156539	Predicted	Wu-Stein-2010
NACA	BTF3L4	0.0378548	Predicted	Stuart-Kim-2003
NACA2	BTF3L4	0.387079	Predicted	I2D-BIND-Worm2Human
BTF3L4	BTF3	0.266742	Shared protein domains	INTERPRO
NACA	BTF3	0.217061	Shared protein domains	INTERPRO
NACA	BTF3L4	0.217061	Shared protein domains	INTERPRO
NACA2	BTF3	0.217061	Shared protein domains	INTERPRO
NACA2	BTF3L4	0.217061	Shared protein domains	INTERPRO
NACA2	NACA	0.394031	Shared protein domains	INTERPRO
NACAD	BTF3	0.266742	Shared protein domains	INTERPRO
NACAD	BTF3L4	0.266742	Shared protein domains	INTERPRO
NACAD	NACA	0.217061	Shared protein domains	INTERPRO
NACAD	NACA2	0.217061	Shared protein domains	INTERPRO
BTF3L4	BTF3	0.25	Shared protein domains	PFAM
NACA	BTF3	0.25	Shared protein domains	PFAM
NACA	BTF3L4	0.25	Shared protein domains	PFAM
NACA2	BTF3	0.25	Shared protein domains	PFAM
NACA2	BTF3L4	0.25	Shared protein domains	PFAM
NACA2	NACA	0.25	Shared protein domains	PFAM
NACAD	BTF3	0.25	Shared protein domains	PFAM
NACAD	BTF3L4	0.25	Shared protein domains	PFAM
NACAD	NACA	0.25	Shared protein domains	PFAM
NACAD	NACA2	0.25	Shared protein domains	PFAM
PLN	ATP2A2	0.00869149	Co-expression	Mallon-McKay-2013
PLN	ATP2A2	0.0167212	Co-expression	Wu-Garvey-2007
ATP2B4	ATP2A2	0.00662121	Co-expression	Perou-Botstein-1999
PLN	ATP2A2	0.00545795	Co-localization	Johnson-Shoemaker-2003
PLN	ATP2A2	0.618153	Pathway	Wu-Stein-2010
NOTCH1	ATP2A2	0.220696	Physical Interactions	IREF-reactome
NOTCH1	ATP2A2	0.220696	Physical Interactions	Vastrik-Stein-2007
PLN	ATP2A2	0.104115	Physical Interactions	BIOGRID-SMALL-SCALE-STUDIES
PLN	ATP2A2	1	Physical Interactions	IREF-corum
PLN	ATP2A2	0.0346374	Physical Interactions	IREF-biogrid
ATP2B4	ATP2A2	0.421769	Predicted	Wu-Stein-2010
TLR9	ATP2A2	0.857347	Predicted	I2D-IntAct-Mouse2Human
ATP2B1	ATP2A2	0.624432	Predicted	I2D-BioGRID-Mouse2Human
TLR9	ATP2A2	0.911066	Predicted	I2D-IntAct-Rat2Human
ATP2B4	ATP2A2	0.0279005	Shared protein domains	INTERPRO
ATP2B1	ATP2A2	0.0279005	Shared protein domains	INTERPRO
ATP2B1	ATP2B4	0.0425113	Shared protein domains	INTERPRO
ATP2B4	ATP2A2	0.0548162	Shared protein domains	PFAM
ATP2B1	ATP2A2	0.0548162	Shared protein domains	PFAM
ATP2B1	ATP2B4	0.0866043	Shared protein domains	PFAM
KRT33B	BTRC	0.00657608	Co-expression	Dobbin-Giordano-2005
SIRT1	KRT79	0.198699	Physical Interactions	IREF-quickgo
KRT17	KRT79	0.0985329	Physical Interactions	Yang-Wang-2018
SIRT1	KRT79	0.145503	Physical Interactions	BIOGRID-SMALL-SCALE-STUDIES
BTRC	KRT79	0.250538	Physical Interactions	Sowa-Harper-2009
KRT33B	KRT79	0.304396	Physical Interactions	IREF-matrixdb
KRT33B	KRT79	0.0320727	Physical Interactions	IREF-huri
SIRT1	KRT79	0.0154446	Physical Interactions	IREF-biogrid
KRT17	KRT79	0.0207279	Physical Interactions	IREF-biogrid
KRT33B	KRT79	0.148971	Physical Interactions	IREF-biogrid
NPHP3	KRT79	0.335954	Predicted	I2D-BioGRID-Mouse2Human
KRT17	KRT79	0.0140447	Shared protein domains	INTERPRO
KRT33B	KRT79	0.0177303	Shared protein domains	INTERPRO
KRT33B	KRT17	0.0142348	Shared protein domains	INTERPRO
KRT17	KRT79	0.0109978	Shared protein domains	PFAM
KRT33B	KRT79	0.0204172	Shared protein domains	PFAM
KRT33B	KRT17	0.0112216	Shared protein domains	PFAM
GRN	PSAP	0.0142117	Co-expression	Wang-Maris-2006
ASAH1	PSAP	0.0204432	Co-expression	Mallon-McKay-2013
GRN	PSAP	0.0068461	Co-expression	Innocenti-Brown-2011
GRN	PSAP	0.0163014	Co-expression	Dobbin-Giordano-2005
GRN	PSAP	0.0170849	Co-expression	Bild-Nevins-2006 B
GRN	PSAP	0.013079	Co-expression	Burington-Shaughnessy-2008
GRN	PSAP	0.0166006	Co-expression	Wang-Cheung-2015
GBA	PSAP	0.585786	Physical Interactions	IREF-reactome
ASAH1	PSAP	0.306327	Physical Interactions	IREF-reactome
ASAH1	GBA	0.306327	Physical Interactions	IREF-reactome
GBA	PSAP	0.585786	Physical Interactions	Vastrik-Stein-2007
ASAH1	PSAP	0.306327	Physical Interactions	Vastrik-Stein-2007
ASAH1	GBA	0.306327	Physical Interactions	Vastrik-Stein-2007
GRN	PSAP	0.205437	Physical Interactions	IREF-quickgo
GRN	GBA	0.324988	Physical Interactions	IREF-quickgo
GRN	PSAP	0.765367	Physical Interactions	IREF-uniprotpp
GBA	PSAP	0.363185	Physical Interactions	Lim-Zoghbi-2006
GBA	PSAP	0.229406	Physical Interactions	IREF-spike
GBA	PSAP	0.816497	Predicted	Wu-Stein-2010
PSAPL1	PSAP	0.29305	Shared protein domains	INTERPRO
SFTPB	PSAP	0.29305	Shared protein domains	INTERPRO
SFTPB	PSAPL1	0.247963	Shared protein domains	INTERPRO
PSAPL1	PSAP	0.356278	Shared protein domains	PFAM
SFTPB	PSAP	0.356278	Shared protein domains	PFAM
SFTPB	PSAPL1	0.356278	Shared protein domains	PFAM
DFFB	HMGB2	0.0765206	Pathway	Wu-Stein-2010
H1-0	HMGB2	0.238796	Pathway	Wu-Stein-2010
H1-0	DFFB	0.249646	Pathway	Wu-Stein-2010
SET	HMGB2	0.134266	Pathway	Wu-Stein-2010
H1-8	HMGB2	0.238796	Pathway	Wu-Stein-2010
H1-8	DFFB	0.249646	Pathway	Wu-Stein-2010
DFFB	HMGB2	0.425574	Physical Interactions	IREF-reactome
H1-0	HMGB2	0.28084	Physical Interactions	IREF-reactome
H1-0	DFFB	0.110764	Physical Interactions	IREF-reactome
DFFB	HMGB2	0.425574	Physical Interactions	Vastrik-Stein-2007
H1-0	HMGB2	0.28084	Physical Interactions	Vastrik-Stein-2007
H1-0	DFFB	0.110764	Physical Interactions	Vastrik-Stein-2007
SET	HMGB2	0.671038	Physical Interactions	IREF-quickgo
SCAF8	HMGB2	1	Physical Interactions	Havugimana-Emili-2012
SET	HMGB2	0.013771	Physical Interactions	BIOGRID-SMALL-SCALE-STUDIES
SCAF8	HMGB2	0.0703884	Physical Interactions	IREF-biogrid
H1-8	H1-0	0.0361375	Shared protein domains	INTERPRO
H1-8	H1-0	0.101284	Shared protein domains	PFAM
CCT4	CCT6A	0.00614075	Co-expression	Wang-Maris-2006
CCT7	CCT4	0.00527919	Co-expression	Wang-Maris-2006
CCT2	CCT6A	0.00649329	Co-expression	Wang-Maris-2006
CCT5	CCT6A	0.00789906	Co-expression	Wang-Maris-2006
CCT5	CCT4	0.00577642	Co-expression	Wang-Maris-2006
CCT5	CCT2	0.00661487	Co-expression	Wang-Maris-2006
CCT8	CCT4	0.00431108	Co-expression	Wang-Maris-2006
CCT8	CCT7	0.00412671	Co-expression	Wang-Maris-2006
CCT8	CCT2	0.00425862	Co-expression	Wang-Maris-2006
CCT2	CCT6A	0.00231735	Co-expression	Mallon-McKay-2013
CCT2	CCT4	0.00240328	Co-expression	Mallon-McKay-2013
CCT2	CCT7	0.00205314	Co-expression	Mallon-McKay-2013
CCT5	CCT6A	0.0106403	Co-expression	Mallon-McKay-2013
CCT5	CCT2	0.00750627	Co-expression	Mallon-McKay-2013
CCT8	CCT6A	0.00947703	Co-expression	Mallon-McKay-2013
CCT8	CCT4	0.0101531	Co-expression	Mallon-McKay-2013
CCT7	CCT4	0.0124845	Co-expression	Roth-Zlotnik-2006
CCT2	CCT4	0.0103252	Co-expression	Roth-Zlotnik-2006
CCT2	CCT7	0.00772764	Co-expression	Roth-Zlotnik-2006
CCT5	CCT7	0.0139735	Co-expression	Roth-Zlotnik-2006
CCT7	CCT4	0.0159954	Co-expression	Ramaswamy-Golub-2001
CCT2	CCT7	0.00998633	Co-expression	Ramaswamy-Golub-2001
CCT5	CCT7	0.00906106	Co-expression	Ramaswamy-Golub-2001
CCT8	CCT6A	0.00523637	Co-expression	Ramaswamy-Golub-2001
CCT8	CCT5	0.0112141	Co-expression	Ramaswamy-Golub-2001
CCT2	CCT6A	0.00296721	Co-expression	Innocenti-Brown-2011
CCT2	CCT4	0.00709486	Co-expression	Innocenti-Brown-2011
CCT5	CCT6A	0.00948314	Co-expression	Innocenti-Brown-2011
CCT5	CCT7	0.00875936	Co-expression	Innocenti-Brown-2011
CCT5	CCT2	0.00782464	Co-expression	Innocenti-Brown-2011
CCT8	CCT6A	0.0109049	Co-expression	Innocenti-Brown-2011
CCT7	CCT4	0.0051401	Co-expression	Dobbin-Giordano-2005
CCT2	CCT4	0.00871155	Co-expression	Dobbin-Giordano-2005
CCT2	CCT7	0.00563377	Co-expression	Dobbin-Giordano-2005
CCT4	CCT6A	0.0128062	Co-expression	Rieger-Chu-2004
CCT7	CCT4	0.00661292	Co-expression	Rieger-Chu-2004
CCT2	CCT6A	0.00548352	Co-expression	Rieger-Chu-2004
CCT2	CCT4	0.00814635	Co-expression	Rieger-Chu-2004
CCT2	CCT7	0.00409832	Co-expression	Rieger-Chu-2004
CCT5	CCT2	0.00645912	Co-expression	Rieger-Chu-2004
CCT8	CCT7	0.0038526	Co-expression	Rieger-Chu-2004
CCT8	CCT2	0.00570848	Co-expression	Rieger-Chu-2004
CCT8	CCT5	0.00668511	Co-expression	Rieger-Chu-2004
CCT5	CCT7	0.00964428	Co-expression	Bild-Nevins-2006 B
CCT5	CCT2	0.00801256	Co-expression	Bild-Nevins-2006 B
CCT8	CCT5	0.0114008	Co-expression	Bild-Nevins-2006 B
CCT2	CCT7	0.00571202	Co-expression	Burington-Shaughnessy-2008
CCT5	CCT6A	0.00251286	Co-expression	Burington-Shaughnessy-2008
CCT5	CCT7	0.00479771	Co-expression	Burington-Shaughnessy-2008
CCT5	CCT2	0.00319706	Co-expression	Burington-Shaughnessy-2008
CCT8	CCT6A	0.00612199	Co-expression	Burington-Shaughnessy-2008
CCT8	CCT7	0.00980973	Co-expression	Burington-Shaughnessy-2008
CCT8	CCT5	0.00478781	Co-expression	Burington-Shaughnessy-2008
CCT7	CCT6A	0.00395925	Co-expression	Arijs-Rutgeerts-2009
CCT2	CCT6A	0.00283652	Co-expression	Arijs-Rutgeerts-2009
CCT2	CCT4	0.00445048	Co-expression	Arijs-Rutgeerts-2009
CCT2	CCT7	0.00183888	Co-expression	Arijs-Rutgeerts-2009
CCT5	CCT7	0.00847198	Co-expression	Arijs-Rutgeerts-2009
CCT5	CCT2	0.00622065	Co-expression	Arijs-Rutgeerts-2009
CCT8	CCT7	0.00783353	Co-expression	Arijs-Rutgeerts-2009
CCT8	CCT2	0.00609862	Co-expression	Arijs-Rutgeerts-2009
CCT4	CCT6A	0.0127575	Co-expression	Jiang-de Kok-2017
CCT7	CCT6A	0.00646305	Co-expression	Jiang-de Kok-2017
CCT7	CCT4	0.00867412	Co-expression	Jiang-de Kok-2017
CCT2	CCT6A	0.00982535	Co-expression	Jiang-de Kok-2017
CCT2	CCT4	0.0142024	Co-expression	Jiang-de Kok-2017
CCT5	CCT6A	0.0172899	Co-expression	Jiang-de Kok-2017
CCT8	CCT4	0.0169102	Co-expression	Jiang-de Kok-2017
CCT8	CCT7	0.00787922	Co-expression	Jiang-de Kok-2017
CCT8	CCT2	0.0135348	Co-expression	Jiang-de Kok-2017
CCT7	CCT4	0.00302555	Co-expression	Perou-Botstein-2000
CCT5	CCT4	0.00310544	Co-expression	Perou-Botstein-2000
CCT5	CCT7	0.00269069	Co-expression	Perou-Botstein-2000
CCT5	CCT2	0.00598633	Co-expression	Perou-Botstein-2000
CCT4	CCT6A	0.00309997	Co-expression	Chen-Brown-2002
CCT7	CCT6A	0.00710315	Co-expression	Chen-Brown-2002
CCT7	CCT4	0.00732088	Co-expression	Chen-Brown-2002
CCT5	CCT6A	0.00698706	Co-expression	Chen-Brown-2002
CCT2	CCT7	0.00425109	Co-expression	Wang-Cheung-2015
CCT5	CCT6A	0.00651724	Co-expression	Wang-Cheung-2015
CCT5	CCT2	0.010439	Co-expression	Wu-Garvey-2007
CCT8	CCT2	0.0105537	Co-expression	Wu-Garvey-2007
CCT8	CCT5	0.00849218	Co-expression	Wu-Garvey-2007
CCT7	CCT4	0.0125571	Co-expression	Ross-Perou-2001
CCT5	CCT4	0.0126367	Co-expression	Ross-Perou-2001
CCT7	CCT6A	0.00882405	Co-localization	Johnson-Shoemaker-2003
CCT7	CCT4	0.0114367	Co-localization	Johnson-Shoemaker-2003
CCT2	CCT4	0.00662305	Co-localization	Johnson-Shoemaker-2003
CCT2	CCT7	0.0113102	Co-localization	Johnson-Shoemaker-2003
CCT8	CCT4	0.00526551	Co-localization	Johnson-Shoemaker-2003
CCT8	CCT7	0.00869797	Co-localization	Johnson-Shoemaker-2003
CCT8	CCT2	0.00513937	Co-localization	Johnson-Shoemaker-2003
CCT5	CCT7	0.00106876	Genetic Interactions	Lin-Smith-2010
CCT4	CCT6A	0.0422141	Pathway	Wu-Stein-2010
CCT7	CCT6A	0.0422141	Pathway	Wu-Stein-2010
CCT7	CCT4	0.0422141	Pathway	Wu-Stein-2010
CCT2	CCT6A	0.0422141	Pathway	Wu-Stein-2010
CCT2	CCT4	0.0422141	Pathway	Wu-Stein-2010
CCT2	CCT7	0.0422141	Pathway	Wu-Stein-2010
CCT5	CCT6A	0.0422141	Pathway	Wu-Stein-2010
CCT5	CCT4	0.0422141	Pathway	Wu-Stein-2010
CCT5	CCT7	0.0422141	Pathway	Wu-Stein-2010
CCT5	CCT2	0.0422141	Pathway	Wu-Stein-2010
CCT8	CCT6A	0.0410715	Pathway	Wu-Stein-2010
CCT8	CCT4	0.0410715	Pathway	Wu-Stein-2010
CCT8	CCT7	0.0410715	Pathway	Wu-Stein-2010
CCT8	CCT2	0.0410715	Pathway	Wu-Stein-2010
CCT8	CCT5	0.0410715	Pathway	Wu-Stein-2010
CCT4	CCT6A	0.0617908	Pathway	REACTOME
CCT7	CCT6A	0.0617908	Pathway	REACTOME
CCT7	CCT4	0.0617908	Pathway	REACTOME
CCT2	CCT6A	0.0617908	Pathway	REACTOME
CCT2	CCT4	0.0617908	Pathway	REACTOME
CCT2	CCT7	0.0617908	Pathway	REACTOME
CCT5	CCT6A	0.0617908	Pathway	REACTOME
CCT5	CCT4	0.0617908	Pathway	REACTOME
CCT5	CCT7	0.0617908	Pathway	REACTOME
CCT5	CCT2	0.0617908	Pathway	REACTOME
CCT8	CCT6A	0.0617908	Pathway	REACTOME
CCT8	CCT4	0.0617908	Pathway	REACTOME
CCT8	CCT7	0.0617908	Pathway	REACTOME
CCT8	CCT2	0.0617908	Pathway	REACTOME
CCT8	CCT5	0.0617908	Pathway	REACTOME
CCT4	CCT6A	0.0321217	Physical Interactions	IREF-reactome
CCT7	CCT6A	0.0321217	Physical Interactions	IREF-reactome
CCT7	CCT4	0.0321217	Physical Interactions	IREF-reactome
CCT2	CCT6A	0.0321217	Physical Interactions	IREF-reactome
CCT2	CCT4	0.0321217	Physical Interactions	IREF-reactome
CCT2	CCT7	0.0321217	Physical Interactions	IREF-reactome
CCT5	CCT6A	0.0321217	Physical Interactions	IREF-reactome
CCT5	CCT4	0.0321217	Physical Interactions	IREF-reactome
CCT5	CCT7	0.0321217	Physical Interactions	IREF-reactome
CCT5	CCT2	0.0321217	Physical Interactions	IREF-reactome
CCT8	CCT6A	0.0321217	Physical Interactions	IREF-reactome
CCT8	CCT4	0.0321217	Physical Interactions	IREF-reactome
CCT8	CCT7	0.0321217	Physical Interactions	IREF-reactome
CCT8	CCT2	0.0321217	Physical Interactions	IREF-reactome
CCT8	CCT5	0.0321217	Physical Interactions	IREF-reactome
CCT4	CCT6A	0.0321217	Physical Interactions	Vastrik-Stein-2007
CCT7	CCT6A	0.0321217	Physical Interactions	Vastrik-Stein-2007
CCT7	CCT4	0.0321217	Physical Interactions	Vastrik-Stein-2007
CCT2	CCT6A	0.0321217	Physical Interactions	Vastrik-Stein-2007
CCT2	CCT4	0.0321217	Physical Interactions	Vastrik-Stein-2007
CCT2	CCT7	0.0321217	Physical Interactions	Vastrik-Stein-2007
CCT5	CCT6A	0.0321217	Physical Interactions	Vastrik-Stein-2007
CCT5	CCT4	0.0321217	Physical Interactions	Vastrik-Stein-2007
CCT5	CCT7	0.0321217	Physical Interactions	Vastrik-Stein-2007
CCT5	CCT2	0.0321217	Physical Interactions	Vastrik-Stein-2007
CCT8	CCT6A	0.0321217	Physical Interactions	Vastrik-Stein-2007
CCT8	CCT4	0.0321217	Physical Interactions	Vastrik-Stein-2007
CCT8	CCT7	0.0321217	Physical Interactions	Vastrik-Stein-2007
CCT8	CCT2	0.0321217	Physical Interactions	Vastrik-Stein-2007
CCT8	CCT5	0.0321217	Physical Interactions	Vastrik-Stein-2007
CCT4	CCT6A	0.178859	Physical Interactions	Kristensen-Foster-2012
CCT7	CCT6A	0.156859	Physical Interactions	Kristensen-Foster-2012
CCT7	CCT4	0.150197	Physical Interactions	Kristensen-Foster-2012
CCT2	CCT6A	0.138305	Physical Interactions	Kristensen-Foster-2012
CCT2	CCT7	0.116141	Physical Interactions	Kristensen-Foster-2012
CCT5	CCT7	0.250567	Physical Interactions	Kristensen-Foster-2012
CCT5	CCT2	0.220929	Physical Interactions	Kristensen-Foster-2012
CCT8	CCT6A	0.234605	Physical Interactions	Kristensen-Foster-2012
CCT8	CCT7	0.197009	Physical Interactions	Kristensen-Foster-2012
CCT8	CCT2	0.173706	Physical Interactions	Kristensen-Foster-2012
CCT8	CCT5	0.374759	Physical Interactions	Kristensen-Foster-2012
CCT4	CCT6A	0.0107911	Physical Interactions	Hein-Mann-2015
CCT7	CCT6A	0.0180761	Physical Interactions	Hein-Mann-2015
CCT7	CCT4	0.00882509	Physical Interactions	Hein-Mann-2015
CCT2	CCT6A	0.0133305	Physical Interactions	Hein-Mann-2015
CCT2	CCT4	0.00650818	Physical Interactions	Hein-Mann-2015
CCT2	CCT7	0.0109018	Physical Interactions	Hein-Mann-2015
CCT5	CCT4	0.0111118	Physical Interactions	Hein-Mann-2015
CCT5	CCT7	0.0186133	Physical Interactions	Hein-Mann-2015
CCT5	CCT2	0.0137266	Physical Interactions	Hein-Mann-2015
CCT8	CCT6A	0.0138358	Physical Interactions	Hein-Mann-2015
CCT8	CCT4	0.00675489	Physical Interactions	Hein-Mann-2015
CCT8	CCT7	0.0113151	Physical Interactions	Hein-Mann-2015
CCT8	CCT2	0.00834446	Physical Interactions	Hein-Mann-2015
CCT8	CCT5	0.0142469	Physical Interactions	Hein-Mann-2015
CCT4	CCT6A	0.0320853	Physical Interactions	Wan-Emili-2015
CCT7	CCT6A	0.0309987	Physical Interactions	Wan-Emili-2015
CCT7	CCT4	0.0531417	Physical Interactions	Wan-Emili-2015
CCT2	CCT6A	0.0334211	Physical Interactions	Wan-Emili-2015
[truncated: 865 more rows]

## Sheet: Table 5b
Full ranked list of all 54 proteins
Rank	Protein	Degree Centrality	Betweenness Centrality
1	CAND1	0.0990099	0.105351
2	CCT6A	0.0990099	0.07762
3	SERBP1	0.0924092	0.0932381
4	AHCY	0.0891089	0.0750212
5	C1QBP	0.0891089	0.0693899
6	TMPO	0.0858086	0.0971768
7	CANX	0.0858086	0.0526921
8	EIF4A1	0.0792079	0.0651689
9	PA2G4	0.0792079	0.061486
10	HMGB2	0.0759076	0.0727274
11	YWHAB	0.0759076	0.0637257
12	CLTA	0.0693069	0.0472651
13	LDHB	0.0693069	0.0446661
14	SSBP1	0.0693069	0.0427694
15	U2AF2	0.0693069	0.0408794
16	AP2M1	0.0660066	0.0616389
17	ANXA4	0.0627063	0.0926653
18	SLIRP	0.0627063	0.0490711
19	AP2B1	0.0627063	0.0401772
20	SFPQ	0.0594059	0.0456728
21	ATP2A2	0.0594059	0.0427617
22	BCAP31	0.0594059	0.0423712
23	PDIA6	0.0594059	0.0352433
24	RPSA	0.0561056	0.0425896
25	RPL10	0.0528053	0.0378906
26	SNRPD3	0.0528053	0.0352272
27	CLINT1	0.0528053	0.0332118
28	CDK1	0.049505	0.0497831
29	CS	0.049505	0.0425276
30	BTF3	0.049505	0.0369053
31	PSAP	0.0462046	0.0481628
32	PALM2AKAP2	0.0462046	0.0419332
33	TJP1	0.0462046	0.0396655
34	RPL3	0.0462046	0.0373719
35	NUDT21	0.0462046	0.034152
36	MUC13	0.0429043	0.0454448
37	SLC25A24	0.0429043	0.0352778
38	PRKCSH	0.0429043	0.0094814
39	U2SURP	0.039604	0.0348853
40	SFXN1	0.039604	0.0254843
41	H1-10	0.039604	0.0215301
42	MYO1D	0.039604	0.0200239
43	NOS1AP	0.0363036	0.0384223
44	CTNND1	0.0363036	0.037466
45	SUDS3	0.0363036	0.0341545
46	MED10	0.0330033	0.0383768
47	BAIAP2L1	0.0330033	0.0351285
48	DNAJC17	0.0330033	0.0349098
49	MRPL30	0.0330033	0.0333201
50	VIL1	0.029703	0.0402645
51	LYZ	0.029703	0.0354887
52	PDIA3	0.029703	0.00113654
53	SFXN3	0.0264026	0.0136398
54	AP2S1	0.0264026	0.0015537
