# Supplementary material for: MUC13-Associated Molecular Interactome in Pancreatic Cancer
Source: Comput Struct Biotechnol J. 2026 Apr 22;35(1):0056. doi: 10.34133/csbj.0056 (PMC13100349; doi:10.34133/csbj.0056)
Supplement: Supplementary 1 — Files S1 to S6 Figs. S1 to S4 [file csbj.0056.f1.zip › Supplementary File_6.csv]

Enrichment FDR	nGenes	Pathway Genes	Fold Enrichment	Pathway	URL	Genes
2.47E-06	7	20	28.29805654	SIRT6 Signaling in Aging	HTTPS://MAAYANLAB.CLOUD/ENRICHR	RELA HIF1A NFKB1 LMNA WRN CDK1 TP53
2.47E-06	15	175	6.930136295	Proteins with Altered Expression in Cancer-Associated Sustaining of Proliferativ	HTTPS://MAAYANLAB.CLOUD/ENRICHR	CDC25B TP53 LEF1 EGFR AR CCNA2 NOTCH1 PLCG1 PIK3CA CDK1 GSK3B ERBB4 ERBB3 CTNNB1 EPHB2
9.26E-06	9	57	12.76604054	HPV Infection and Cancer	HTTPS://MAAYANLAB.CLOUD/ENRICHR	TLR9 ITGA6 TOP1 TP53 EGFR CASP8 CCNA2 HIF1A GJA1
9.26E-06	7	28	20.21289753	EZH2 Methyltransferase Role in Cancer	HTTPS://MAAYANLAB.CLOUD/ENRICHR	CDC25C AR RAD51 CDK1 RELA CTNNB1 HIF1A
1.36E-05	6	19	25.53208109	Proteins Involved in Pathogenesis of Arrhythmogenic Right Ventricular Cardiomyop	HTTPS://MAAYANLAB.CLOUD/ENRICHR	CTNNB1 LMNB1 RPSA LMNA PLN GJA1
1.36E-05	8	46	14.06114611	Suppression of Caspase Activity in Cancer	HTTPS://MAAYANLAB.CLOUD/ENRICHR	DFFB NFKB1 TP53 CTNNB1 LMNB1 HIF1A LMNA CASP8
1.75E-05	7	34	16.64591561	SCF/BTRC Complex	HTTPS://MAAYANLAB.CLOUD/ENRICHR	NFKB1 CDC25B CDK1 TP53 CTNNB1 CUL1 BTRC
1.75E-05	13	165	6.370125281	Proteins Involved in Dilated Cardiomyopathy	HTTPS://MAAYANLAB.CLOUD/ENRICHR	TP53 EGFR LMNA NOTCH1 GJA1 SIRT1 CALR CASP8 ERBB4 CTNNB1 LAMA4 ATP2A2 PLN
1.75E-05	11	112	7.940781171	Genes with Mutations in Cancer-Associated Sustaining of Proliferative Signaling	HTTPS://MAAYANLAB.CLOUD/ENRICHR	TP53 EGFR AR CCNA2 NOTCH1 PLCG1 PIK3CA ERBB4 ERBB3 CTNNB1 EPHB2
2.22E-05	10	93	8.693719366	ESR1/ERBB Positive Luminal Breast Cancer	HTTPS://MAAYANLAB.CLOUD/ENRICHR	SIRT1 PIK3CA TP53 LEF1 GSK3B EGFR ERBB4 ERBB3 RAD51 CTNNB1
2.72E-05	8	54	11.97801335	ERBB/VEGFR/Akt Signaling in Breast Cancer	HTTPS://MAAYANLAB.CLOUD/ENRICHR	PIK3CA TP53 LEF1 GSK3B EGFR ERBB4 ERBB3 CTNNB1
5.36E-05	10	105	7.700151439	Mantle Cell Lymphoma	HTTPS://MAAYANLAB.CLOUD/ENRICHR	PDCD4 TP53 LEF1 CCNA2 NOTCH1 SIRT1 PIK3CA GSK3B CASP8 CTNNB1
5.36E-05	8	60	10.78021201	Mucinous Ovarian Carcinoma	HTTPS://MAAYANLAB.CLOUD/ENRICHR	PIK3CA TP53 LEF1 GSK3B EGFR ERBB4 ERBB3 CTNNB1
7.33E-05	9	85	8.560756599	Proteins with Altered Expression in Cancer Metabolic Reprogramming	HTTPS://MAAYANLAB.CLOUD/ENRICHR	PIK3CA TP53 RELA GSK3B EGFR ACLY PKM CTNNB1 HIF1A
8.07E-05	8	65	9.950964936	Clear Cell Endometrial Cancer and Papillary Serous Endometrial Cancer	HTTPS://MAAYANLAB.CLOUD/ENRICHR	PIK3CA TP53 LEF1 GSK3B EGFR ERBB4 ERBB3 CTNNB1
8.07E-05	10	112	7.218891974	Hepatocellular Carcinoma	HTTPS://MAAYANLAB.CLOUD/ENRICHR	TP53 LEF1 EGFR NOTCH1 HIF1A PIK3CA GSK3B ERBB4 ERBB3 CTNNB1
8.78E-05	6	30	16.17031802	G2/M Phase Transition	HTTPS://MAAYANLAB.CLOUD/ENRICHR	CDC25B CDC25C CDK1 GSK3B CUL1 BTRC
0.000101799	8	68	9.511951777	Metabolic Effects of Oncogenes and Tumor Suppressor in Cancer Cells	HTTPS://MAAYANLAB.CLOUD/ENRICHR	PIK3CA TP53 LEF1 RELA GSK3B ACLY CTNNB1 HIF1A
0.000104122	5	18	22.45877503	Androgens in Adipocyte Activation	HTTPS://MAAYANLAB.CLOUD/ENRICHR	LEF1 CEBPA CTNNB1 HIF1A AR
0.000104122	8	70	9.240181726	Growth Factor Signaling in Pancreatic Neoplasms	HTTPS://MAAYANLAB.CLOUD/ENRICHR	PIK3CA TP53 LEF1 GSK3B EGFR ERBB4 ERBB3 CTNNB1
0.000104122	8	70	9.240181726	Low-Grade Serous Ovarian Carcinoma	HTTPS://MAAYANLAB.CLOUD/ENRICHR	PIK3CA TP53 LEF1 GSK3B EGFR ERBB4 ERBB3 CTNNB1
0.000104122	12	178	5.450668996	Proteins Involved in Glioblastoma	HTTPS://MAAYANLAB.CLOUD/ENRICHR	TP53 PRKN EGFR NOTCH1 HIF1A PLCG1 ITGA6 GSK3B ACAT1 RAD51 CTNNB1 ANXA7
0.000116422	5	19	21.27673424	Genes with Mutations in Cancer Metabolic Reprogramming	HTTPS://MAAYANLAB.CLOUD/ENRICHR	RELA CTNNB1 EGFR PIK3CA TP53
0.000178816	8	76	8.510693695	Endometrioid Ovarian Carcinoma	HTTPS://MAAYANLAB.CLOUD/ENRICHR	PIK3CA TP53 LEF1 GSK3B EGFR ERBB4 ERBB3 CTNNB1
0.000183966	6	36	13.47526502	Thyroid Hormones Common non-Genomic Effects in Hyperthyroidism	HTTPS://MAAYANLAB.CLOUD/ENRICHR	PKM PIK3CA CALR TP53 HIF1A PLCG1
0.0002511	9	106	6.864757651	Cell Cycle Overiew	HTTPS://MAAYANLAB.CLOUD/ENRICHR	CDC25B CDC25C TP53 BTRC CCNA2 CDK1 GSK3B MED13 MED12
0.000262385	6	39	12.43870617	Proteins Involved in Stem Cell Exhaustion in Aging	HTTPS://MAAYANLAB.CLOUD/ENRICHR	SIRT1 TP53 NOTCH1 CTNNB1 HIF1A EGFR
0.000262385	8	82	7.88796001	Growth Factor Signaling in Hepatocellular Carcinoma	HTTPS://MAAYANLAB.CLOUD/ENRICHR	PIK3CA TP53 LEF1 GSK3B EGFR ERBB4 ERBB3 CTNNB1
0.000277247	13	237	4.434897348	Proteins Involved in Melanoma	HTTPS://MAAYANLAB.CLOUD/ENRICHR	TP53 HIF1A CTLA4 KIDINS220 BRMS1 CTNNB1 RELA EGFR NFKB1 NOTCH1 ETS1 CASP8 ERBB3
0.000300135	5	24	16.84408127	Androgen Deficiency in Male Obesity	HTTPS://MAAYANLAB.CLOUD/ENRICHR	LEF1 CEBPA CTNNB1 HIF1A AR
0.000315014	6	41	11.83194002	Astrocytoma	HTTPS://MAAYANLAB.CLOUD/ENRICHR	TP53 GSK3B ETS1 HIF1A EGFR PLCG1
0.000442067	9	117	6.219353085	Pancreatic Ductal Carcinoma	HTTPS://MAAYANLAB.CLOUD/ENRICHR	TP53 LEF1 EGFR NOTCH1 PIK3CA GSK3B ERBB4 ERBB3 CTNNB1
0.00051039	3	5	48.51095406	Androgen Receptor/c-Met Signaling in Prostate Cancer	HTTPS://MAAYANLAB.CLOUD/ENRICHR	AR ETS1 HIF1A
0.00051039	8	92	7.030573053	Endometrioid Endometrial Cancer	HTTPS://MAAYANLAB.CLOUD/ENRICHR	PIK3CA TP53 LEF1 GSK3B EGFR ERBB4 ERBB3 CTNNB1
0.000530974	9	121	6.013754636	Metastatic Colorectal Cancer	HTTPS://MAAYANLAB.CLOUD/ENRICHR	PDCD4 TP53 LEF1 EGFR ETS1 HIF1A GSK3B CEBPA CTNNB1
0.000684157	6	48	10.10644876	Glioblastoma Primary	HTTPS://MAAYANLAB.CLOUD/ENRICHR	PIK3CA TP53 GSK3B ETS1 EGFR PLCG1
0.000684157	7	71	7.971283532	Pancreatic Neuroendocrine Tumors	HTTPS://MAAYANLAB.CLOUD/ENRICHR	PIK3CA LEF1 EGFR ERBB4 ERBB3 RAD51 CTNNB1
0.000684157	4	15	21.56042403	WNT Signaling in Hepatocellular Carcinoma	HTTPS://MAAYANLAB.CLOUD/ENRICHR	LEF1 GSK3B CTNNB1 HIF1A
0.000698971	7	72	7.86057126	Proteins Involved in Breast Cancer Related to ERBB2/VEGFR/Akt Signaling Pathway	HTTPS://MAAYANLAB.CLOUD/ENRICHR	PIK3CA TP53 GSK3B EGFR ERBB4 ERBB3 CTNNB1
0.000698971	9	127	5.729640244	Proteins Involved in Hepatocellular Carcinoma	HTTPS://MAAYANLAB.CLOUD/ENRICHR	TP53 EGFR AR HIF1A CDK1 ACTR1B CASP8 ERBB3 CTNNB1
